# Supplementary material for: Novel GIRlncRNA Signature for Predicting the Clinical Outcome and Therapeutic Response in NSCLC
Source: Front Pharmacol. 2022 Aug 3;13:937531. doi: 10.3389/fphar.2022.937531 (PMC9382191; doi:10.3389/fphar.2022.937531)
Supplement: Supplementary file 1 [file Table2.xlsx]

## Sheet: Table S2 DE-lncRNAs between GU 
	logFC	logCPM	PValue	FDR	group
LINC01511	5.32985	7.36466	2.46e-50	3.28e-46	up
AL049870.3	2.3641	5.37326	7.11e-33	2.37e-29	up
AL109615.3	1.73783	8.92469	1.8e-31	4.01e-28	up
AC019171.1	2.3788	6.68009	2.54e-31	4.85e-28	up
AC104823.1	5.00102	4.25176	5.63e-30	7.52e-27	up
LINC01118	2.22044	4.44444	6.49e-29	6.67e-26	up
LINC02385	4.43999	3.96125	1.78e-28	1.59e-25	up
OVAAL	3.07025	4.02502	1.78e-28	1.59e-25	up
AC011453.1	2.75099	4.16609	1.03e-27	8.09e-25	up
LINC01602	4.0995	6.01185	3.83e-27	2.69e-24	up
ARLNC1	2.24348	5.82489	2.61e-26	1.66e-23	up
AC021087.4	2.45158	4.57529	2.82e-26	1.71e-23	up
LINC01543	2.88366	3.54542	1.08e-24	5.13e-22	up
SACS-AS1	3.28055	3.84941	7.71e-24	3.43e-21	up
AC003092.1	3.52221	6.1673	1.1e-23	4.74e-21	up
LINC01356	1.90936	5.35382	1.54e-23	6.42e-21	up
AC018541.1	5.47382	3.33981	1.02e-22	3.78e-20	up
AC012645.1	1.33008	8.06656	1.42e-22	5.11e-20	up
LINC00337	1.35102	6.24213	2.22e-22	7.6e-20	up
AC010145.1	4.74062	2.83023	5.28e-22	1.64e-19	up
LINC02287	3.25414	2.99093	5.54e-22	1.68e-19	up
LINC02525	3.85577	5.01179	2.26e-21	6.69e-19	up
AC022535.1	4.93156	3.12983	2.43e-21	7.06e-19	up
AC015522.1	3.96463	3.5156	3.96e-21	1.08e-18	up
AC063938.1	3.76629	2.67236	5.02e-21	1.34e-18	up
AC091820.1	4.48461	2.91546	7.23e-21	1.89e-18	up
LINC02154	2.07185	7.61214	1.07e-20	2.69e-18	up
AC004835.1	2.74199	3.55521	1.13e-20	2.79e-18	up
AL139002.1	4.17206	3.94169	2.05e-20	4.64e-18	up
AC105031.2	4.02084	2.81295	2.6e-20	5.7e-18	up
LINC01425	4.02846	3.51249	2.6e-20	5.7e-18	up
AC019209.1	3.62014	2.43621	2.67e-20	5.75e-18	up
AC108868.1	3.18669	4.74935	7.25e-20	1.49e-17	up
LINC00703	3.64271	3.65921	1.04e-19	2.07e-17	up
AL450311.1	2.33329	3.35971	1.25e-19	2.45e-17	up
DNAH17-AS1	1.38527	6.43946	1.88e-19	3.57e-17	up
AC016877.3	1.41072	4.87993	1.9e-19	3.57e-17	up
AC108865.1	2.8394	4.04965	2.14e-19	3.97e-17	up
AC091820.2	4.5219	2.84694	2.23e-19	4.08e-17	up
LINC00567	2.12693	5.27598	2.79e-19	4.97e-17	up
AC083967.1	2.65805	4.87518	2.83e-19	4.97e-17	up
AL121929.3	1.46006	6.09743	2.91e-19	5.04e-17	up
ELFN1-AS1	1.95874	6.71304	4.85e-19	8.3e-17	up
LINC00624	1.19501	7.14406	6.11e-19	1.02e-16	up
LINC01346	3.92903	4.17833	7.52e-19	1.22e-16	up
LINC00906	3.61823	4.05604	1.05e-18	1.67e-16	up
AC002351.1	2.64394	4.289	1.28e-18	2.01e-16	up
AL031058.1	1.09396	8.02362	2.06e-18	3.16e-16	up
LINC02522	2.96281	3.47409	2.95e-18	4.43e-16	up
LINC00351	3.36381	2.55425	3.3e-18	4.9e-16	up
AC156455.1	1.30927	6.71598	6.14e-18	8.91e-16	up
LINC01029	3.98672	3.11714	6.66e-18	9.55e-16	up
AL512604.3	1.50722	3.26874	8.09e-18	1.15e-15	up
LINC02500	3.99129	2.57349	8.22e-18	1.16e-15	up
AP003900.1	3.04647	4.47978	1.14e-17	1.57e-15	up
LINC02511	3.41887	3.26113	1.3e-17	1.77e-15	up
AC020928.1	1.59431	6.02487	1.66e-17	2.21e-15	up
AL133372.2	2.63163	3.20552	2.06e-17	2.72e-15	up
AP002784.1	2.01089	5.40133	2.14e-17	2.77e-15	up
AC007953.2	4.23439	3.20101	2.6e-17	3.33e-15	up
AC096554.1	3.33676	2.30473	2.83e-17	3.57e-15	up
ELDR	2.32586	5.25058	2.94e-17	3.65e-15	up
LINC01477	4.04159	2.61039	2.95e-17	3.65e-15	up
MYCNUT	3.11221	3.14517	3.06e-17	3.75e-15	up
AC093001.1	3.4622	5.53568	3.15e-17	3.82e-15	up
LINC01192	2.66107	3.22748	3.28e-17	3.94e-15	up
LINC00836	4.22744	3.24654	4.43e-17	5.14e-15	up
LINC00664	1.60347	6.74854	4.73e-17	5.45e-15	up
AC010907.2	2.40216	2.62953	8.44e-17	9.54e-15	up
AC009630.2	1.21408	2.91251	8.99e-17	1.01e-14	up
AC148477.4	2.79379	3.9317	9.48e-17	1.05e-14	up
AC135782.1	1.78616	3.42802	9.67e-17	1.07e-14	up
AP001116.1	3.81389	2.52191	1.53e-16	1.62e-14	up
AC018814.1	2.81718	2.29489	1.55e-16	1.63e-14	up
LINC00616	2.88871	2.94717	1.63e-16	1.69e-14	up
AP000431.2	3.53067	2.42774	1.7e-16	1.75e-14	up
ATP11AUN	2.59553	5.48171	1.7e-16	1.75e-14	up
LINC01054	2.89114	3.60512	1.91e-16	1.94e-14	up
AC068535.1	4.39027	2.90573	2.01e-16	2.02e-14	up
AL031658.2	3.13681	3.26821	2.17e-16	2.16e-14	up
LINC02684	3.28984	2.33226	2.4e-16	2.37e-14	up
SAMSN1-AS1	1.66374	3.83203	2.69e-16	2.62e-14	up
LINC02167	3.57016	5.77052	3.05e-16	2.95e-14	up
AC025419.1	2.59477	7.02931	3.08e-16	2.95e-14	up
AC011995.1	3.92453	2.62924	3.53e-16	3.36e-14	up
ADIPOQ-AS1	3.79171	2.83991	4.15e-16	3.87e-14	up
MRGPRG-AS1	2.80904	2.90469	4.19e-16	3.88e-14	up
AC090774.2	2.61411	3.59704	4.39e-16	4.04e-14	up
AP003049.2	3.09412	3.07206	4.83e-16	4.38e-14	up
LINC01831	4.64456	3.41849	6.08e-16	5.41e-14	up
AC021660.2	2.59084	2.74067	6.69e-16	5.88e-14	up
AP001330.1	2.91423	2.91172	8.13e-16	7.04e-14	up
AP000593.3	1.0881	4.67678	9.44e-16	8.08e-14	up
AC008938.1	2.33488	3.75626	1.07e-15	9e-14	up
AC114485.1	3.39459	2.91029	1.07e-15	9e-14	up
PCAT14	2.78008	6.22202	1.33e-15	1.08e-13	up
MIR137HG	2.37884	5.70909	1.86e-15	1.48e-13	up
AC108868.2	4.02903	3.69352	1.97e-15	1.56e-13	up
LINC01694	1.32455	8.20908	2.3e-15	1.79e-13	up
AC122694.1	2.25049	4.28416	2.89e-15	2.22e-13	up
AC008568.1	3.37247	2.94388	3.36e-15	2.55e-13	up
LINC01040	3.10198	2.32948	3.51e-15	2.65e-13	up
AP005057.1	2.36949	3.26946	3.87e-15	2.87e-13	up
TEX41	1.14896	7.24163	4.29e-15	3.16e-13	up
AF186192.3	1.85567	4.93466	4.77e-15	3.5e-13	up
MIMT1	2.80786	3.14544	4.87e-15	3.55e-13	up
LINC00867	1.98824	3.43969	5.33e-15	3.85e-13	up
AP000439.2	2.04555	4.09287	5.55e-15	3.96e-13	up
AC104126.1	2.58453	4.60111	6.04e-15	4.29e-13	up
AC069228.1	3.01699	3.95221	7.37e-15	5.15e-13	up
LINC02119	3.44149	3.28905	8.74e-15	5.96e-13	up
AC005291.2	1.85231	4.89361	8.76e-15	5.96e-13	up
AC022188.1	2.29125	2.51114	9.69e-15	6.55e-13	up
LINC01351	2.61321	3.13355	1.18e-14	7.83e-13	up
AL512380.1	2.21898	2.85792	1.19e-14	7.83e-13	up
AC005291.1	1.88656	4.49767	1.36e-14	8.8e-13	up
AC139491.3	2.95374	2.34782	1.61e-14	1.02e-12	up
AC125603.2	2.52285	7.17755	1.76e-14	1.11e-12	up
AC007126.1	2.43032	2.94753	2.37e-14	1.46e-12	up
LINC00237	2.30674	3.4581	2.47e-14	1.51e-12	up
AP003108.1	2.30163	3.39296	2.54e-14	1.54e-12	up
AC005006.1	1.63933	3.18169	2.57e-14	1.55e-12	up
ST8SIA6-AS1	2.2986	7.17459	3.79e-14	2.23e-12	up
MYCNOS	1.95056	4.79386	3.87e-14	2.26e-12	up
H19	1.96302	14.2874	4.11e-14	2.39e-12	up
AP001781.1	1.39389	4.03754	4.29e-14	2.47e-12	up
AL133467.2	2.37111	4.98253	5.01e-14	2.84e-12	up
AC008443.3	1.81201	4.60355	5.01e-14	2.84e-12	up
AP000842.3	1.52849	3.46327	5.12e-14	2.88e-12	up
AC007923.1	2.59153	2.68853	5.64e-14	3.16e-12	up
LINC01287	2.49838	8.24193	6.13e-14	3.36e-12	up
AL445209.1	2.11515	2.866	6.17e-14	3.36e-12	up
LINC00534	2.09102	3.30975	7.08e-14	3.83e-12	up
AP005209.1	2.5487	2.66121	7.25e-14	3.9e-12	up
AC104009.1	2.63271	3.29278	7.36e-14	3.95e-12	up
FAM242A	2.56178	2.59215	8.02e-14	4.27e-12	up
B3GALT1-AS1	2.54135	4.81142	8.72e-14	4.6e-12	up
LINC01251	1.88924	3.59987	1.22e-13	6.32e-12	up
FTCD-AS1	2.03744	2.50919	1.26e-13	6.47e-12	up
AL512310.12	2.70036	2.34816	1.29e-13	6.59e-12	up
AL133467.4	2.43966	4.41007	1.77e-13	8.84e-12	up
AC006213.3	1.03845	4.67175	1.8e-13	8.95e-12	up
BANCR	1.71917	6.42014	1.92e-13	9.48e-12	up
AC019209.3	2.60748	2.40905	2.43e-13	1.18e-11	up
SLC8A1-AS1	1.30641	5.36568	2.58e-13	1.25e-11	up
LINC01611	2.18313	4.62089	2.91e-13	1.39e-11	up
LINC01326	3.34314	2.86913	3.03e-13	1.45e-11	up
AC103770.1	2.69481	3.20472	3.29e-13	1.56e-11	up
LINC01204	1.76961	3.70008	3.33e-13	1.57e-11	up
PINCR	2.99128	3.75217	3.44e-13	1.62e-11	up
LINC02008	2.94751	3.23365	4.22e-13	1.94e-11	up
AL445647.1	2.72329	4.07605	4.72e-13	2.16e-11	up
AC113355.1	2.57975	2.42987	5e-13	2.27e-11	up
LINC02241	2.85561	6.59156	5.2e-13	2.35e-11	up
AC003092.2	2.39914	2.83327	5.23e-13	2.36e-11	up
AP001025.1	1.60695	3.92603	5.58e-13	2.5e-11	up
AC027243.2	1.33699	3.25134	6.37e-13	2.83e-11	up
AC074389.2	2.74128	4.58156	7.48e-13	3.26e-11	up
LINC01234	2.0658	8.35396	8.32e-13	3.61e-11	up
LINC00613	2.87507	2.29257	9.42e-13	4.03e-11	up
AC063977.6	1.14996	4.02662	9.66e-13	4.12e-11	up
LINC02770	2.58299	2.29893	1.13e-12	4.74e-11	up
LINC01230	1.9968	3.95988	1.14e-12	4.75e-11	up
MTUS2-AS1	1.51817	3.17425	1.19e-12	4.98e-11	up
LINC00380	2.50264	2.18087	1.31e-12	5.44e-11	up
LINC02440	2.72047	2.24938	1.74e-12	7.11e-11	up
DIRC3	1.21642	7.2186	1.81e-12	7.37e-11	up
AC135166.1	2.07643	2.73312	1.85e-12	7.51e-11	up
AL163952.1	1.55942	4.96396	2.05e-12	8.27e-11	up
LINC01960	1.11933	4.32341	2.14e-12	8.61e-11	up
LINC02158	1.09935	4.3076	2.24e-12	8.94e-11	up
AP000880.1	1.02125	4.49896	2.24e-12	8.94e-11	up
AC007402.1	2.1972	2.48851	2.46e-12	9.75e-11	up
AC025183.2	2.55185	2.61974	2.57e-12	1.01e-10	up
AL359792.1	3.15934	3.3711	2.63e-12	1.03e-10	up
SATB2-AS1	1.10445	4.83854	2.7e-12	1.05e-10	up
AL390961.1	2.27735	2.41252	2.82e-12	1.1e-10	up
AC108865.2	2.05618	2.82814	2.83e-12	1.1e-10	up
LINC02336	2.5823	2.23887	3.2e-12	1.22e-10	up
AC008808.2	2.47626	2.81721	3.24e-12	1.24e-10	up
AC000036.1	1.92008	3.99253	3.74e-12	1.41e-10	up
LINC01357	1.39131	4.5673	3.75e-12	1.41e-10	up
LINC02843	3.05699	2.92831	4.22e-12	1.58e-10	up
LINC00353	2.50147	2.25569	4.25e-12	1.59e-10	up
AL596442.1	2.15439	3.20272	4.43e-12	1.65e-10	up
AP002802.1	2.63072	2.30959	4.61e-12	1.71e-10	up
LINC01160	1.14179	6.21267	4.7e-12	1.73e-10	up
LINC00445	2.52795	2.76581	4.9e-12	1.79e-10	up
LINC02432	1.53139	6.99439	5.98e-12	2.16e-10	up
AL049870.2	1.60502	3.09165	6.6e-12	2.37e-10	up
TMEM132D-AS1	3.00638	5.62211	6.61e-12	2.37e-10	up
AC107886.1	2.32578	2.9985	6.81e-12	2.43e-10	up
AC100791.2	1.27274	3.44373	8.27e-12	2.91e-10	up
LINC02022	2.29808	2.2941	8.64e-12	3.03e-10	up
AC022140.1	1.91526	2.51129	9.24e-12	3.23e-10	up
LINC01541	2.76412	2.46155	9.44e-12	3.29e-10	up
AC078955.1	2.41607	2.52444	9.55e-12	3.32e-10	up
AL513548.3	1.37398	3.41221	9.83e-12	3.38e-10	up
VENTXP1	2.51225	2.3095	1.04e-11	3.55e-10	up
AC025277.1	2.68726	2.59155	1.38e-11	4.65e-10	up
LINC01898	2.24299	2.15746	1.43e-11	4.78e-10	up
LINC00485	1.94255	2.98195	1.48e-11	4.95e-10	up
AL121823.1	2.16046	2.1583	1.53e-11	5.05e-10	up
AC090679.2	2.86998	2.61661	1.59e-11	5.24e-10	up
LINC01102	1.98887	2.88405	1.65e-11	5.41e-10	up
FP325330.3	1.62647	4.33416	1.65e-11	5.41e-10	up
C8orf87	2.30971	3.08248	1.66e-11	5.41e-10	up
LINC02470	1.81827	3.44806	1.86e-11	6.02e-10	up
LINC00501	1.77311	5.71323	1.89e-11	6.09e-10	up
LINC01858	1.96306	2.69714	1.96e-11	6.26e-10	up
AC122710.1	2.70399	4.52772	1.99e-11	6.37e-10	up
LINC01600	1.02904	4.1268	2.26e-11	7.18e-10	up
LINC00355	2.0376	6.25785	2.48e-11	7.85e-10	up
SNCA-AS1	1.9565	2.81409	2.56e-11	8.09e-10	up
LINC01257	2.49099	4.78842	2.74e-11	8.61e-10	up
LINC01087	2.06026	3.92569	2.76e-11	8.62e-10	up
AC021534.1	2.59932	3.32107	3.07e-11	9.48e-10	up
ERVMER61-1	2.74419	4.35586	3.08e-11	9.51e-10	up
AL355512.1	1.187	4.21985	3.13e-11	9.62e-10	up
AC089983.1	1.46364	5.90179	3.46e-11	1.06e-09	up
AL512604.4	1.04651	2.94516	3.5e-11	1.07e-09	up
LINC02446	1.10672	7.26522	3.53e-11	1.08e-09	up
AC010907.1	2.14195	2.33964	3.54e-11	1.08e-09	up
LINC02163	1.56963	5.4028	3.58e-11	1.08e-09	up
LINC01683	1.85416	2.09654	4.02e-11	1.19e-09	up
LINC00648	1.96496	7.34515	4.11e-11	1.22e-09	up
LINC01639	2.44897	3.26866	4.15e-11	1.22e-09	up
LINC00698	1.2551	3.0022	4.22e-11	1.24e-09	up
LINC02136	1.89409	2.20553	4.36e-11	1.28e-09	up
AC020928.2	1.16069	3.01442	4.38e-11	1.28e-09	up
LINC02204	1.13551	3.61615	4.41e-11	1.28e-09	up
LINC01925	2.30003	2.65981	4.44e-11	1.29e-09	up
ST7-AS2	1.42674	4.01612	4.84e-11	1.4e-09	up
AC007389.3	1.66433	3.91894	4.93e-11	1.42e-09	up
AC090365.1	1.69059	2.06715	4.99e-11	1.43e-09	up
AL445074.1	2.60375	2.25983	5.02e-11	1.43e-09	up
AC093520.1	1.03324	4.42065	5.34e-11	1.52e-09	up
AC092957.1	2.44397	2.89583	5.49e-11	1.55e-09	up
ZBTB46-AS1	1.93475	3.66459	5.56e-11	1.57e-09	up
AL138789.1	1.37154	4.68438	5.99e-11	1.67e-09	up
LINC02196	2.11197	3.1645	6.01e-11	1.67e-09	up
AC073578.1	1.76119	3.24756	6.27e-11	1.73e-09	up
AC015845.2	1.02078	3.21423	6.98e-11	1.91e-09	up
LINC02195	1.01469	5.39595	7.2e-11	1.96e-09	up
AC009139.1	1.54357	3.81473	7.78e-11	2.11e-09	up
MIR122HG	2.05526	2.5649	8.11e-11	2.19e-09	up
BASP1-AS1	1.20948	4.38668	8.37e-11	2.25e-09	up
AC040963.1	2.07211	2.70442	8.49e-11	2.28e-09	up
LUADT1	2.08324	2.54824	8.65e-11	2.31e-09	up
SIRLNT	2.43876	3.49421	8.91e-11	2.37e-09	up
AL589182.1	2.08502	3.83924	9.39e-11	2.49e-09	up
ERVH48-1	1.81114	8.90724	9.92e-11	2.62e-09	up
AC010789.1	1.81479	4.85155	1.02e-10	2.68e-09	up
AC019155.2	1.79007	2.20265	1.09e-10	2.85e-09	up
AP005262.2	2.02672	5.56619	1.11e-10	2.88e-09	up
AC009446.1	2.37414	2.32406	1.29e-10	3.32e-09	up
AC106895.1	1.96391	2.74659	1.36e-10	3.46e-09	up
AC022148.1	1.48725	5.80442	1.41e-10	3.6e-09	up
LINC00456	2.18819	2.69674	1.43e-10	3.63e-09	up
AC108749.1	1.51912	2.85608	1.65e-10	4.16e-09	up
AC092198.1	1.38564	4.56876	1.69e-10	4.25e-09	up
LINC02476	2.6358	4.99284	1.71e-10	4.28e-09	up
LINC02037	2.21442	4.33991	1.72e-10	4.31e-09	up
LINC02669	1.48072	2.88032	1.74e-10	4.34e-09	up
AC093801.1	1.2833	3.03992	1.85e-10	4.59e-09	up
FAM230C	2.69644	5.1751	1.93e-10	4.78e-09	up
AP003400.1	2.04489	2.16267	1.93e-10	4.78e-09	up
AC073346.1	1.94126	2.71341	1.95e-10	4.81e-09	up
SNAP25-AS1	1.20058	4.77733	2.02e-10	4.95e-09	up
AC021594.1	1.33153	3.45478	2.14e-10	5.2e-09	up
AL499627.2	2.20055	2.57253	2.16e-10	5.23e-09	up
AC239727.1	2.24426	2.17867	2.28e-10	5.51e-09	up
LINC00303	2.005	3.70401	2.32e-10	5.58e-09	up
AC125494.3	1.25638	2.47612	2.33e-10	5.6e-09	up
AC055854.1	1.45692	4.70622	2.36e-10	5.66e-09	up
AL023803.3	1.00264	3.22353	2.38e-10	5.69e-09	up
AC025566.1	2.25594	2.19377	2.43e-10	5.77e-09	up
AL157944.1	2.17965	2.21822	2.46e-10	5.83e-09	up
AC011824.2	1.56062	3.1085	2.53e-10	6.01e-09	up
LINC02106	2.30958	2.4217	2.59e-10	6.12e-09	up
AC087277.1	1.9515	2.21576	2.66e-10	6.25e-09	up
AC074135.1	1.26273	6.36774	2.81e-10	6.58e-09	up
AL049775.2	2.18839	3.50031	2.87e-10	6.71e-09	up
AC099677.3	1.11434	2.58609	3.05e-10	7.08e-09	up
AP000431.1	2.09945	2.13729	3.36e-10	7.73e-09	up
LINC02502	1.84362	3.02634	3.45e-10	7.93e-09	up
AC091614.1	1.46501	2.64044	3.49e-10	8.01e-09	up
AC087588.2	1.09446	4.30364	3.5e-10	8.02e-09	up
AL356414.1	1.68975	2.70617	3.55e-10	8.11e-09	up
LINC01007	1.9655	2.33421	3.57e-10	8.12e-09	up
AL139042.1	2.407	3.35712	3.96e-10	8.93e-09	up
AC123786.1	2.17001	2.45699	4.01e-10	9.02e-09	up
CCDC144NL-AS1	1.02505	8.65865	4.07e-10	9.14e-09	up
ATP6V1B1-AS1	1.1851	3.70318	4.35e-10	9.7e-09	up
LINC00581	1.75499	2.74385	4.43e-10	9.85e-09	up
AC010894.3	1.3779	6.94445	4.53e-10	1.01e-08	up
LINC01581	2.02911	2.46955	4.64e-10	1.03e-08	up
AC013799.1	1.82871	2.10812	4.76e-10	1.05e-08	up
AC008708.2	2.06826	2.38597	4.98e-10	1.09e-08	up
LINC00486	1.34542	2.68312	5.11e-10	1.12e-08	up
LINC02830	1.59938	5.26129	5.42e-10	1.18e-08	up
LINC02225	1.42221	2.45157	5.62e-10	1.22e-08	up
AC016642.1	1.96723	4.23057	5.94e-10	1.28e-08	up
AL110292.1	1.7323	3.24724	6.07e-10	1.31e-08	up
AC078993.1	1.14931	4.6248	6.43e-10	1.38e-08	up
LINC01297	2.10763	3.93994	6.61e-10	1.41e-08	up
LINC02220	2.11467	2.26218	7.14e-10	1.52e-08	up
AC011523.1	2.18265	2.35779	7.15e-10	1.52e-08	up
AL117372.1	2.64265	2.6132	7.3e-10	1.54e-08	up
LINC01981	1.63573	3.12214	7.55e-10	1.59e-08	up
CNTNAP2-AS1	2.04901	2.24647	7.97e-10	1.68e-08	up
LINC02595	1.02679	4.79004	8.24e-10	1.73e-08	up
AL139023.1	1.81318	4.996	8.31e-10	1.74e-08	up
AL133325.3	1.87797	5.03484	8.72e-10	1.81e-08	up
AC110716.1	1.93219	2.1288	9.42e-10	1.95e-08	up
LINC01288	1.95093	2.10625	9.62e-10	1.98e-08	up
AC010969.1	1.66507	3.84748	9.91e-10	2.03e-08	up
LINC00383	1.84602	2.35916	9.96e-10	2.04e-08	up
AC110015.1	1.92175	3.17033	1e-09	2.05e-08	up
AC034154.1	1.6872	3.26935	1e-09	2.05e-08	up
AC027688.1	2.02942	2.10736	1.02e-09	2.08e-08	up
GPR1-AS	2.45426	4.7611	1.08e-09	2.2e-08	up
LINC01851	1.84548	2.23744	1.14e-09	2.32e-08	up
IDH2-DT	1.37545	3.03092	1.16e-09	2.34e-08	up
AC092159.2	1.83253	2.46087	1.19e-09	2.39e-08	up
AC131009.2	1.28961	3.94507	1.2e-09	2.41e-08	up
AL391261.2	1.46629	2.96274	1.21e-09	2.43e-08	up
LINC00397	1.9359	2.32047	1.26e-09	2.53e-08	up
LINC02699	1.98286	2.15691	1.31e-09	2.63e-08	up
AP001011.2	1.51919	3.15017	1.32e-09	2.65e-08	up
LINC00508	2.60546	2.51641	1.4e-09	2.8e-08	up
AL133325.2	2.42762	2.31444	1.47e-09	2.91e-08	up
ANK2-AS1	2.02882	2.21245	1.53e-09	3.04e-08	up
AP001476.1	1.40118	3.95278	1.57e-09	3.1e-08	up
AP001042.2	1.60148	2.77169	1.67e-09	3.29e-08	up
DLX6-AS1	1.40196	8.49217	1.73e-09	3.4e-08	up
LINC01179	1.97527	3.22614	1.75e-09	3.43e-08	up
AC020687.1	2.0326	2.55404	1.82e-09	3.56e-08	up
AC092916.1	2.68199	3.77652	1.95e-09	3.78e-08	up
AL592466.1	1.85482	2.18037	2.07e-09	4e-08	up
LINC02200	2.1841	2.40638	2.14e-09	4.12e-08	up
LINC02444	1.68894	2.96017	2.15e-09	4.14e-08	up
LINC02269	1.7438	2.82694	2.18e-09	4.19e-08	up
DLX2-DT	1.63983	3.20068	2.2e-09	4.22e-08	up
AC007848.2	1.40345	3.21968	2.24e-09	4.3e-08	up
SNHG27	2.29343	3.65988	2.28e-09	4.36e-08	up
AC013509.1	2.0895	2.60356	2.29e-09	4.36e-08	up
AC008753.2	1.92252	2.39391	2.3e-09	4.37e-08	up
AC079943.2	1.81619	2.44192	2.31e-09	4.38e-08	up
LINC02223	1.49393	3.66609	2.41e-09	4.53e-08	up
AC005392.1	1.80015	2.24738	2.55e-09	4.75e-08	up
AC023824.4	2.21038	2.3278	2.59e-09	4.81e-08	up
MIR2052HG	1.35345	5.56123	2.61e-09	4.84e-08	up
AC061975.6	1.68279	5.88712	2.75e-09	5.08e-08	up
AC010328.1	1.19255	4.64565	2.79e-09	5.14e-08	up
AF241725.1	2.27188	2.19903	2.8e-09	5.15e-08	up
AL359924.1	2.29059	2.69447	2.91e-09	5.34e-08	up
LINC01391	1.89429	4.1972	2.93e-09	5.37e-08	up
AC011995.2	2.25647	2.26485	2.95e-09	5.39e-08	up
LINC00504	1.20029	7.26137	2.99e-09	5.46e-08	up
FP236383.5	2.77215	4.07923	3.1e-09	5.65e-08	up
AC106895.2	1.52068	2.2175	3.3e-09	5.96e-08	up
AC134978.1	2.10275	2.14436	3.54e-09	6.38e-08	up
LINC01224	1.25875	7.77668	3.65e-09	6.54e-08	up
LINC00297	1.76017	2.07358	3.68e-09	6.59e-08	up
LINC01687	1.8538	3.58899	4.11e-09	7.31e-08	up
AC079949.1	1.28539	5.49755	4.15e-09	7.37e-08	up
AC010745.2	2.12373	2.78	4.26e-09	7.55e-08	up
AC005392.2	1.32306	4.82856	4.39e-09	7.78e-08	up
AL354674.1	1.69761	2.08429	4.51e-09	7.98e-08	up
AC023158.1	2.11365	2.81528	4.55e-09	8.02e-08	up
AC013248.1	1.92802	2.12141	5.16e-09	9.04e-08	up
AC036222.3	1.82279	3.51051	5.32e-09	9.29e-08	up
AL162411.1	1.17971	4.91086	5.79e-09	1.01e-07	up
AC021785.1	1.59821	2.52664	6.44e-09	1.11e-07	up
TRDN-AS1	1.52086	2.18333	6.5e-09	1.12e-07	up
AC133540.1	1.10531	3.80304	6.51e-09	1.12e-07	up
AC122685.1	2.08097	5.54713	6.82e-09	1.17e-07	up
BCAR4	2.15191	6.46997	7.45e-09	1.27e-07	up
LINC01866	1.92665	2.22383	8.07e-09	1.37e-07	up
LINC01923	1.96806	2.12883	8.19e-09	1.38e-07	up
AC019183.1	1.48531	2.54243	8.27e-09	1.39e-07	up
AC025810.1	2.4082	2.37018	8.29e-09	1.39e-07	up
AC112178.1	1.99773	3.81896	8.35e-09	1.4e-07	up
AC012574.2	1.88723	2.40639	8.47e-09	1.42e-07	up
AP000829.1	1.35811	4.64777	8.83e-09	1.48e-07	up
LINC02485	1.48854	2.26359	9.12e-09	1.52e-07	up
LINC02197	1.65023	2.89966	9.57e-09	1.59e-07	up
AC073365.1	2.29951	6.62925	9.93e-09	1.64e-07	up
AC106875.1	2.23848	5.5014	1.01e-08	1.67e-07	up
LINC01935	1.88371	2.27474	1.14e-08	1.88e-07	up
AC108752.1	2.22577	2.44097	1.15e-08	1.88e-07	up
LINC00364	2.39349	2.53802	1.16e-08	1.9e-07	up
LINC01603	1.37377	2.64335	1.17e-08	1.91e-07	up
AC103740.2	1.17983	4.27635	1.19e-08	1.94e-07	up
FAM230G	1.75091	2.9132	1.26e-08	2.04e-07	up
ARHGAP29-AS1	1.55695	3.33634	1.37e-08	2.2e-07	up
AC129926.1	1.08026	4.99335	1.38e-08	2.21e-07	up
PSLNR	1.85164	4.29169	1.39e-08	2.23e-07	up
HCG22	1.13605	4.09873	1.41e-08	2.26e-07	up
C7orf69	1.3704	2.79215	1.55e-08	2.47e-07	up
MIR4307HG	1.67925	2.22617	1.57e-08	2.49e-07	up
AL023802.1	1.32742	3.39262	1.61e-08	2.55e-07	up
LINC00159	1.54319	2.76558	1.69e-08	2.66e-07	up
AL929601.1	2.19698	2.47696	1.73e-08	2.72e-07	up
LINC02045	1.51667	2.10439	1.78e-08	2.77e-07	up
LINC02327	2.25235	4.66627	1.81e-08	2.82e-07	up
AL713866.1	1.92365	2.50396	1.85e-08	2.89e-07	up
AL121790.1	1.03892	4.04839	1.86e-08	2.9e-07	up
AC003001.1	1.29177	2.47367	1.87e-08	2.91e-07	up
LINC00972	2.23126	2.54886	1.93e-08	3e-07	up
AC010595.1	1.50899	5.02457	1.96e-08	3.03e-07	up
AL117329.1	1.54963	5.82533	1.97e-08	3.04e-07	up
AC022150.3	1.14468	3.47046	1.97e-08	3.04e-07	up
LINC00470	1.53205	6.87454	2.14e-08	3.28e-07	up
AP001476.3	2.07561	2.54642	2.22e-08	3.38e-07	up
AL358613.1	1.60952	2.42904	2.23e-08	3.39e-07	up
AC003984.1	1.66503	2.13076	2.3e-08	3.49e-07	up
AP002840.1	1.35855	2.8953	2.31e-08	3.5e-07	up
AC073115.1	1.0333	3.66074	2.37e-08	3.58e-07	up
AC084706.1	1.69262	2.12138	2.43e-08	3.66e-07	up
AC093274.1	1.17966	2.92567	2.45e-08	3.69e-07	up
AC090912.3	1.12697	4.21118	2.48e-08	3.72e-07	up
AC060765.2	1.30083	2.02989	2.49e-08	3.73e-07	up
LINC02823	1.20943	3.74453	2.53e-08	3.8e-07	up
LINC01998	1.84618	3.47237	2.72e-08	4.05e-07	up
LINC02318	1.51639	2.28887	2.75e-08	4.1e-07	up
LINC00898	1.60448	5.48296	2.78e-08	4.12e-07	up
AC092343.1	1.19032	4.13669	2.92e-08	4.3e-07	up
AC027419.2	1.97265	2.5035	2.95e-08	4.34e-07	up
AC018371.1	1.61477	2.06581	2.97e-08	4.37e-07	up
LINC02378	1.6952	2.22758	3.07e-08	4.49e-07	up
GPC5-AS1	1.7895	3.49936	3.12e-08	4.56e-07	up
AC023158.2	1.87918	2.87842	3.15e-08	4.6e-07	up
AC106706.1	1.86128	2.20614	3.18e-08	4.64e-07	up
LINC01305	1.45019	5.58495	3.24e-08	4.71e-07	up
AC104640.1	1.47206	2.09789	3.25e-08	4.73e-07	up
AC074031.1	2.043	2.32359	3.28e-08	4.76e-07	up
LINC01049	1.7712	2.21894	3.31e-08	4.79e-07	up
AL445072.1	1.39131	3.03391	3.35e-08	4.84e-07	up
LINC02837	1.94812	3.32064	3.5e-08	5.04e-07	up
AC078950.1	1.36669	2.67068	3.51e-08	5.04e-07	up
AL356309.2	2.10175	2.72335	3.6e-08	5.14e-07	up
LINC00454	2.09663	2.73239	3.62e-08	5.17e-07	up
AL589765.1	1.0257	3.38431	3.7e-08	5.27e-07	up
AC011239.1	1.6635	2.75224	3.82e-08	5.43e-07	up
AL356489.1	1.63279	2.43085	3.85e-08	5.46e-07	up
AC074135.2	1.57154	2.23217	3.86e-08	5.47e-07	up
AC007250.1	1.07589	2.41904	3.9e-08	5.52e-07	up
LINC02301	1.71058	3.66263	4.38e-08	6.12e-07	up
MIR3976HG	1.95427	2.24077	4.46e-08	6.23e-07	up
AP002478.1	1.3044	5.52179	4.51e-08	6.3e-07	up
AC012574.1	1.87599	2.21326	4.74e-08	6.57e-07	up
LINC01413	1.69707	2.7947	4.88e-08	6.76e-07	up
AC091962.1	1.83624	2.12065	4.99e-08	6.91e-07	up
AL049747.1	1.01426	3.05248	5.17e-08	7.13e-07	up
LINC00448	1.56381	2.05196	5.28e-08	7.28e-07	up
CU104787.1	2.43563	3.45209	5.56e-08	7.6e-07	up
AL161938.1	1.99498	2.67612	5.8e-08	7.91e-07	up
AC008780.1	1.60459	2.25724	5.85e-08	7.95e-07	up
LINC01338	1.10503	3.50894	5.95e-08	8.08e-07	up
LINC02523	1.76097	2.5021	5.97e-08	8.09e-07	up
AL357793.1	1.46151	2.20178	6.07e-08	8.21e-07	up
LINC01823	1.19352	2.36403	6.52e-08	8.79e-07	up
LINC02181	1.11067	2.61723	6.7e-08	9.03e-07	up
LINC02368	2.14514	2.26823	6.75e-08	9.06e-07	up
LINC02764	1.31439	2.41176	6.84e-08	9.18e-07	up
LINC02445	1.63518	2.37814	6.96e-08	9.31e-07	up
AC122138.1	1.22896	2.02938	6.97e-08	9.32e-07	up
AC090150.1	1.87158	2.21299	7.17e-08	9.53e-07	up
LINC01193	2.39354	3.43097	7.3e-08	9.69e-07	up
AC015631.1	2.23856	3.38832	7.3e-08	9.69e-07	up
AC106744.2	2.42757	3.10718	7.53e-08	9.92e-07	up
AC125603.1	1.92584	5.91289	7.72e-08	1.01e-06	up
AC132807.2	1.73602	4.63271	8.09e-08	1.06e-06	up
LINC00971	1.50281	2.22769	8.14e-08	1.06e-06	up
AC020934.1	1.24153	2.92773	8.49e-08	1.11e-06	up
AC016868.1	1.89183	2.92592	8.61e-08	1.12e-06	up
AC019197.1	1.01449	6.61548	8.69e-08	1.13e-06	up
AC124861.1	1.08111	3.12146	8.81e-08	1.14e-06	up
CR392039.4	1.72671	3.16745	8.95e-08	1.16e-06	up
AC009110.1	1.40834	2.05339	9.2e-08	1.18e-06	up
LINC01900	1.64506	2.20518	9.35e-08	1.2e-06	up
AC079949.2	1.06733	7.52552	9.6e-08	1.23e-06	up
AL391883.1	1.55263	2.2601	9.68e-08	1.24e-06	up
AC004862.1	1.87281	2.34553	1.01e-07	1.29e-06	up
AC007218.1	1.82321	2.49219	1.04e-07	1.32e-06	up
AP001972.4	1.0996	2.3567	1.05e-07	1.33e-06	up
LIN28B-AS1	1.74418	2.26879	1.05e-07	1.33e-06	up
TRPM2-AS	1.0157	7.6355	1.09e-07	1.37e-06	up
AC013733.2	1.37068	2.04075	1.13e-07	1.42e-06	up
LINC01738	1.56448	2.45736	1.15e-07	1.44e-06	up
AF096876.1	1.78458	2.10221	1.16e-07	1.45e-06	up
AC107396.1	1.28973	2.04793	1.16e-07	1.45e-06	up
LINC02199	1.57881	2.47506	1.18e-07	1.47e-06	up
AC023824.1	2.40529	4.99955	1.22e-07	1.52e-06	up
AL592528.1	1.51354	2.98098	1.22e-07	1.52e-06	up
AC099520.1	1.47828	3.29687	1.24e-07	1.54e-06	up
AC011524.2	1.70942	2.10917	1.25e-07	1.55e-06	up
LINC00308	1.68368	2.73747	1.26e-07	1.55e-06	up
ZFHX4-AS1	1.60222	5.07986	1.26e-07	1.55e-06	up
ZNF385D-AS1	2.13556	2.92404	1.28e-07	1.58e-06	up
AL929601.2	1.39155	2.05478	1.28e-07	1.58e-06	up
AP005482.2	1.10084	6.00211	1.3e-07	1.6e-06	up
LINC02254	1.33834	3.29569	1.33e-07	1.63e-06	up
AC073987.1	1.79769	2.33564	1.34e-07	1.64e-06	up
LINC00200	2.276	4.98571	1.35e-07	1.64e-06	up
AL132655.1	1.05029	3.38987	1.36e-07	1.66e-06	up
AL135908.1	2.1579	2.34078	1.38e-07	1.68e-06	up
AC128685.1	1.61315	3.13706	1.39e-07	1.69e-06	up
LINC02127	1.47716	2.05819	1.43e-07	1.73e-06	up
AL592043.1	1.63826	3.27906	1.45e-07	1.75e-06	up
LINC01976	1.49239	2.92986	1.51e-07	1.82e-06	up
AJ003147.1	1.54713	2.64671	1.51e-07	1.83e-06	up
AC011524.1	1.88434	2.16827	1.57e-07	1.88e-06	up
AC092114.1	1.90863	2.2632	1.6e-07	1.91e-06	up
AL162574.2	1.48557	4.54553	1.62e-07	1.93e-06	up
LINC01939	1.57314	2.32008	1.62e-07	1.94e-06	up
AC140912.1	1.21541	2.7129	1.66e-07	1.97e-06	up
AC004852.2	2.07011	2.35279	1.67e-07	1.98e-06	up
LINC01194	1.99904	6.56575	1.69e-07	2e-06	up
AC106875.2	1.39248	2.04986	1.7e-07	2.01e-06	up
LINC02506	1.90191	5.59799	1.71e-07	2.01e-06	up
AC010638.1	1.60013	2.16133	1.74e-07	2.04e-06	up
AC005692.1	1.53728	2.11864	1.79e-07	2.1e-06	up
AL354863.1	1.8553	2.40361	1.84e-07	2.15e-06	up
AC019068.1	1.48367	2.63015	1.88e-07	2.19e-06	up
CASC20	1.5452	5.36855	1.93e-07	2.25e-06	up
AC011632.1	1.59164	7.62654	2.05e-07	2.37e-06	up
AC091987.1	1.97968	3.39268	2.17e-07	2.5e-06	up
AC131094.1	1.83641	2.33423	2.24e-07	2.57e-06	up
AC012213.4	1.28525	4.89852	2.36e-07	2.7e-06	up
EGFLAM-AS4	1.44341	2.24603	2.39e-07	2.74e-06	up
AC026790.2	1.52481	2.33283	2.4e-07	2.75e-06	up
CDH18-AS1	1.25231	2.03176	2.57e-07	2.92e-06	up
C17orf77	1.72355	3.08168	2.63e-07	2.98e-06	up
LINC00408	2.23134	2.55385	2.63e-07	2.98e-06	up
LINC02087	1.78069	2.19507	2.65e-07	3e-06	up
BLACE	1.09315	2.33529	2.71e-07	3.06e-06	up
AL391119.1	1.86136	2.15191	2.78e-07	3.14e-06	up
LINC01895	1.78347	2.43101	2.79e-07	3.14e-06	up
AC012103.1	1.9272	4.24492	2.84e-07	3.19e-06	up
AC106772.2	1.88239	2.4867	2.88e-07	3.24e-06	up
AL133244.2	1.17458	2.18282	2.89e-07	3.24e-06	up
AC037486.1	1.64869	3.12392	2.92e-07	3.27e-06	up
KIF25-AS1	1.35747	6.92195	3.02e-07	3.38e-06	up
AC092327.2	2.01583	2.48951	3.02e-07	3.38e-06	up
DISC1FP1	1.10791	3.75534	3.07e-07	3.42e-06	up
AC062021.1	1.45626	2.08952	3.28e-07	3.63e-06	up
KCNQ5-IT1	1.12592	3.43046	3.31e-07	3.66e-06	up
AC091133.3	1.84157	3.00029	3.36e-07	3.71e-06	up
AC010275.1	1.36787	5.95383	3.4e-07	3.75e-06	up
LINC02088	1.48873	2.25501	3.59e-07	3.94e-06	up
AC135388.1	1.65702	2.1892	3.61e-07	3.96e-06	up
AC126407.1	1.14734	3.42515	3.63e-07	3.98e-06	up
LINC02465	1.18256	2.54357	3.66e-07	4e-06	up
AC019209.2	1.2551	2.03258	3.72e-07	4.05e-06	up
AC008525.1	1.46901	2.0755	3.82e-07	4.14e-06	up
KCNAB1-AS2	1.51584	2.4354	3.84e-07	4.15e-06	up
MIR3663HG	1.66821	2.21467	3.85e-07	4.16e-06	up
AC015819.3	1.72949	2.28749	3.85e-07	4.16e-06	up
AL022329.3	1.80923	2.20443	4e-07	4.28e-06	up
AC148477.3	1.3452	3.08499	4.22e-07	4.51e-06	up
AC107419.1	1.3669	4.15638	4.23e-07	4.51e-06	up
AC090503.2	1.50303	2.77777	4.25e-07	4.52e-06	up
LINC02438	1.47036	3.98574	4.29e-07	4.57e-06	up
LINC02335	2.17485	3.9845	4.41e-07	4.68e-06	up
AC106744.1	2.42059	3.42605	4.44e-07	4.71e-06	up
LNCAROD	1.47309	6.43828	4.56e-07	4.82e-06	up
AC006372.2	1.31204	2.95982	4.6e-07	4.86e-06	up
AC113418.1	1.42364	2.21287	4.66e-07	4.91e-06	up
AC106793.1	1.05858	3.04967	4.73e-07	4.98e-06	up
AC084024.3	1.1238	2.95186	4.75e-07	4.99e-06	up
BX119904.2	2.2037	2.68304	4.77e-07	5.01e-06	up
AC011474.1	1.80494	2.32261	4.81e-07	5.04e-06	up
LINC02641	1.00571	3.04159	4.84e-07	5.07e-06	up
AF254983.1	2.06513	3.04367	4.86e-07	5.08e-06	up
AC073115.2	1.02469	3.52064	4.86e-07	5.08e-06	up
AC010486.1	1.23238	2.12057	4.88e-07	5.1e-06	up
AC013724.1	1.52175	2.68852	4.91e-07	5.12e-06	up
LINC02504	2.04231	2.33549	5.06e-07	5.27e-06	up
LINC01606	1.67172	5.45183	5.09e-07	5.29e-06	up
AC010105.1	1.32157	2.05516	5.67e-07	5.82e-06	up
AL035401.1	1.25021	3.52272	5.71e-07	5.85e-06	up
LINC02564	1.69736	2.14483	6.2e-07	6.32e-06	up
AC018442.2	1.25674	2.48376	6.46e-07	6.55e-06	up
AC092958.1	1.61448	2.31738	6.49e-07	6.57e-06	up
LINC01792	1.05368	3.56998	6.67e-07	6.74e-06	up
AC097468.2	1.42975	2.49814	6.69e-07	6.76e-06	up
AF279873.4	1.43548	2.09716	6.74e-07	6.8e-06	up
AC010768.4	1.36563	2.06934	6.77e-07	6.83e-06	up
LINC00951	1.65805	2.39808	6.8e-07	6.86e-06	up
AL358394.1	1.37053	4.29686	6.84e-07	6.89e-06	up
LINC01666	1.21754	3.65599	6.86e-07	6.89e-06	up
AC087190.2	1.10607	2.62337	6.98e-07	7e-06	up
PTENP1-AS	1.11098	3.32677	6.99e-07	7e-06	up
AC073578.2	1.41016	2.61061	7.03e-07	7.03e-06	up
AC018692.2	1.6621	2.13366	7.06e-07	7.05e-06	up
LINC00392	2.42926	6.54833	7.11e-07	7.1e-06	up
LINC01716	1.56801	2.22193	7.29e-07	7.25e-06	up
LINC01243	1.75611	2.11937	7.42e-07	7.37e-06	up
LINC02129	1.29314	2.3191	7.56e-07	7.49e-06	up
LINC01532	1.78621	2.81171	7.6e-07	7.51e-06	up
LINC01965	1.60906	2.16559	7.66e-07	7.57e-06	up
TUSC7	2.01687	3.00352	7.67e-07	7.57e-06	up
UPK1A-AS1	1.18762	3.96709	7.74e-07	7.63e-06	up
AL356277.3	1.37686	2.81382	8.05e-07	7.89e-06	up
AC025822.1	1.35561	2.05086	8.15e-07	7.97e-06	up
LINC00348	1.71532	3.39376	8.17e-07	7.99e-06	up
AC018953.1	1.58671	2.53405	8.18e-07	7.99e-06	up
LINC01162	1.79211	2.71607	8.29e-07	8.08e-06	up
AL136962.1	1.06217	7.12938	8.5e-07	8.27e-06	up
AC012055.1	1.45544	2.10993	8.8e-07	8.53e-06	up
LINC02475	1.22038	5.98679	8.97e-07	8.65e-06	up
AC062032.1	1.43915	2.067	9.25e-07	8.9e-06	up
AL161729.2	1.12976	3.32093	9.36e-07	8.98e-06	up
LINC02505	1.79214	3.60745	9.38e-07	9e-06	up
LYPLAL1-AS1	1.0004	3.1349	1.01e-06	9.64e-06	up
AC022730.4	1.39835	5.39447	1.03e-06	9.86e-06	up
LINC01621	1.4271	2.27066	1.03e-06	9.86e-06	up
AC027243.3	1.02273	2.76091	1.04e-06	9.89e-06	up
LINC00661	1.51376	2.69761	1.07e-06	1.02e-05	up
AL008638.2	2.23248	2.79428	1.07e-06	1.02e-05	up
LINC01720	1.3287	2.05253	1.11e-06	1.05e-05	up
AC012213.1	1.22545	5.29806	1.11e-06	1.05e-05	up
DIAPH3-AS1	1.18132	2.04093	1.14e-06	1.07e-05	up
AC008957.2	1.09218	2.40083	1.16e-06	1.09e-05	up
AC131211.1	1.499	2.28327	1.16e-06	1.09e-05	up
AC010528.1	1.45269	2.1708	1.18e-06	1.1e-05	up
LINC01901	1.50431	5.00271	1.18e-06	1.11e-05	up
AC116609.1	1.38203	3.26332	1.22e-06	1.14e-05	up
AL139275.1	1.45615	2.20301	1.31e-06	1.21e-05	up
LINC02337	1.07778	2.02604	1.32e-06	1.22e-05	up
AP000355.1	1.01264	2.7295	1.34e-06	1.23e-05	up
CT69	1.19526	7.30992	1.34e-06	1.24e-05	up
AC008278.1	1.35093	2.84007	1.39e-06	1.28e-05	up
AC097512.1	1.66957	4.09474	1.41e-06	1.29e-05	up
AC111149.2	1.11924	6.8458	1.47e-06	1.34e-05	up
LINC02315	1.22663	6.69831	1.52e-06	1.38e-05	up
LINC02763	1.10654	3.68241	1.52e-06	1.38e-05	up
NTM-AS1	1.56329	2.30254	1.52e-06	1.38e-05	up
AC010343.3	1.22692	4.97785	1.53e-06	1.38e-05	up
NEUROG2-AS1	1.21637	2.6038	1.54e-06	1.39e-05	up
AC008060.1	1.87929	3.39554	1.54e-06	1.39e-05	up
LINC00837	1.36705	2.23285	1.55e-06	1.4e-05	up
AC103409.1	1.74725	3.73253	1.59e-06	1.43e-05	up
AC008649.1	1.02995	4.862	1.63e-06	1.46e-05	up
AC023347.1	1.78366	3.16126	1.65e-06	1.48e-05	up
LINC02501	1.47358	2.10428	1.66e-06	1.48e-05	up
AC012354.1	1.09901	3.36387	1.72e-06	1.53e-05	up
AC022809.1	1.14515	2.6538	1.73e-06	1.54e-05	up
AC023824.5	2.46384	4.03407	1.73e-06	1.54e-05	up
AC092490.2	1.2361	2.17948	1.75e-06	1.55e-05	up
AP005202.1	1.5418	2.37583	1.83e-06	1.62e-05	up
IL20RB-AS1	1.17686	3.32426	1.86e-06	1.65e-05	up
AL109763.1	1.40483	2.23648	1.88e-06	1.66e-05	up
AL162413.1	1.3747	4.82604	1.96e-06	1.73e-05	up
MIR217HG	1.3489	2.56992	1.98e-06	1.74e-05	up
AC005808.1	1.17192	2.82042	1.99e-06	1.74e-05	up
LINC01647	1.39334	2.63348	2.03e-06	1.77e-05	up
AL391361.2	1.49766	2.79106	2.04e-06	1.78e-05	up
AC008011.2	1.15524	5.24476	2.04e-06	1.78e-05	up
AC106822.1	1.20699	2.07373	2.06e-06	1.8e-05	up
AC012494.1	1.42925	2.7765	2.24e-06	1.94e-05	up
AC087235.1	1.3759	2.17216	2.24e-06	1.94e-05	up
LINC02518	1.20262	4.13507	2.25e-06	1.94e-05	up
LINC02726	1.52494	2.43727	2.26e-06	1.95e-05	up
AL158066.1	1.26498	2.05334	2.28e-06	1.96e-05	up
LINC02527	1.47724	4.17432	2.3e-06	1.98e-05	up
AC022634.2	1.52865	2.20453	2.34e-06	2e-05	up
LINC02237	1.69641	2.12354	2.37e-06	2.03e-05	up
LINC01492	1.14543	2.30185	2.38e-06	2.03e-05	up
AC024337.1	1.13542	3.27369	2.38e-06	2.03e-05	up
AL138686.1	1.22434	2.03105	2.39e-06	2.04e-05	up
AC091173.1	1.32718	3.97953	2.4e-06	2.05e-05	up
LINC01518	1.56788	5.68994	2.45e-06	2.09e-05	up
AL121757.3	1.45269	2.12009	2.49e-06	2.12e-05	up
AC069277.1	1.1843	5.73698	2.52e-06	2.14e-05	up
AC127459.2	1.37765	2.32133	2.52e-06	2.14e-05	up
MIR4500HG	1.04633	4.08865	2.53e-06	2.14e-05	up
PANTR1	1.77315	3.00861	2.55e-06	2.16e-05	up
AL731533.1	1.75194	2.18797	2.56e-06	2.17e-05	up
AC007091.1	1.65085	2.6359	2.6e-06	2.2e-05	up
LINC01681	1.48527	3.07876	2.73e-06	2.3e-05	up
LINC01387	1.41333	2.49311	2.89e-06	2.42e-05	up
AC083841.1	1.0978	3.67345	2.92e-06	2.43e-05	up
AL355990.2	1.28772	2.55078	2.94e-06	2.45e-05	up
AC098657.2	1.3314	2.04947	3.08e-06	2.55e-05	up
LINC02010	1.47399	2.11977	3.09e-06	2.56e-05	up
LINC00668	1.42228	8.44334	3.1e-06	2.56e-05	up
AC145350.2	1.43857	2.28746	3.12e-06	2.57e-05	up
AL357558.1	1.64153	2.35959	3.14e-06	2.59e-05	up
DANT1	1.66171	3.21474	3.21e-06	2.64e-05	up
LINC01448	1.66218	3.20966	3.24e-06	2.66e-05	up
AC104417.2	1.0809	2.02698	3.28e-06	2.69e-05	up
AC009955.2	1.03018	2.88287	3.28e-06	2.69e-05	up
AC092941.1	1.56409	2.29333	3.31e-06	2.71e-05	up
AC069061.2	2.02362	4.27609	3.47e-06	2.84e-05	up
AC104794.4	1.4727	4.36755	3.6e-06	2.93e-05	up
AC063976.1	1.65142	2.34396	3.67e-06	2.99e-05	up
AC026116.1	1.89567	2.42702	3.7e-06	3.01e-05	up
AC010468.2	1.01866	2.28395	3.81e-06	3.09e-05	up
LINC00520	1.04502	6.2461	3.82e-06	3.09e-05	up
AC106771.1	1.77827	4.82595	3.92e-06	3.17e-05	up
AP002833.1	1.48742	2.13577	4.16e-06	3.34e-05	up
AC020892.1	1.11481	2.15427	4.28e-06	3.43e-05	up
LINC01630	1.36214	3.32013	4.33e-06	3.46e-05	up
AC013287.1	1.16558	2.99254	4.51e-06	3.59e-05	up
Z98949.2	1.04301	2.03521	4.51e-06	3.59e-05	up
LINC00221	1.8722	7.23372	4.52e-06	3.6e-05	up
ERVH-1	1.10588	2.2244	4.54e-06	3.61e-05	up
AC104041.1	1.06274	5.38582	4.55e-06	3.61e-05	up
LINC01067	1.10595	2.60091	4.6e-06	3.64e-05	up
AL117378.1	1.21636	2.35177	4.63e-06	3.66e-05	up
AL359081.1	1.49678	2.07136	4.66e-06	3.67e-05	up
AC005008.2	1.83108	2.21083	4.68e-06	3.68e-05	up
AC098850.4	1.21315	2.10608	4.81e-06	3.78e-05	up
LINC01143	1.1495	3.82143	4.93e-06	3.87e-05	up
LINC01980	1.51343	7.86209	4.99e-06	3.92e-05	up
LINC02375	1.10309	2.03674	5.06e-06	3.96e-05	up
LINC02282	1.85511	2.81567	5.16e-06	4.03e-05	up
AC090377.1	1.01839	2.37931	5.21e-06	4.07e-05	up
AL033504.1	1.51185	4.36259	5.4e-06	4.21e-05	up
AC006967.3	1.19883	2.95198	5.44e-06	4.23e-05	up
LINC02261	1.36969	3.60481	5.6e-06	4.33e-05	up
AL589678.1	1.12345	2.02551	5.81e-06	4.49e-05	up
AC026523.1	1.27229	2.83501	6.14e-06	4.71e-05	up
AL390835.1	1.31745	2.08153	6.3e-06	4.82e-05	up
AC026320.1	1.81774	2.59638	6.32e-06	4.83e-05	up
LINC01033	1.22112	3.83831	6.39e-06	4.87e-05	up
AC109454.3	1.2402	5.32282	6.67e-06	5.07e-05	up
AC063926.1	1.32448	2.78256	6.71e-06	5.11e-05	up
AC138965.2	1.29043	2.45889	6.91e-06	5.24e-05	up
LINC01360	1.27195	2.14156	7.06e-06	5.33e-05	up
LINC01442	1.16195	2.03389	7.13e-06	5.38e-05	up
LINC01405	1.44014	2.74875	7.23e-06	5.44e-05	up
AC009411.2	1.39845	2.11874	7.29e-06	5.48e-05	up
LINC00626	1.11979	5.73008	7.32e-06	5.49e-05	up
LINC01608	2.06494	4.32052	7.58e-06	5.67e-05	up
AC010486.2	1.19225	2.21764	7.6e-06	5.68e-05	up
LINC02607	1.27375	3.24854	7.64e-06	5.7e-05	up
SHANK2-AS3	1.04827	2.45194	7.65e-06	5.7e-05	up
AL592464.1	1.62856	2.18907	7.94e-06	5.91e-05	up
AC105389.1	1.65691	2.25458	8.14e-06	6.04e-05	up
AC005722.3	1.0786	6.24302	8.18e-06	6.06e-05	up
MIR5689HG	1.14095	3.11439	8.27e-06	6.12e-05	up
BX470209.1	1.11769	2.40748	8.31e-06	6.15e-05	up
AC087311.2	1.22589	2.09862	8.41e-06	6.21e-05	up
LINC00659	1.10725	4.54309	8.56e-06	6.31e-05	up
LINC02778	1.57363	2.13839	8.57e-06	6.31e-05	up
AC087482.1	1.21465	3.29835	9.52e-06	6.91e-05	up
AC010486.3	1.17114	2.14032	9.7e-06	7.03e-05	up
LINC00376	1.25194	2.09435	9.71e-06	7.03e-05	up
AL022332.1	1.20987	2.78359	9.99e-06	7.21e-05	up
LINC02412	1.23343	2.76998	1e-05	7.22e-05	up
AL121999.1	1.22644	2.07342	1.04e-05	7.44e-05	up
AC008063.1	1.01954	2.96561	1.05e-05	7.5e-05	up
LINC00550	1.04928	2.02273	1.09e-05	7.78e-05	up
AC140125.1	1.41036	2.09254	1.12e-05	7.94e-05	up
LINC01749	1.04293	2.7746	1.13e-05	8.03e-05	up
AC006372.3	1.00544	3.05562	1.15e-05	8.16e-05	up
AC068135.2	1.16841	2.32413	1.17e-05	8.29e-05	up
AC090503.1	1.28724	2.19427	1.18e-05	8.31e-05	up
LINC02307	1.57749	2.63012	1.18e-05	8.34e-05	up
AP005137.2	1.20818	3.31767	1.2e-05	8.45e-05	up
AC090809.1	1.71329	4.53691	1.22e-05	8.59e-05	up
LINC02401	1.45827	2.27005	1.23e-05	8.68e-05	up
AC062004.1	1.52319	2.28166	1.23e-05	8.68e-05	up
ABCA9-AS1	1.09309	5.4315	1.29e-05	9.03e-05	up
AC024224.2	1.24007	2.18397	1.38e-05	9.6e-05	up
AC016710.2	1.95342	3.39108	1.38e-05	9.6e-05	up
FGF12-AS1	1.21577	2.08853	1.38e-05	9.6e-05	up
AC092675.2	1.40434	2.18234	1.38e-05	9.6e-05	up
AL691420.1	1.85026	3.80188	1.39e-05	9.67e-05	up
AC092335.1	1.59811	2.58578	1.41e-05	9.76e-05	up
CR382287.2	1.04623	2.07756	1.41e-05	9.82e-05	up
AP000290.1	1.15276	2.03563	1.45e-05	0.000100283	up
LINC01580	1.74297	2.73783	1.47e-05	0.000101869	up
AC096576.3	1.26209	2.09827	1.53e-05	0.000105497	up
AC093326.1	1.40476	3.43093	1.54e-05	0.000105536	up
AC073062.1	1.57464	2.49673	1.57e-05	0.000107417	up
AC116609.3	1.3389	3.20413	1.58e-05	0.000107862	up
AL358613.2	1.04334	2.95672	1.59e-05	0.00010882	up
LINC02582	1.93883	6.58912	1.61e-05	0.000109906	up
FAM230D	1.17766	2.21191	1.64e-05	0.000111327	up
AC022893.2	1.18567	4.83761	1.64e-05	0.000111471	up
AC093496.1	1.37169	2.82076	1.66e-05	0.000112481	up
LINC01103	1.37789	2.07487	1.67e-05	0.0001129	up
AC010267.1	1.2401	2.11366	1.7e-05	0.000115083	up
LINC02784	1.30445	3.32409	1.72e-05	0.000115969	up
LINC00442	1.28223	2.20406	1.73e-05	0.000116595	up
AC044784.1	1.17127	2.09993	1.74e-05	0.00011728	up
AC066595.1	1.49161	2.19365	1.76e-05	0.000118213	up
AC012339.1	1.7083	3.00554	1.76e-05	0.000118305	up
MAGEA4-AS1	1.74976	6.61989	1.78e-05	0.000119551	up
LINC01951	1.44598	2.20741	1.83e-05	0.000122888	up
AC010880.1	1.31304	2.07751	1.84e-05	0.000122917	up
AC012506.3	1.29289	2.60107	1.85e-05	0.000123832	up
AC011676.4	1.27746	2.07053	1.87e-05	0.000124708	up
AC092669.1	1.08414	2.72573	1.91e-05	0.000127127	up
AP005328.1	1.04942	3.80474	1.92e-05	0.00012736	up
AC009081.1	1.50175	2.95881	1.92e-05	0.000127487	up
AL354824.2	1.0418	3.05789	1.92e-05	0.000127487	up
AC107308.1	1.09268	3.44758	1.92e-05	0.000127821	up
LINC01820	1.37458	3.34036	1.93e-05	0.000128075	up
AL162427.1	1.13466	2.42085	1.96e-05	0.000129511	up
LINC02652	1.03661	2.41187	1.96e-05	0.000129836	up
AC091980.2	1.23406	2.55578	1.98e-05	0.00013116	up
AC079385.2	1.04414	2.4866	2e-05	0.000131945	up
AL121956.1	1.11008	3.68374	2.01e-05	0.000132734	up
AC005394.1	1.18844	2.11653	2.02e-05	0.000133128	up
LINC00314	1.64731	2.39701	2.03e-05	0.000133465	up
DSCR4-IT1	1.68209	2.57353	2.05e-05	0.00013455	up
AC112493.1	1.15881	3.53849	2.07e-05	0.000135525	up
TDRG1	1.2617	3.06146	2.07e-05	0.000135649	up
LINC01807	1.20373	5.80934	2.08e-05	0.000136139	up
AL589986.2	1.00587	3.51369	2.11e-05	0.000138405	up
AC096746.1	1.05192	2.13911	2.13e-05	0.000139386	up
LINC01913	1.14784	4.77584	2.13e-05	0.000139386	up
EPHA5-AS1	1.41767	3.54394	2.14e-05	0.000139569	up
AC093791.1	1.80164	4.30133	2.16e-05	0.000140989	up
LINC01821	1.06896	2.13459	2.21e-05	0.000143916	up
AL133304.3	1.17567	2.23123	2.21e-05	0.000144252	up
LINC01733	1.47856	2.74351	2.22e-05	0.000144259	up
AC100872.2	1.0326	2.89772	2.23e-05	0.000145135	up
LINC01255	1.06341	2.0394	2.27e-05	0.000147146	up
LINC02152	1.38682	3.86246	2.28e-05	0.000148178	up
LINC01551	1.6856	3.46509	2.3e-05	0.000148783	up
AC016687.3	1.82561	4.03302	2.3e-05	0.000148961	up
AL031429.1	1.26362	2.33766	2.31e-05	0.00014965	up
AC103843.1	1.11495	2.31756	2.35e-05	0.000151765	up
DLGAP1-AS3	1.31159	3.94142	2.38e-05	0.000153452	up
AC060765.1	1.55905	2.31175	2.4e-05	0.000154362	up
AC015574.1	2.00242	3.7872	2.4e-05	0.000154536	up
AC114812.2	1.16075	4.14823	2.52e-05	0.000161155	up
LINC01419	1.90554	7.91745	2.85e-05	0.000180811	up
AC069133.1	1.04712	2.06364	2.87e-05	0.000181764	up
LINC01254	1.41188	3.30647	2.89e-05	0.000182602	up
AL024497.2	1.12733	3.12065	2.92e-05	0.000184367	up
MCHR2-AS1	1.04576	2.29634	2.93e-05	0.000184726	up
AC021594.2	1.00391	2.67026	3.03e-05	0.000190514	up
LINC02224	1.35966	2.3608	3.03e-05	0.000190514	up
LINC01198	1.21423	3.1341	3.08e-05	0.000193285	up
LINC01776	1.24376	3.35044	3.12e-05	0.000195107	up
AC105389.3	1.66149	2.24659	3.22e-05	0.000200951	up
AL928921.1	1.26037	2.19712	3.23e-05	0.000200971	up
LINC02050	1.41102	2.77514	3.25e-05	0.000201969	up
AC095060.1	1.22435	2.06868	3.26e-05	0.000202931	up
GACAT3	1.74724	3.68216	3.26e-05	0.000202933	up
PSG8-AS1	1.15388	2.44397	3.3e-05	0.000204917	up
FILNC1	1.11516	4.24801	3.37e-05	0.00020897	up
LINC01414	1.42231	4.77708	3.44e-05	0.000212657	up
LINC01804	1.50285	4.85024	3.46e-05	0.000213205	up
AC108174.1	1.15256	4.06129	3.46e-05	0.000213405	up
AC068633.1	1.48633	3.19397	3.52e-05	0.000216907	up
AL162725.2	1.24529	2.12691	3.54e-05	0.000217671	up
ESRG	1.89876	7.44467	3.59e-05	0.000220472	up
AC007731.3	1.2039	2.43254	3.61e-05	0.000221585	up
AL391840.1	1.08147	4.4876	3.64e-05	0.000222789	up
G2E3-AS1	1.3433	6.22558	3.69e-05	0.000225367	up
AL359649.1	1.03558	2.07155	3.79e-05	0.000230855	up
AL356364.1	1.89922	3.20253	3.81e-05	0.000231652	up
AC026355.3	1.16347	3.35549	3.86e-05	0.000234447	up
AL662791.2	1.04604	2.33189	3.99e-05	0.000241019	up
AL445190.1	1.14709	2.11134	4.05e-05	0.000244624	up
LINC01438	1.21477	2.07805	4.05e-05	0.000244662	up
AC006372.1	1.29539	3.47607	4.11e-05	0.000247517	up
LINC02419	1.07397	2.44205	4.18e-05	0.000251279	up
LINC02663	1.48623	2.48572	4.24e-05	0.000254392	up
AC024230.1	1.21968	4.18342	4.27e-05	0.000256124	up
AL135878.1	1.60545	3.6596	4.28e-05	0.000256592	up
AP000790.1	1.0007	2.46676	4.34e-05	0.000259677	up
AL033380.1	1.09988	2.04383	4.36e-05	0.000260538	up
AP005264.4	1.12479	2.28764	4.37e-05	0.000260964	up
LINC02782	1.22462	2.11156	4.43e-05	0.000264283	up
AP003025.1	1.24329	2.70767	4.46e-05	0.00026607	up
KC877982.1	1.59673	5.39967	4.47e-05	0.00026607	up
AC087273.1	1.09297	2.77602	4.52e-05	0.000269165	up
NLGN1-AS1	1.0641	2.04832	4.61e-05	0.000273979	up
AC010601.1	1.36083	2.2655	4.62e-05	0.000274256	up
AC008825.1	1.59723	2.43348	4.7e-05	0.00027849	up
AC011507.1	1.07304	2.02698	4.9e-05	0.000289834	up
AC087762.1	1.01775	2.83387	5.03e-05	0.000296785	up
AL136099.1	1.05611	2.19122	5.04e-05	0.00029733	up
AC127029.2	1.28806	2.70494	5.09e-05	0.000299988	up
AL109610.1	1.18793	2.49355	5.1e-05	0.000300115	up
AL512785.1	1.52897	4.73288	5.14e-05	0.000302121	up
LINC02753	1.33233	2.38536	5.15e-05	0.000302844	up
AF106564.1	1.16216	4.65609	5.21e-05	0.00030571	up
AC055736.1	1.43021	3.38082	5.23e-05	0.000306294	up
LINC02682	1.37484	2.10718	5.23e-05	0.000306627	up
AC117522.2	1.08596	2.08831	5.29e-05	0.000309633	up
LINC02428	1.00398	5.54281	5.3e-05	0.000310015	up
AC005208.1	1.36191	2.91402	5.33e-05	0.00031146	up
AL357033.2	1.3845	2.97983	5.42e-05	0.00031637	up
AL035425.4	1.41657	8.31839	5.45e-05	0.000318065	up
AC092941.2	1.07537	2.07671	5.49e-05	0.000319829	up
AL353633.1	1.17508	2.09761	5.53e-05	0.000321834	up
AC093730.1	1.51661	2.86225	5.79e-05	0.00033514	up
AL022313.4	1.76929	3.34289	5.79e-05	0.000335399	up
LINC01446	1.44219	6.16492	5.8e-05	0.000335479	up
AL365204.1	1.10851	2.11053	5.83e-05	0.000336835	up
LINC02380	1.15714	2.09482	5.95e-05	0.000343096	up
AL132819.1	1.21994	2.08178	6.01e-05	0.000345867	up
AL121718.1	1.33781	2.09235	6.25e-05	0.000358032	up
AC003973.1	1.08398	2.22645	6.26e-05	0.000358184	up
AC002463.1	1.47588	3.04287	6.51e-05	0.000368788	up
AL357172.1	1.21487	2.05563	6.6e-05	0.000373529	up
LINC02820	1.25671	5.87052	6.62e-05	0.000374695	up
LINC02049	1.13183	2.06042	6.75e-05	0.000380776	up
AC104071.1	1.96814	4.98166	6.84e-05	0.000385343	up
KRT73-AS1	1.04774	2.43395	6.94e-05	0.000390291	up
AC010857.1	1.49822	2.65497	6.96e-05	0.000391028	up
LINC02466	1.18224	4.35055	7.17e-05	0.000401179	up
AF279873.3	1.64757	5.187	7.18e-05	0.000401402	up
LINC02463	1.00077	2.84928	7.21e-05	0.000402441	up
AL355578.1	1.158	2.31087	7.55e-05	0.000419465	up
AC023824.3	1.54664	3.86328	7.59e-05	0.000421745	up
AC055717.2	1.77669	3.80603	7.72e-05	0.000428003	up
LINC02113	1.46589	2.19416	7.73e-05	0.000428425	up
LINC00051	1.22169	4.02823	7.78e-05	0.00043059	up
LINC02799	1.11872	2.07918	7.87e-05	0.000433776	up
AL132671.1	1.54455	2.36606	7.95e-05	0.000437508	up
Z93403.1	1.01788	4.25317	8e-05	0.000440055	up
LINC00682	1.39399	4.24566	8.03e-05	0.000441477	up
AC090506.1	1.12535	2.04626	8.13e-05	0.000446303	up
LINC02128	1.10751	3.50522	8.19e-05	0.000449577	up
LINC01034	1.13549	2.22038	8.28e-05	0.000453949	up
AC000032.1	1.12408	3.13611	8.33e-05	0.000455985	up
AC005323.2	1.11	2.14639	8.5e-05	0.000464922	up
LINC02462	1.17359	2.09874	8.59e-05	0.000468743	up
AC018730.1	1.34182	2.27805	8.65e-05	0.000471471	up
AC011287.2	1.02887	3.39439	8.79e-05	0.000477595	up
LINC00601	1.09842	4.07343	9.23e-05	0.000498324	up
LINC02372	1.12077	2.07175	9.68e-05	0.000520969	up
AC009411.1	1.13423	2.07597	9.87e-05	0.000529268	up
LINC00410	1.08956	2.15371	9.99e-05	0.000535026	up
LINC01838	1.21698	2.86827	0.000102567	0.000546929	up
AC124254.2	1.08965	3.4715	0.000104025	0.000554037	up
LINC01304	1.02737	2.05151	0.000104733	0.00055692	up
AL513164.1	1.03642	2.99521	0.000106842	0.00056616	up
LINC02643	1.09855	2.21205	0.000106962	0.000566518	up
AC048387.1	1.06065	2.05532	0.000109807	0.000580664	up
AC009930.1	1.08169	2.04116	0.000114683	0.000603576	up
LINC02377	1.53685	4.64188	0.000115401	0.000606402	up
AP000550.2	1.0736	2.09966	0.000116111	0.000609654	up
AP000561.1	1.40821	2.65859	0.000117275	0.000614602	up
LINC01989	1.0223	3.275	0.000117344	0.000614675	up
AC091885.2	1.13785	2.06384	0.000118001	0.000617391	up
AP000802.1	1.00496	3.28694	0.000118875	0.000619806	up
LINC02096	1.22944	2.063	0.000118881	0.000619806	up
AC124067.1	1.07235	2.06142	0.000119964	0.000624963	up
AC004870.3	1.11862	2.16129	0.000124798	0.000647215	up
LINC02713	1.31167	2.19048	0.000125049	0.000648166	up
AL356010.2	1.13623	2.26797	0.00012659	0.000654913	up
AC100801.1	1.33198	4.88015	0.000129088	0.00066497	up
AC092435.1	1.17594	2.23307	0.000132579	0.00067984	up
AC080011.1	1.11536	2.0775	0.000133407	0.000683524	up
LINC02105	1.03095	2.67314	0.000134538	0.000688527	up
AC110800.1	1.41378	2.20055	0.000134611	0.000688638	up
LINC02120	1.0141	2.66511	0.000135496	0.000692103	up
AP002765.1	1.03356	2.04145	0.000135954	0.000693821	up
LINC01309	1.25684	2.13213	0.000135988	0.000693821	up
LINC02411	1.26359	2.18728	0.000137459	0.000700519	up
AC012363.2	1.41175	3.2523	0.000138806	0.000706578	up
AL355095.1	1.55144	2.35339	0.000143121	0.000723847	up
AC104985.1	1.48148	2.87925	0.000143456	0.000724547	up
KCNIP4-IT1	1.14386	2.39238	0.000143476	0.000724547	up
LINC01475	1.30035	3.17907	0.000143754	0.000725673	up
LINC02845	1.47212	2.56269	0.000145514	0.000732895	up
LINC02588	1.12629	6.09767	0.000152354	0.000761028	up
AL844175.1	1.45354	2.66263	0.000157205	0.000781169	up
AL662789.1	1.21824	2.45491	0.000160376	0.000793971	up
LINC01017	1.00684	2.03253	0.00016088	0.000795285	up
AC099509.2	1.12622	2.41389	0.000163373	0.000805518	up
AC092625.1	1.23416	2.59163	0.000163569	0.00080589	up
AL137026.2	1.40273	2.46767	0.000164002	0.000807428	up
DLG2-AS2	1.02466	2.41826	0.000169376	0.000830331	up
AC016152.1	1.00758	2.22351	0.000169401	0.000830331	up
AC012629.1	1.14874	2.27481	0.000171649	0.000838274	up
AC007375.3	1.18382	2.41715	0.000172283	0.000841064	up
AC024563.1	1.04551	2.52617	0.000173756	0.00084763	up
LINC02393	1.30095	3.58541	0.000183013	0.000886956	up
AC018464.1	1.02396	2.24567	0.000184906	0.000894857	up
LINC01795	1.33452	2.28255	0.000186069	0.00089943	up
AL161908.1	1.0102	3.61076	0.000186126	0.00089943	up
AC016730.1	1.46081	2.88032	0.00019779	0.000948584	up
AL109910.1	1.02467	2.15945	0.000199657	0.000955819	up
AC023866.2	1.10045	2.31684	0.000201104	0.000962054	up
SCHLAP1	1.49194	3.93739	0.000202376	0.000967445	up
LINC02109	1.09931	5.01381	0.000217923	0.00103362	up
AP001978.1	1.02988	2.03807	0.000222375	0.0010527	up
AL583808.1	1.11539	5.50454	0.000228285	0.00107475	up
AC108112.1	1.21712	2.31467	0.000228773	0.00107667	up
LINC02864	1.08006	9.54637	0.000232104	0.00108927	up
AC096759.2	1.12234	4.4235	0.000234335	0.0010982	up
AC139718.1	1.23991	2.93469	0.000235512	0.00110288	up
AC009522.1	1.01502	2.70996	0.000242592	0.00112915	up
Z98259.1	1.13976	2.12252	0.00024304	0.00113026	up
AL357558.2	1.1522	2.16002	0.00024682	0.00114624	up
AC107391.1	1.20554	2.16051	0.000247252	0.00114785	up
LINC02418	1.53244	7.88358	0.000248569	0.00115276	up
LINC02293	1.14308	4.08128	0.000248925	0.00115401	up
CPS1-IT1	1.53961	2.96846	0.000250708	0.00116067	up
AC010280.1	1.30549	5.02685	0.000253045	0.00116905	up
AL589642.1	1.32432	2.40634	0.000258843	0.00119336	up
LINC02484	1.62045	4.33423	0.000260093	0.0011983	up
AC122134.1	1.13211	4.4616	0.000260094	0.0011983	up
AC018558.1	1.37756	2.68084	0.000260902	0.00120161	up
AC105105.4	1.09347	2.1146	0.000270122	0.00123852	up
PCDH9-AS2	1.29464	2.13141	0.000274959	0.00125681	up
AC096669.1	1.16976	2.65029	0.000279357	0.00127516	up
AL353613.1	1.23015	2.62156	0.000281805	0.0012837	up
AC073336.1	1.21483	2.15512	0.000287099	0.00130426	up
U95743.1	1.29964	2.76203	0.000294163	0.00133227	up
AC021915.2	1.04822	2.11829	0.000306132	0.00137946	up
LINC02672	1.41074	3.44151	0.000308823	0.00138924	up
PANCR	1.28345	3.53512	0.000314357	0.00141033	up
LINC02787	1.26622	2.17433	0.000314767	0.00141169	up
AL158013.1	1.34811	2.66866	0.000323106	0.00144521	up
DSCR4	1.63528	4.35966	0.000328867	0.0014695	up
LINC01242	1.38088	2.4817	0.000334638	0.00149328	up
AC016266.1	1.22276	2.1094	0.000340974	0.00151783	up
BX005019.1	1.03861	2.90831	0.000341601	0.00151978	up
AC069114.1	1.16631	2.08563	0.000342759	0.00152333	up
LINC02645	1.36186	2.1675	0.000343043	0.00152366	up
AL135902.1	1.09751	2.38583	0.000347277	0.00154042	up
AC100839.2	1.17471	3.15458	0.000353702	0.00156631	up
AC138646.1	1.31106	2.70103	0.000360675	0.00159402	up
LINC01159	1.41889	3.2374	0.000371599	0.00163904	up
AL033539.1	1.00221	2.17525	0.00037178	0.0016393	up
AC100826.1	1.2457	5.42808	0.00037832	0.00166483	up
AC025244.1	1.03738	4.50589	0.000379068	0.00166702	up
C7orf66	1.11016	2.08363	0.000387163	0.00169745	up
AL050403.1	1.02325	2.10146	0.00039038	0.00170721	up
KCNH1-IT1	1.06281	3.28347	0.000407962	0.00177537	up
AC244517.5	1.08936	2.84916	0.000409229	0.00177914	up
AL024497.1	1.02923	3.25243	0.000413891	0.00179591	up
AC125616.1	1.01355	3.2403	0.000425923	0.00183796	up
LINC01312	1.15238	3.12471	0.000429208	0.00185093	up
LINC00615	1.13721	3.55444	0.000441016	0.00189451	up
ADARB2-AS1	1.0358	3.8028	0.00046373	0.00197681	up
AC074237.1	1.34706	2.77934	0.000472786	0.00200964	up
LINC01793	1.53948	3.93277	0.000479459	0.00203412	up
AL133457.1	1.20825	2.30801	0.000484219	0.00205366	up
AC113331.1	1.03207	2.07071	0.000486094	0.00206096	up
LINC01885	1.26689	2.73532	0.000513492	0.00215793	up
LINC02267	1.41985	4.88402	0.000517338	0.00217204	up
AL445218.1	1.04569	2.11412	0.000519377	0.002178	up
LINC02263	1.06688	2.90551	0.000521328	0.00218535	up
AP003100.1	1.12131	2.06297	0.000538191	0.00224898	up
AC127894.1	1.11508	2.14621	0.00054569	0.0022796	up
LINC00533	1.1393	2.16785	0.000564126	0.00234269	up
AC009264.1	1.08036	6.78958	0.000570733	0.00236718	up
C5orf17	1.0308	6.47041	0.00059453	0.00245595	up
LINC01456	1.16655	4.90936	0.000605162	0.00249227	up
LINC02266	1.07311	4.68635	0.000605284	0.00249227	up
AL023754.1	1.04275	4.75029	0.00061919	0.00254384	up
MIR4300HG	1.04823	3.06885	0.000619425	0.00254384	up
AC090993.1	1.00825	2.22525	0.000627445	0.00256966	up
AL355300.1	1.15191	2.09539	0.000651997	0.00265554	up
DDC-AS1	1.02007	2.22111	0.000665471	0.00269889	up
LINC01822	1.10721	2.54234	0.00068241	0.00275837	up
LINC00588	1.20283	2.27638	0.000686426	0.00277041	up
AC092078.1	1.09296	2.42222	0.000693628	0.0027944	up
AC011840.1	1.36038	3.452	0.00071037	0.00284895	up
LINC00973	1.0759	7.23619	0.000713248	0.00285706	up
AC012322.1	1.025	2.07618	0.000719364	0.00287983	up
AC139718.2	1.06087	2.35138	0.000730734	0.00291573	up
AL359771.1	1.19601	3.35589	0.000731793	0.00291821	up
LINC02755	1.0555	2.09792	0.000734359	0.00292479	up
AC130710.1	1.07465	2.28765	0.000765306	0.00303012	up
LINC00370	1.1051	2.31767	0.000775518	0.00306238	up
AC115622.1	1.08071	2.18702	0.000775835	0.00306273	up
AC108517.1	1.17118	2.16606	0.000780893	0.00308087	up
AC008060.4	1.29647	3.40854	0.000792206	0.00311997	up
BX284656.1	1.06228	2.10464	0.000808407	0.00317347	up
AC073429.2	1.14474	2.32911	0.000808892	0.00317444	up
LINC02125	1.16924	3.03749	0.000823811	0.00322351	up
AC009478.1	1.0143	2.22901	0.000828884	0.00324146	up
DSCR8	1.39487	6.28809	0.000925712	0.00357318	up
DSG1-AS1	1.08202	5.6081	0.000951421	0.00366228	up
AL450345.1	1.05881	2.76837	0.000965929	0.00370893	up
AC025946.1	1.00265	2.097	0.000984047	0.00376766	up
LINC01205	1.19787	3.73818	0.000999068	0.00381751	up
AC005392.3	1.06826	2.39966	0.00100694	0.00384427	up
AC013401.1	1.02281	2.15455	0.00101375	0.00386476	up
AC022730.3	1.05155	2.20491	0.00107726	0.00408237	up
ADAMTS19-AS1	1.08799	2.92259	0.00109092	0.00412845	up
IRX4-AS1	1.14952	4.68273	0.00110745	0.00418018	up
AL157414.1	1.00061	2.54821	0.00114818	0.00431645	up
AL161640.2	1.11349	2.43826	0.00115647	0.00433944	up
LINC01777	1.02911	2.2089	0.001217	0.00452864	up
LINC01228	1.13162	3.23366	0.00130529	0.00480864	up
AC131157.1	1.09508	3.80154	0.00134445	0.00493249	up
FER1L6-AS2	1.12895	4.20305	0.00139155	0.00507941	up
AC104072.1	1.05747	2.95148	0.00140202	0.00511278	up
AC023403.1	1.05044	2.67664	0.00151064	0.00544197	up
AC055874.1	1.09483	2.54551	0.00160912	0.00575317	up
PRORY	1.56854	3.46448	0.00162922	0.0058093	up
AL713851.1	1.08287	2.1433	0.00163002	0.0058093	up
AC090023.1	1.19298	2.60379	0.00163229	0.00581583	up
LINC02616	1.2337	5.39874	0.00168002	0.00595739	up
LINC00681	1.04234	2.09563	0.00170106	0.00601519	up
AC084365.1	1.02175	2.06676	0.00170972	0.00603884	up
LINC00404	1.05948	2.76171	0.0017728	0.00623327	up
LINC01249	1.18276	6.06808	0.00192296	0.00669423	up
AC087516.2	1.2538	2.86174	0.00192543	0.00670108	up
LINC02046	1.18243	3.2771	0.00202695	0.00699783	up
LINC02063	1.02182	2.13968	0.00208418	0.00716392	up
MIR548XHG	1.21529	5.72526	0.00211904	0.00726506	up
LINC00393	1.06953	5.12049	0.00221889	0.00754921	up
AC012065.1	1.04711	2.18412	0.00232672	0.00784805	up
LINC01370	1.52507	4.74595	0.00261775	0.0086719	up
AL355516.1	1.15848	2.38102	0.00278699	0.00913953	up
LINC02583	1.04099	2.76594	0.00296821	0.00962272	up
AC108002.2	1.09266	2.47473	0.00298663	0.00966834	up
AL034376.2	1.02665	2.52821	0.00300101	0.00970547	up
AL021877.2	1.0377	4.42296	0.00348119	0.0109869	up
AC113145.1	1.28445	2.46234	0.00364665	0.0114253	up
LINC02531	1.12742	3.09659	0.00391347	0.0121078	up
NRG1-IT1	1.04743	2.77663	0.00410034	0.0125985	up
LINC02434	1.30171	3.3506	0.00423264	0.0129156	up
AL513542.1	1.00749	2.23401	0.00465554	0.0139958	up
LINC01019	1.13183	4.23016	0.00474693	0.0142344	up
TTTY20	1.23578	2.24332	0.00507482	0.0150687	up
AC025254.1	1.17492	2.86229	0.00508911	0.0150976	up
LINC01665	1.13789	3.3383	0.005265	0.0155362	up
LINC01992	1.06683	5.09411	0.00571854	0.0167014	up
MIR7-3HG	1.00246	4.586	0.00573448	0.016737	up
AC087612.1	1.00331	5.30357	0.00582754	0.0169441	up
AL132709.7	1.15425	2.85758	0.0065738	0.0186761	up
AC044839.2	1.05705	2.66132	0.00665898	0.0188709	up
AC099786.1	1.00512	2.42298	0.00726483	0.0203023	up
AC008517.1	1.08298	2.8916	0.0086333	0.0234921	up
AL133419.1	1.0655	2.43372	0.009344	0.0250682	up
LINC02492	1.00043	4.33533	0.00987277	0.0262469	up
AC090358.1	1.03802	2.51303	0.0124159	0.0318806	up
LINC02587	-2.65572	4.63481	6.37e-35	4.25e-31	down
GATA6-AS1	-1.93384	6.44144	1.75e-34	7.8e-31	down
LHFPL3-AS2	-2.40648	9.02366	1.45e-31	3.88e-28	down
AC012085.2	-2.32365	4.50722	4.64e-31	7.74e-28	down
LINC02688	-2.40608	7.73394	5.41e-30	7.52e-27	down
LINC00940	-2.781	4.23001	1.23e-29	1.49e-26	down
PEX5L-AS1	-6.22603	5.1247	1.47e-29	1.64e-26	down
LINC00443	-2.71763	3.98179	3.56e-28	2.97e-25	down
SFTA1P	-2.00112	10.6258	5.18e-27	3.46e-24	down
AC005550.2	-3.17419	5.10387	5.25e-26	3.05e-23	down
LINC01331	-3.37239	3.42478	1.6e-25	8.92e-23	down
LINC01127	-2.55662	8.3101	2.74e-25	1.46e-22	down
AC112495.1	-5.87835	4.27931	4.09e-25	2.1e-22	down
CYMP-AS1	-3.515	4.5714	5.37e-25	2.65e-22	down
AC011944.1	-1.64775	6.564	3.36e-24	1.55e-21	down
AL138930.1	-2.34531	3.95288	1.8e-23	7.29e-21	down
LINC01819	-2.89875	6.5716	2.02e-23	7.94e-21	down
AC110741.1	-2.44993	5.29342	5.17e-23	1.97e-20	down
RMRP	-4.26104	4.87753	1.63e-22	5.73e-20	down
ARHGEF2-AS1	-1.82899	4.48618	2.37e-22	7.89e-20	down
AC023509.2	-1.50325	4.33459	3.83e-22	1.22e-19	down
LINC00342	-1.37278	10.9286	3.11e-21	8.83e-19	down
AC011346.1	-1.05038	5.42383	3.43e-21	9.54e-19	down
AC007993.2	-3.21843	3.77383	1.67e-20	4.04e-18	down
LINC01942	-1.66665	4.55824	1.74e-20	4.09e-18	down
LINC02188	-2.41365	7.41571	1.75e-20	4.09e-18	down
AC096531.2	-1.8915	5.34479	4.08e-20	8.65e-18	down
AC005090.1	-3.90544	3.87438	5.57e-20	1.16e-17	down
AC012317.1	-2.50769	3.63553	8.48e-20	1.71e-17	down
AC009041.1	-1.55617	3.38742	1.76e-19	3.41e-17	down
AC008691.1	-1.36001	5.64739	5.6e-19	9.46e-17	down
C8orf34-AS1	-1.73152	9.00164	6.47e-19	1.07e-16	down
ANKRD44-AS1	-1.65231	6.22545	8.57e-19	1.38e-16	down
ATP13A4-AS1	-2.04686	5.89421	2.53e-18	3.84e-16	down
LINC02038	-1.70006	7.11719	4.2e-18	6.17e-16	down
AC104031.1	-1.49044	5.87676	9.59e-18	1.33e-15	down
PTPRD-AS2	-2.77139	3.3947	2.08e-17	2.73e-15	down
AL355075.4	-3.20584	6.01607	2.74e-17	3.48e-15	down
AL590226.1	-1.03021	4.76004	4.22e-17	5.03e-15	down
AC000061.1	-2.64576	3.74907	4.38e-17	5.14e-15	down
HCG21	-1.61142	3.64191	4.39e-17	5.14e-15	down
LINC01433	-2.02927	4.32381	1.07e-16	1.17e-14	down
LINC01332	-2.7743	2.5144	1.14e-16	1.23e-14	down
AP003064.2	-1.54434	4.04912	1.92e-16	1.94e-14	down
AC005307.1	-2.87019	4.19041	2.41e-16	2.37e-14	down
AL109659.2	-1.01504	4.83381	4.52e-16	4.14e-14	down
ELN-AS1	-1.23222	7.21594	4.89e-16	4.41e-14	down
LINC02718	-1.16978	3.46276	5.8e-16	5.2e-14	down
CADM3-AS1	-1.22287	5.50496	8.5e-16	7.32e-14	down
AL445493.3	-1.48968	4.34262	1.07e-15	9e-14	down
AC116616.1	-2.98928	2.88153	1.14e-15	9.44e-14	down
LINC01612	-1.82831	5.50615	1.19e-15	9.72e-14	down
LINC01844	-1.48658	4.82807	1.44e-15	1.16e-13	down
ELAVL4-AS1	-3.71783	2.77773	1.68e-15	1.35e-13	down
MIR670HG	-3.26645	2.87879	2e-15	1.57e-13	down
AC010998.1	-1.58553	3.61861	2.57e-15	2e-13	down
AC004832.1	-1.58943	6.01877	3.61e-15	2.7e-13	down
AC091588.3	-1.0968	4.081	5.26e-15	3.81e-13	down
AC005592.1	-1.45772	3.76091	5.46e-15	3.92e-13	down
LINC00968	-1.00176	6.00621	8.32e-15	5.76e-13	down
DIO3OS	-1.23434	7.85523	8.45e-15	5.81e-13	down
AC090753.1	-2.76354	2.42463	9.72e-15	6.55e-13	down
AL139041.1	-1.05433	5.06189	1.04e-14	6.98e-13	down
AC093797.1	-1.13979	5.29914	1.13e-14	7.56e-13	down
AC116407.1	-1.04016	7.3558	1.19e-14	7.83e-13	down
LINC01467	-3.98431	3.69678	1.44e-14	9.27e-13	down
LINC01015	-3.55051	2.73914	1.64e-14	1.04e-12	down
AC113349.1	-2.06853	4.30645	2.07e-14	1.29e-12	down
AC021218.1	-1.91016	6.44963	2.21e-14	1.37e-12	down
AL136369.1	-2.14729	2.93449	2.33e-14	1.44e-12	down
AC091588.1	-1.34995	3.06066	2.78e-14	1.67e-12	down
FENDRR	-1.05826	8.69925	3.75e-14	2.21e-12	down
LINC02712	-1.84694	3.68986	4.02e-14	2.34e-12	down
AC138761.1	-3.34338	4.74278	5.72e-14	3.2e-12	down
AC115099.1	-1.37246	3.78227	6.15e-14	3.36e-12	down
AL731557.1	-1.28658	3.3388	8.18e-14	4.33e-12	down
AC010255.2	-1.41019	4.06968	9.7e-14	5.1e-12	down
LINC00332	-1.9951	3.41846	9.93e-14	5.18e-12	down
MIR194-2HG	-1.61724	4.8642	1.29e-13	6.59e-12	down
AC010247.2	-1.17881	6.15727	1.42e-13	7.17e-12	down
AC025154.2	-1.70619	7.83935	1.62e-13	8.13e-12	down
AC091806.1	-1.5063	5.68509	2.21e-13	1.09e-11	down
AC025539.1	-1.16661	5.29003	2.66e-13	1.28e-11	down
AC009652.1	-1.50811	3.90369	3.18e-13	1.51e-11	down
LINC02360	-2.37741	2.92874	3.82e-13	1.79e-11	down
SILC1	-1.90671	5.4797	3.86e-13	1.8e-11	down
LINC00922	-1.59017	7.50155	3.97e-13	1.84e-11	down
AC104035.1	-1.3643	3.57612	4.06e-13	1.88e-11	down
LINC01750	-1.03627	4.95771	4.75e-13	2.16e-11	down
AL137026.1	-1.22782	5.37694	5.52e-13	2.48e-11	down
AC107398.3	-1.76879	4.63596	6.57e-13	2.9e-11	down
AC084375.1	-1.55648	6.33266	7.2e-13	3.15e-11	down
AC008080.4	-1.44533	3.6807	8.45e-13	3.65e-11	down
AC012485.2	-1.55423	4.09609	1.08e-12	4.58e-11	down
AC026992.2	-1.13478	5.65935	1.08e-12	4.58e-11	down
UBXN10-AS1	-1.05171	6.34228	1.12e-12	4.7e-11	down
AC010976.2	-1.05799	4.61462	1.34e-12	5.55e-11	down
AL162511.1	-1.42177	7.62524	2.25e-12	8.95e-11	down
AC105206.1	-1.58987	3.14386	2.71e-12	1.05e-10	down
AC092691.1	-1.63579	3.57056	3.49e-12	1.32e-10	down
LINC01985	-1.23848	2.70903	4.85e-12	1.78e-10	down
HHATL-AS1	-1.59805	3.70662	5.23e-12	1.91e-10	down
LINC02723	-1.09241	3.49265	5.42e-12	1.97e-10	down
LINC01765	-1.66271	4.83729	6.28e-12	2.27e-10	down
AL161618.1	-1.7048	4.34658	6.63e-12	2.37e-10	down
AC016735.1	-1.79276	3.60659	7.52e-12	2.67e-10	down
AC005884.1	-1.05082	3.29863	9.73e-12	3.36e-10	down
AC027281.1	-1.67204	4.58679	1.04e-11	3.55e-10	down
LINC01863	-1.42005	3.63993	1.08e-11	3.67e-10	down
AC236972.3	-1.60253	5.59326	1.1e-11	3.72e-10	down
AC010624.3	-1.05564	3.77195	1.51e-11	5.01e-10	down
AC020656.2	-1.2574	5.66146	1.53e-11	5.07e-10	down
AL049629.1	-1.18968	4.21161	1.72e-11	5.6e-10	down
LINC02016	-1.64202	3.71789	1.73e-11	5.6e-10	down
LINC02512	-1.72947	3.03337	2.76e-11	8.62e-10	down
MIR1-1HG-AS1	-1.00762	3.8441	3.01e-11	9.32e-10	down
AC020911.2	-1.43184	2.89253	3.01e-11	9.32e-10	down
AC007663.2	-1.3163	4.47432	3.5e-11	1.07e-09	down
AC008514.1	-1.31486	4.27339	3.58e-11	1.08e-09	down
AC099560.1	-1.40857	3.34963	3.6e-11	1.08e-09	down
AC026992.1	-1.00306	3.67798	3.77e-11	1.13e-09	down
AC096577.1	-1.8588	2.9203	3.98e-11	1.18e-09	down
LINC02265	-1.07477	4.21711	4.33e-11	1.27e-09	down
AL591686.1	-1.89208	3.58858	4.8e-11	1.39e-09	down
LINC02464	-2.49186	2.33268	5.08e-11	1.45e-09	down
AC104809.1	-1.55402	4.70264	5.42e-11	1.54e-09	down
AC010547.2	-1.49399	4.68748	5.83e-11	1.64e-09	down
LINC01671	-1.10293	8.22971	5.86e-11	1.64e-09	down
AC008115.2	-1.67442	3.42949	6.2e-11	1.72e-09	down
B3GALT5-AS1	-1.69568	5.88492	6.21e-11	1.72e-09	down
AP003555.2	-1.24662	3.69373	6.76e-11	1.86e-09	down
AC130456.1	-1.16196	3.87483	8.16e-11	2.2e-09	down
AC019257.1	-1.07187	4.46009	8.68e-11	2.32e-09	down
AL357093.2	-1.3666	6.65927	1.01e-10	2.66e-09	down
LINC01645	-1.16651	3.42048	1.05e-10	2.77e-09	down
AC005100.1	-1.73368	3.79134	1.18e-10	3.05e-09	down
PRDM16-DT	-1.1173	8.0245	1.23e-10	3.16e-09	down
AL645924.1	-1.21095	4.24808	1.42e-10	3.6e-09	down
SRGAP3-AS2	-1.69875	7.68554	1.75e-10	4.37e-09	down
CASC16	-1.49319	4.2828	1.79e-10	4.44e-09	down
AC096637.3	-1.07945	5.43576	1.97e-10	4.84e-09	down
LINC01088	-1.34589	7.87456	2.01e-10	4.92e-09	down
LINC01571	-1.80853	4.08187	2.05e-10	5e-09	down
AL357093.1	-1.30854	3.22441	2.12e-10	5.15e-09	down
AC007998.4	-1.39824	3.75076	3.11e-10	7.22e-09	down
AC009646.2	-2.05137	3.62406	3.84e-10	8.68e-09	down
IATPR	-1.04908	3.01422	4.14e-10	9.28e-09	down
AC008278.2	-1.36116	2.77047	4.74e-10	1.05e-08	down
AC013275.1	-1.27798	6.93332	4.8e-10	1.06e-08	down
LINC01522	-1.9659	3.24292	4.97e-10	1.09e-08	down
AC002563.1	-1.21705	4.34171	5.12e-10	1.12e-08	down
AL121584.1	-2.07028	2.73286	6.07e-10	1.31e-08	down
AL513548.1	-2.20903	5.39835	9.1e-10	1.89e-08	down
LDLRAD4-AS1	-1.14295	2.94071	9.65e-10	1.99e-08	down
AC004947.1	-1.0226	4.65032	1.18e-09	2.38e-08	down
AC078850.2	-1.47191	3.46455	1.59e-09	3.13e-08	down
AC135012.3	-1.10838	3.56356	2.12e-09	4.09e-08	down
AC026904.1	-1.23993	3.32194	2.3e-09	4.37e-08	down
AC022081.1	-2.10611	2.17471	2.92e-09	5.34e-08	down
AL133320.2	-1.6038	4.9591	3.12e-09	5.67e-08	down
AL109807.1	-2.58273	2.51059	3.23e-09	5.87e-08	down
AC006237.1	-1.25737	4.67024	3.28e-09	5.94e-08	down
AC138474.1	-1.2462	2.42895	3.57e-09	6.41e-08	down
LHFPL3-AS1	-1.27017	3.819	3.58e-09	6.43e-08	down
AL162293.1	-1.54849	2.54144	5.89e-09	1.02e-07	down
AC254629.1	-1.23147	4.65566	7.07e-09	1.21e-07	down
AC117944.1	-1.84648	2.43006	7.44e-09	1.27e-07	down
LINC02122	-1.53446	4.80778	7.53e-09	1.28e-07	down
AL110505.1	-1.51451	3.12195	8.97e-09	1.5e-07	down
AL590491.2	-1.69619	3.34638	9.28e-09	1.55e-07	down
AL096828.1	-1.26363	3.28661	9.57e-09	1.59e-07	down
PTCSC3	-1.18037	6.73298	1.12e-08	1.84e-07	down
AL118523.1	-1.78722	2.69069	1.17e-08	1.91e-07	down
AC007638.2	-1.05542	3.99822	1.26e-08	2.04e-07	down
LINC02772	-1.30874	5.26824	1.36e-08	2.19e-07	down
LINC01108	-1.40301	6.08711	1.5e-08	2.39e-07	down
DNAH8-AS1	-1.0662	3.06801	1.68e-08	2.65e-07	down
AC079466.1	-2.14845	5.11771	1.7e-08	2.68e-07	down
AL596223.2	-1.03751	3.32361	1.75e-08	2.74e-07	down
LINC01950	-1.50332	2.64253	1.87e-08	2.91e-07	down
LINC00261	-1.23198	10.395	2.16e-08	3.3e-07	down
AC091151.1	-1.29266	2.85576	2.22e-08	3.39e-07	down
AC010998.3	-1.45212	5.39179	2.64e-08	3.95e-07	down
AL135999.3	-1.2756	8.15657	2.77e-08	4.11e-07	down
HTR5A-AS1	-2.47413	2.69094	2.85e-08	4.22e-07	down
OSTN-AS1	-1.08923	4.34076	3.25e-08	4.73e-07	down
AC063977.3	-1.66634	2.07339	3.91e-08	5.53e-07	down
AL353770.4	-1.48974	3.54149	5.57e-08	7.62e-07	down
LINC02865	-1.60413	3.36086	5.77e-08	7.88e-07	down
RMST	-1.22393	4.81435	6.23e-08	8.42e-07	down
NRAD1	-1.10003	4.68344	6.88e-08	9.22e-07	down
AL162582.1	-2.55961	3.18189	7.39e-08	9.77e-07	down
AL022329.1	-1.06088	3.68355	7.46e-08	9.85e-07	down
AC025470.2	-1.07898	2.61698	7.69e-08	1.01e-06	down
LINC01513	-1.17977	3.96338	7.69e-08	1.01e-06	down
AC015908.2	-1.03607	3.35986	8.16e-08	1.07e-06	down
AC011389.2	-1.25301	2.69145	9.18e-08	1.18e-06	down
MYRF-AS1	-1.17823	3.41599	9.36e-08	1.2e-06	down
AC023421.1	-1.722	8.66609	9.78e-08	1.24e-06	down
LINC00379	-2.33252	3.44224	1.13e-07	1.42e-06	down
Z82214.1	-1.44017	2.29966	1.27e-07	1.57e-06	down
LNX1-AS1	-1.35136	2.86509	1.29e-07	1.58e-06	down
AC013480.1	-1.10141	2.35244	1.49e-07	1.81e-06	down
AC108097.1	-1.07459	2.91428	1.53e-07	1.84e-06	down
SLC26A4-AS1	-1.11133	6.68821	1.65e-07	1.97e-06	down
LINC00840	-1.01318	4.0177	1.66e-07	1.97e-06	down
AL355596.1	-1.36813	5.9506	1.83e-07	2.13e-06	down
AC089998.1	-1.20573	3.13333	1.91e-07	2.22e-06	down
LINC02548	-1.87909	2.1686	2.04e-07	2.35e-06	down
OSTM1-AS1	-1.88368	3.46453	3.03e-07	3.38e-06	down
LINC00844	-1.1141	2.65529	3.1e-07	3.45e-06	down
MAPT-AS1	-1.76793	2.44161	3.6e-07	3.95e-06	down
AC100781.1	-1.55134	2.43493	4.02e-07	4.31e-06	down
AP000842.2	-1.3314	2.75962	4.17e-07	4.46e-06	down
LINC00945	-1.41806	2.46776	4.29e-07	4.56e-06	down
LINC02515	-1.71305	2.66807	5.14e-07	5.33e-06	down
AC023300.2	-1.23021	4.53822	5.25e-07	5.43e-06	down
TMEM252-DT	-1.16829	2.53819	5.58e-07	5.74e-06	down
LINC01593	-1.35824	2.61179	5.63e-07	5.79e-06	down
AC069431.1	-1.18316	3.93682	6.88e-07	6.9e-06	down
AC106876.1	-1.86099	4.27193	8.02e-07	7.87e-06	down
LINC00524	-1.28095	4.42562	8.2e-07	8e-06	down
LINC01908	-1.29216	3.596	8.31e-07	8.09e-06	down
LINC00316	-1.08023	3.305	1.05e-06	1e-05	down
AC008268.1	-1.42611	8.83565	1.06e-06	1.01e-05	down
LINC02134	-1.45756	2.32877	1.07e-06	1.02e-05	down
AL445489.1	-1.19576	3.09602	1.09e-06	1.03e-05	down
LINC02192	-1.42297	3.23155	1.17e-06	1.1e-05	down
LINC01982	-1.12858	2.51735	1.25e-06	1.17e-05	down
LINC02469	-1.00791	2.33788	1.26e-06	1.17e-05	down
AC087636.1	-1.47265	2.32073	1.35e-06	1.24e-05	down
LINC01594	-1.12348	3.75723	1.4e-06	1.28e-05	down
NGF-AS1	-1.20643	2.82558	1.54e-06	1.39e-05	down
AC090371.1	-1.38337	3.44002	1.98e-06	1.74e-05	down
AC079384.1	-1.47003	5.33652	2.04e-06	1.78e-05	down
SSTR5-AS1	-1.46812	5.83173	2.2e-06	1.9e-05	down
LINC02471	-1.12933	6.01425	2.45e-06	2.09e-05	down
AL513324.1	-1.40233	2.2857	2.66e-06	2.24e-05	down
MIR124-2HG	-2.03808	2.57172	2.67e-06	2.25e-05	down
AC009743.1	-1.34081	3.37084	2.8e-06	2.35e-05	down
TCERG1L-AS1	-1.06569	2.99838	2.84e-06	2.38e-05	down
LINC02292	-1.11012	2.43058	2.9e-06	2.42e-05	down
AC106738.2	-1.06225	4.14453	2.97e-06	2.47e-05	down
LINC01839	-1.3332	2.98071	4.23e-06	3.39e-05	down
AC007922.2	-1.02013	2.32748	4.47e-06	3.56e-05	down
SOX2-OT	-1.08511	10.0613	4.75e-06	3.74e-05	down
AC008415.1	-1.62955	2.15671	4.89e-06	3.84e-05	down
AC011899.1	-1.1465	3.87584	5.71e-06	4.42e-05	down
LINC01335	-1.38161	2.22542	6.04e-06	4.65e-05	down
AC064805.2	-1.18042	3.24276	6.84e-06	5.19e-05	down
BX005040.1	-1.29472	3.10335	7.7e-06	5.74e-05	down
AC068408.1	-1.17105	2.27184	7.72e-06	5.75e-05	down
LINC01616	-1.40505	3.02899	8.88e-06	6.51e-05	down
ARHGEF7-AS2	-1.0836	2.58817	9.09e-06	6.64e-05	down
AL356387.1	-1.15257	2.1211	9.49e-06	6.9e-05	down
MIR1-1HG	-1.154	2.17458	1.04e-05	7.46e-05	down
LINC00452	-1.20014	4.22289	1.17e-05	8.28e-05	down
LINC02189	-1.26098	2.11067	1.23e-05	8.65e-05	down
AC021146.12	-1.0319	4.59091	1.59e-05	0.00010857	down
LINC00620	-1.57115	2.83569	1.63e-05	0.000110546	down
LINC02133	-1.0892	5.50332	1.84e-05	0.000122917	down
AC104407.1	-1.13859	2.35863	1.94e-05	0.000128607	down
AL022314.1	-1.12072	2.84754	1.95e-05	0.000129131	down
AC005482.1	-1.30786	2.31252	2.75e-05	0.000174783	down
AC138625.2	-1.35305	2.13856	2.84e-05	0.000179941	down
AC026774.1	-1.36527	2.66827	3.28e-05	0.000203756	down
AL035670.1	-1.12848	2.40462	3.3e-05	0.000204931	down
AL121956.4	-1.08047	2.06544	3.6e-05	0.000220835	down
AC018445.1	-1.0771	2.54133	3.72e-05	0.000226919	down
AL356421.2	-1.17936	2.62445	3.91e-05	0.000237054	down
AF067845.1	-1.19588	2.41972	4.08e-05	0.000246388	down
LINC01856	-1.22589	2.30714	4.16e-05	0.000250512	down
AC096637.2	-1.05457	2.30635	4.21e-05	0.00025295	down
AC093305.1	-1.19571	2.09742	6.08e-05	0.000349523	down
AC011467.3	-1.3403	2.09992	6.26e-05	0.000358161	down
AL357153.3	-1.10836	2.71653	6.51e-05	0.000368788	down
AC245519.1	-1.12195	2.0915	7.07e-05	0.00039683	down
AC107057.1	-1.18302	2.92387	7.78e-05	0.00043059	down
LINC02706	-1.67852	2.2206	7.81e-05	0.00043139	down
AC025265.3	-1.0999	2.10823	8.72e-05	0.000475019	down
AC005772.1	-1.50479	2.20863	0.000100313	0.000537056	down
CLDN10-AS1	-1.11242	7.05151	0.000110144	0.000582215	down
Z82214.2	-1.00621	2.92795	0.000116506	0.000611246	down
LINC02303	-1.47635	3.63149	0.000125396	0.000649461	down
ROCR	-1.19598	2.5932	0.000132572	0.00067984	down
AF274573.1	-1.81563	4.91811	0.000145492	0.000732895	down
LINC02002	-1.52701	2.45847	0.000148622	0.000745455	down
AC114291.1	-1.01927	4.02568	0.000158699	0.000787419	down
AC104257.1	-1.04342	3.26775	0.000159498	0.000789969	down
AC106785.2	-1.28571	4.2261	0.000196713	0.000944097	down
AC105914.2	-1.08437	2.97677	0.00023828	0.00111317	down
AC090857.2	-1.0471	2.27487	0.000273645	0.00125166	down
LINC01986	-1.19356	2.08456	0.000325781	0.00145668	down
AL589863.1	-1.07317	2.23137	0.000375008	0.00165244	down
AC074124.1	-1.08059	2.24833	0.000645176	0.00263258	down
FER1L6-AS1	-1.02662	2.36481	0.000814173	0.00319327	down
AC073539.3	-1.25614	2.12753	0.000964463	0.00370437	down
AP003121.1	-1.08613	2.14235	0.00136011	0.00498181	down
LINC02565	-1.31702	2.35924	0.00146269	0.00530213	down
AL513304.1	-1.55897	5.44449	0.00187459	0.00654636	down
LINC02448	-1.1123	2.96965	0.00190007	0.00662494	down
AF121898.1	-1.08244	3.95863	0.00192733	0.00670596	down
AL441943.2	-1.07807	2.26328	0.00263736	0.00872389	down
LINC00587	-1.05768	2.0872	0.00327796	0.0104417	down
AC097451.1	-1.29014	2.64843	0.00483813	0.0144656	down
AL354994.1	-1.10683	2.46266	0.00682173	0.019225	down
AC004009.1	-1.0984	2.65334	0.0091381	0.0245949	down
LINC02833	-1.01999	2.65952	0.00969048	0.0258781	down
