# Supplementary material for: Novel GIRlncRNA Signature for Predicting the Clinical Outcome and Therapeutic Response in NSCLC
Source: Front Pharmacol. 2022 Aug 3;13:937531. doi: 10.3389/fphar.2022.937531 (PMC9382191; doi:10.3389/fphar.2022.937531)
Supplement: Supplementary file 2 [file Table14.xlsx]

## Sheet: Univariate Cox for variables
	coef	HR	P	CIL	CIU
Risk	0.847435	2.33365	1.89e-15	1.95827	2.781
age	0.194125	1.21425	0.107994	0.995471	1.48111
gender	-0.153629	0.85759	0.148488	0.719989	1.02149
tumor_stage	0.356666	1.42856	3.26e-11	1.30765	1.56064
cluster	0.192676	1.21249	0.0642981	1.02161	1.43904

## Sheet: Multivariate Cox for variables
	coef	HR	p	CIL	CIU
Risk	0.791595	2.20691	3.20299e-13	1.84574	2.63877
age	0.179095	1.19613	0.140603	0.979395	1.46084
gender	-0.122093	0.885066	0.268868	0.738064	1.06135
tumor_stage	0.315743	1.37128	7.06689e-09	1.25362	1.49998
cluster	-0.0181374	0.982026	0.868889	0.819657	1.17656
