# Supplementary material for: Novel GIRlncRNA Signature for Predicting the Clinical Outcome and Therapeutic Response in NSCLC
Source: Front Pharmacol. 2022 Aug 3;13:937531. doi: 10.3389/fphar.2022.937531 (PMC9382191; doi:10.3389/fphar.2022.937531)
Supplement: Supplementary file 6 [file Table9.xlsx]

## Sheet: Table S9 Univariate Cox results
	coef	se	z	p	HR	HRse	HRz	HRp	HRCILL	HRCIUL
AC097451.1	0.69	0.192	3.597	0	1.993	0.382	2.598	0.009	1.454	2.732
AC004862.1	0.576	0.174	3.311	0.001	1.779	0.31	2.516	0.012	1.336	2.369
LINC02434	0.496	0.151	3.292	0.001	1.641	0.247	2.596	0.009	1.281	2.102
AC106771.1	0.397	0.122	3.259	0.001	1.488	0.181	2.689	0.007	1.217	1.818
AP000829.1	0.397	0.119	3.33	0.001	1.487	0.177	2.749	0.006	1.222	1.808
MYRF-AS1	0.385	0.124	3.098	0.002	1.47	0.183	2.571	0.01	1.198	1.804
LINC01600	0.369	0.12	3.071	0.002	1.447	0.174	2.568	0.01	1.187	1.763
MIR137HG	0.367	0.119	3.085	0.002	1.443	0.172	2.582	0.01	1.187	1.755
AC025419.1	0.363	0.119	3.04	0.002	1.437	0.172	2.549	0.011	1.181	1.749
AC013287.1	0.358	0.119	3.009	0.003	1.431	0.17	2.529	0.011	1.176	1.74
AC079949.2	0.355	0.12	2.971	0.003	1.427	0.171	2.501	0.012	1.172	1.737
AC023824.3	0.335	0.125	2.68	0.007	1.397	0.174	2.278	0.023	1.138	1.716
LINC01611	0.334	0.119	2.821	0.005	1.397	0.166	2.398	0.017	1.15	1.698
LINC00337	0.321	0.119	2.687	0.007	1.378	0.165	2.298	0.022	1.132	1.677
LINC02412	0.316	0.121	2.617	0.009	1.371	0.165	2.244	0.025	1.124	1.672
AC021594.1	0.315	0.119	2.647	0.008	1.37	0.163	2.27	0.023	1.127	1.667
AC008063.1	0.314	0.119	2.625	0.009	1.368	0.163	2.253	0.024	1.124	1.665
SATB2-AS1	0.31	0.119	2.597	0.009	1.364	0.163	2.233	0.026	1.12	1.659
AC012645.1	-0.314	0.119	-2.63	0.009	0.731	0.087	-3.09	0.002	0.601	0.889
AC089998.1	-0.315	0.12	-2.639	0.008	0.729	0.087	-3.103	0.002	0.599	0.888
AL512604.3	-0.323	0.12	-2.689	0.007	0.724	0.087	-3.174	0.002	0.594	0.882
AC008278.2	-0.33	0.121	-2.724	0.006	0.719	0.087	-3.228	0.001	0.589	0.877
LINC01067	-0.377	0.129	-2.93	0.003	0.686	0.088	-3.559	0	0.555	0.848
