# Supplementary material for: Novel GIRlncRNA Signature for Predicting the Clinical Outcome and Therapeutic Response in NSCLC
Source: Front Pharmacol. 2022 Aug 3;13:937531. doi: 10.3389/fphar.2022.937531 (PMC9382191; doi:10.3389/fphar.2022.937531)
Supplement: Supplementary file 12 [file Table6.xlsx]

## Sheet: Table S6 Degree of  DE-lncRNAs-
degree.layout	name	shared name	type1	type2
3802	FENDRR	FENDRR	lncRNA
334	BANCR	BANCR	lncRNA
54	C8orf34-AS1	C8orf34-AS1	lncRNA
48	H19	H19	lncRNA
45	LINC01242	LINC01242	lncRNA
38	AR	AR		mRNA
16	RMRP	RMRP	lncRNA
15	DLX6-AS1	DLX6-AS1	lncRNA
15	ESRG	ESRG	lncRNA
10	LINC02287	LINC02287	lncRNA
9	DNAH17-AS1	DNAH17-AS1	lncRNA
9	MIR194-2HG	MIR194-2HG	lncRNA
8	LINC00261	LINC00261	lncRNA
8	LINC01204	LINC01204	lncRNA
8	TEX41	TEX41	lncRNA
7	LINC01694	LINC01694	lncRNA
6	CCDC144NL-AS1	CCDC144NL-AS1	lncRNA
6	DIO3OS	DIO3OS	lncRNA
6	LINC00668	LINC00668	lncRNA
6	LINC01102	LINC01102	lncRNA
6	LINC01179	LINC01179	lncRNA
6	PANCR	PANCR	lncRNA
6	SLC26A4-AS1	SLC26A4-AS1	lncRNA
5	BCAR4	BCAR4	lncRNA
5	TNPO2	TNPO2		mRNA
5	ELDR	ELDR	lncRNA
5	KCNIP4-IT1	KCNIP4-IT1	lncRNA
5	LHFPL3-AS2	LHFPL3-AS2	lncRNA
5	LINC01606	LINC01606	lncRNA
5	LINC02225	LINC02225	lncRNA
5	LINC02504	LINC02504	lncRNA
5	SOX2-OT	SOX2-OT	lncRNA
4	SNAI2	SNAI2		mRNA
4	CDH1	CDH1		mRNA
4	MMP9	MMP9		mRNA
4	VIM	VIM		mRNA
4	C17orf77	C17orf77	lncRNA
4	LINC00485	LINC00485	lncRNA
4	LINC00504	LINC00504	lncRNA
4	LINC00648	LINC00648	lncRNA
4	LINC01297	LINC01297	lncRNA
4	LINC01346	LINC01346	lncRNA
4	LINC01391	LINC01391	lncRNA
4	LINC01581	LINC01581	lncRNA
4	LINC01793	LINC01793	lncRNA
4	LINC01923	LINC01923	lncRNA
4	LINC02188	LINC02188	lncRNA
4	LINC02465	LINC02465	lncRNA
4	LNCAROD	LNCAROD	lncRNA
4	MIR122HG	MIR122HG	lncRNA
4	OSTM1-AS1	OSTM1-AS1	lncRNA
4	PRDM16-DT	PRDM16-DT	lncRNA
4	SHANK2-AS3	SHANK2-AS3	lncRNA
4	VENTXP1	VENTXP1	lncRNA
3	B3GALT5-AS1	B3GALT5-AS1	lncRNA
3	SYMPK	SYMPK		mRNA
3	CDH2	CDH2		mRNA
3	PANK1	PANK1		mRNA
3	MAPK1	MAPK1		mRNA
3	C5orf17	C5orf17	lncRNA
3	ZCCHC2	ZCCHC2		mRNA
3	DISC1FP1	DISC1FP1	lncRNA
3	STPG1	STPG1		mRNA
3	PDIA3	PDIA3		mRNA
3	LRP6	LRP6		mRNA
3	VPS53	VPS53		mRNA
3	FLAD1	FLAD1		mRNA
3	TET2	TET2		mRNA
3	TP53	TP53		mRNA
3	KRT73-AS1	KRT73-AS1	lncRNA
3	LHFPL3-AS1	LHFPL3-AS1	lncRNA
3	LINC00221	LINC00221	lncRNA
3	LINC00314	LINC00314	lncRNA
3	LINC00664	LINC00664	lncRNA
3	LINC00837	LINC00837	lncRNA
3	LINC00968	LINC00968	lncRNA
3	LINC00971	LINC00971	lncRNA
3	LINC01019	LINC01019	lncRNA
3	LINC01108	LINC01108	lncRNA
3	LINC01192	LINC01192	lncRNA
3	LINC01205	LINC01205	lncRNA
3	LINC01224	LINC01224	lncRNA
3	LINC01257	LINC01257	lncRNA
3	LINC01360	LINC01360	lncRNA
3	LINC01518	LINC01518	lncRNA
3	LINC01733	LINC01733	lncRNA
3	LINC01951	LINC01951	lncRNA
3	LINC01960	LINC01960	lncRNA
3	LINC01981	LINC01981	lncRNA
3	LINC01998	LINC01998	lncRNA
3	LINC02133	LINC02133	lncRNA
3	LINC02136	LINC02136	lncRNA
3	LINC02418	LINC02418	lncRNA
3	LINC02444	LINC02444	lncRNA
3	MIR1-1HG-AS1	MIR1-1HG-AS1	lncRNA
3	MIR137HG	MIR137HG	lncRNA
3	MYCNOS	MYCNOS	lncRNA
3	PCAT14	PCAT14	lncRNA
3	C5AR2	C5AR2		mRNA
2	SYT6	SYT6		mRNA
2	SRA1	SRA1		mRNA
2	AP001476.1	AP001476.1	lncRNA
2	ARLNC1	ARLNC1	lncRNA
2	GABPB2	GABPB2		mRNA
2	LMBRD2	LMBRD2		mRNA
2	ZBTB20	ZBTB20		mRNA
2	SMTN	SMTN		mRNA
2	CXCL11	CXCL11		mRNA
2	NPHP4	NPHP4		mRNA
2	SNAI1	SNAI1		mRNA
2	LACTB2	LACTB2		mRNA
2	STXBP2	STXBP2		mRNA
2	DNAJB4	DNAJB4		mRNA
2	CBLB	CBLB		mRNA
2	WNT2	WNT2		mRNA
2	MMP2	MMP2		mRNA
2	HECW2	HECW2		mRNA
2	ZNF90	ZNF90		mRNA
2	VAT1L	VAT1L		mRNA
2	KIAA0556	KIAA0556		mRNA
2	CLEC11A	CLEC11A		mRNA
2	ITGB3	ITGB3		mRNA
2	CENPI	CENPI		mRNA
2	LOC150051	LOC150051		mRNA
2	TNKS	TNKS		mRNA
2	CNIH3	CNIH3		mRNA
2	SNX16	SNX16		mRNA
2	NMRK1	NMRK1		mRNA
2	CHAC2	CHAC2		mRNA
2	SVBP	SVBP		mRNA
2	ZNF804A	ZNF804A		mRNA
2	MSI2	MSI2		mRNA
2	ERGIC3	ERGIC3		mRNA
2	TRMT13	TRMT13		mRNA
2	VPS51	VPS51		mRNA
2	GAL3ST4	GAL3ST4		mRNA
2	CSDE1	CSDE1		mRNA
2	DCAF4	DCAF4		mRNA
2	CCL16	CCL16		mRNA
2	MAPK8	MAPK8		mRNA
2	TACC1	TACC1		mRNA
2	RAB30	RAB30		mRNA
2	PCSK5	PCSK5		mRNA
2	SPAG1	SPAG1		mRNA
2	SRFBP1	SRFBP1		mRNA
2	MAPK3	MAPK3		mRNA
2	MGARP	MGARP		mRNA
2	ENTPD5	ENTPD5		mRNA
2	IL24	IL24		mRNA
2	GPR37	GPR37		mRNA
2	CA6	CA6		mRNA
2	GMNC	GMNC		mRNA
2	HIST2H2BE	HIST2H2BE		mRNA
2	SMARCD3	SMARCD3		mRNA
2	RPL22	RPL22		mRNA
2	BRIP1	BRIP1		mRNA
2	COL2A1	COL2A1		mRNA
2	ZFYVE26	ZFYVE26		mRNA
2	SMAP1	SMAP1		mRNA
2	GID8	GID8		mRNA
2	MVP	MVP		mRNA
2	ELMO2	ELMO2		mRNA
2	FAM102A	FAM102A		mRNA
2	ZNF660	ZNF660		mRNA
2	DLX2	DLX2		mRNA
2	CDKN1A	CDKN1A		mRNA
2	ZFP62	ZFP62		mRNA
2	DNAH2	DNAH2		mRNA
2	PSMD2	PSMD2		mRNA
2	CXorf40B	CXorf40B		mRNA
2	CCT2	CCT2		mRNA
2	CACNG8	CACNG8		mRNA
2	STRIP2	STRIP2		mRNA
2	IGFBP4	IGFBP4		mRNA
2	CLDN23	CLDN23		mRNA
2	TRAPPC1	TRAPPC1		mRNA
2	SOX4	SOX4		mRNA
2	SNX5	SNX5		mRNA
2	IGFBP2	IGFBP2		mRNA
2	HSPA1B	HSPA1B		mRNA
2	HEY1	HEY1		mRNA
2	LSM4	LSM4		mRNA
2	VCAN	VCAN		mRNA
2	CADM3-AS1	CADM3-AS1	lncRNA
2	ZNF559	ZNF559		mRNA
2	CPS1-IT1	CPS1-IT1	lncRNA
2	CYMP-AS1	CYMP-AS1	lncRNA
2	DANT1	DANT1	lncRNA
2	DDC-AS1	DDC-AS1	lncRNA
2	RPS6KC1	RPS6KC1		mRNA
2	EXOC5	EXOC5		mRNA
2	SSR2	SSR2		mRNA
2	PCDHB7	PCDHB7		mRNA
2	PPP1R15A	PPP1R15A		mRNA
2	MRPL42	MRPL42		mRNA
2	MDM2	MDM2		mRNA
2	PLCH2	PLCH2		mRNA
2	TPCN2	TPCN2		mRNA
2	FOXN2	FOXN2		mRNA
2	MSN	MSN		mRNA
2	ERVH48-1	ERVH48-1	lncRNA
2	SMG5	SMG5		mRNA
2	GANAB	GANAB		mRNA
2	KANSL1	KANSL1		mRNA
2	LAMB1	LAMB1		mRNA
2	LARP7	LARP7		mRNA
2	ZFR	ZFR		mRNA
2	JUND	JUND		mRNA
2	MBD5	MBD5		mRNA
2	IGF1R	IGF1R		mRNA
2	KHDC4	KHDC4		mRNA
2	KRT4	KRT4		mRNA
2	SPP1	SPP1		mRNA
2	RPRD1B	RPRD1B		mRNA
2	PLS3	PLS3		mRNA
2	RENBP	RENBP		mRNA
2	ZC3H12C	ZC3H12C		mRNA
2	FGFR1OP	FGFR1OP		mRNA
2	WDFY2	WDFY2		mRNA
2	JAG1	JAG1		mRNA
2	RAD50	RAD50		mRNA
2	KYNU	KYNU		mRNA
2	QTRT2	QTRT2		mRNA
2	PHLPP1	PHLPP1		mRNA
2	MYRFL	MYRFL		mRNA
2	LRP8	LRP8		mRNA
2	ZSCAN18	ZSCAN18		mRNA
2	SPCS3	SPCS3		mRNA
2	2022-03-04	2022-03-04		mRNA
2	PA2G4	PA2G4		mRNA
2	RBFOX2	RBFOX2		mRNA
2	RBMS3	RBMS3		mRNA
2	RCN2	RCN2		mRNA
2	RDH11	RDH11		mRNA
2	ZWILCH	ZWILCH		mRNA
2	MYL6	MYL6		mRNA
2	SPTLC2	SPTLC2		mRNA
2	RRM1	RRM1		mRNA
2	PNRC1	PNRC1		mRNA
2	OS9	OS9		mRNA
2	OSR1	OSR1		mRNA
2	P3H1	P3H1		mRNA
2	PCNX4	PCNX4		mRNA
2	TPRG1L	TPRG1L		mRNA
2	PER2	PER2		mRNA
2	PGBD4	PGBD4		mRNA
2	PI4K2A	PI4K2A		mRNA
2	PPFIBP2	PPFIBP2		mRNA
2	PPP2R3A	PPP2R3A		mRNA
2	VAPB	VAPB		mRNA
2	VDR	VDR		mRNA
2	PRXL2B	PRXL2B		mRNA
2	PTGIS	PTGIS		mRNA
2	WNT5A	WNT5A		mRNA
2	METAP1	METAP1		mRNA
2	YIPF4	YIPF4		mRNA
2	SLC25A11	SLC25A11		mRNA
2	ZNF268	ZNF268		mRNA
2	ZNF44	ZNF44		mRNA
2	TRAK2	TRAK2		mRNA
2	RNF145	RNF145		mRNA
2	SCN2A	SCN2A		mRNA
2	SCO1	SCO1		mRNA
2	MCTP1	MCTP1		mRNA
2	SIX4	SIX4		mRNA
2	MED6	MED6		mRNA
2	TM9SF3	TM9SF3		mRNA
2	STAMBPL1	STAMBPL1		mRNA
2	TRAPPC2L	TRAPPC2L		mRNA
2	GUSB	GUSB		mRNA
2	NACC2	NACC2		mRNA
2	NCOA7	NCOA7		mRNA
2	STAT3	STAT3		mRNA
2	STK16	STK16		mRNA
2	UBXN7	UBXN7		mRNA
2	SLC35A4	SLC35A4		mRNA
2	TMEM123	TMEM123		mRNA
2	HNRNPA2B1	HNRNPA2B1		mRNA
2	WDR83OS	WDR83OS		mRNA
2	USP6NL	USP6NL		mRNA
2	HIC1	HIC1		mRNA
2	WDR6	WDR6		mRNA
2	SULF1	SULF1		mRNA
2	XDH	XDH		mRNA
2	SLC22A8	SLC22A8		mRNA
2	SYS1	SYS1		mRNA
2	VEGFA	VEGFA		mRNA
2	VPS13A	VPS13A		mRNA
2	FLVCR1	FLVCR1		mRNA
2	GAS7	GAS7		mRNA
2	SUMF2	SUMF2		mRNA
2	GSG1	GSG1		mRNA
2	TCEA2	TCEA2		mRNA
2	HMGA2	HMGA2		mRNA
2	HMGCR	HMGCR		mRNA
2	GRSF1	GRSF1		mRNA
2	FER1L6-AS1	FER1L6-AS1	lncRNA
2	FILNC1	FILNC1	lncRNA
2	GATA6-AS1	GATA6-AS1	lncRNA
2	GPR1-AS	GPR1-AS	lncRNA
2	TINCR	TINCR		mRNA
2	PDK1	PDK1		mRNA
2	POU5F1	POU5F1		mRNA
2	LINC00355	LINC00355	lncRNA
2	LINC00410	LINC00410	lncRNA
2	LINC00445	LINC00445	lncRNA
2	LINC00452	LINC00452	lncRNA
2	LINC00456	LINC00456	lncRNA
2	LINC00501	LINC00501	lncRNA
2	LINC00534	LINC00534	lncRNA
2	LINC00567	LINC00567	lncRNA
2	LINC00588	LINC00588	lncRNA
2	SLC7A9	SLC7A9		mRNA
2	LINC00840	LINC00840	lncRNA
2	LINC00898	LINC00898	lncRNA
2	LINC00940	LINC00940	lncRNA
2	LINC01160	LINC01160	lncRNA
2	NRDE2	NRDE2		mRNA
2	TPPP	TPPP		mRNA
2	LINC01254	LINC01254	lncRNA
2	LINC01305	LINC01305	lncRNA
2	LINC01419	LINC01419	lncRNA
2	LINC01532	LINC01532	lncRNA
2	LINC01608	LINC01608	lncRNA
2	LINC01630	LINC01630	lncRNA
2	LINC01720	LINC01720	lncRNA
2	LINC01819	LINC01819	lncRNA
2	LINC01856	LINC01856	lncRNA
2	PLXNA1	PLXNA1		mRNA
2	LINC02119	LINC02119	lncRNA
2	LINC02125	LINC02125	lncRNA
2	LINC02265	LINC02265	lncRNA
2	LINC02327	LINC02327	lncRNA
2	LINC02412	LINC02412	lncRNA
2	LINC02564	LINC02564	lncRNA
2	LINC02607	LINC02607	lncRNA
2	MAGEA4-AS1	MAGEA4-AS1	lncRNA
2	MIR3663HG	MIR3663HG	lncRNA
2	MIR4500HG	MIR4500HG	lncRNA
2	MIR548XHG	MIR548XHG	lncRNA
2	MIR5689HG	MIR5689HG	lncRNA
2	PINCR	PINCR	lncRNA
2	SCHLAP1	SCHLAP1	lncRNA
2	SFTA1P	SFTA1P	lncRNA
2	SNCA-AS1	SNCA-AS1	lncRNA
2	ADORA2B	ADORA2B		mRNA
2	ACKR2	ACKR2		mRNA
2	BMP2	BMP2		mRNA
2	AP2M1	AP2M1		mRNA
2	CASP10	CASP10		mRNA
2	ALG3	ALG3		mRNA
2	EGFLAM-AS4	EGFLAM-AS4	lncRNA
2	CNOT9	CNOT9		mRNA
2	CUL4A	CUL4A		mRNA
2	EEF1A1	EEF1A1		mRNA
2	CD4	CD4		mRNA
2	DCAF13	DCAF13		mRNA
2	ADAM17	ADAM17		mRNA
2	DHDDS	DHDDS		mRNA
2	FBN1	FBN1		mRNA
2	DBNL	DBNL		mRNA
2	ANKLE2	ANKLE2		mRNA
2	ABCB1	ABCB1		mRNA
2	FAM117B	FAM117B		mRNA
2	CCDC80	CCDC80		mRNA
2	CNN2	CNN2		mRNA
2	CAMK2D	CAMK2D		mRNA
2	CLN6	CLN6		mRNA
2	ADM2	ADM2		mRNA
2	ENG	ENG		mRNA
2	EPSTI1	EPSTI1		mRNA
2	DSC1	DSC1		mRNA
2	CNR2	CNR2		mRNA
2	ABHD8	ABHD8		mRNA
2	DVL3	DVL3		mRNA
2	CALM1	CALM1		mRNA
2	CACNA1A	CACNA1A		mRNA
2	CTNNB1	CTNNB1		mRNA
2	AK3	AK3		mRNA
2	BORCS8	BORCS8		mRNA
2	ATL3	ATL3		mRNA
2	CHORDC1	CHORDC1		mRNA
2	ABCC1	ABCC1		mRNA
2	ARHGAP29	ARHGAP29		mRNA
2	DCBLD2	DCBLD2		mRNA
2	CYP51A1	CYP51A1		mRNA
2	ABCG2	ABCG2		mRNA
2	ACTN1	ACTN1		mRNA
2	ALAS1	ALAS1		mRNA
2	ARID5B	ARID5B		mRNA
2	ASCC2	ASCC2		mRNA
2	DNMT3B	DNMT3B		mRNA
2	E2F1	E2F1		mRNA
2	LINC00303	LINC00303	lncRNA
2	LINC00308	LINC00308	lncRNA
2	LINC00342	LINC00342	lncRNA
2	LINC00442	LINC00442	lncRNA
2	LINC00661	LINC00661	lncRNA
2	LINC00836	LINC00836	lncRNA
2	DACT2	DACT2		mRNA
2	DNAJB12	DNAJB12		mRNA
2	LINC01087	LINC01087	lncRNA
2	DIPK2B	DIPK2B		mRNA
2	LINC01858	LINC01858	lncRNA
2	LINC01901	LINC01901	lncRNA
2	COX2	COX2		mRNA
2	LINC02154	LINC02154	lncRNA
2	LINC02181	LINC02181	lncRNA
2	LINC02393	LINC02393	lncRNA
2	LINC02669	LINC02669	lncRNA
2	MAPT-AS1	MAPT-AS1	lncRNA
2	MIR1-1HG	MIR1-1HG	lncRNA
2	MIR7-3HG	MIR7-3HG	lncRNA
2	PLEKHA1	PLEKHA1		mRNA
2	SNAP25-AS1	SNAP25-AS1	lncRNA
2	TRDN-AS1	TRDN-AS1	lncRNA
2	TRPM2-AS	TRPM2-AS	lncRNA
1	AC026904.1	AC026904.1	lncRNA
1	AC068633.1	AC068633.1	lncRNA
1	ADARB2-AS1	ADARB2-AS1	lncRNA
1	ERP44	ERP44		mRNA
1	AL589642.1	AL589642.1	lncRNA
1	CTD-3105H18	CTD-3105H18		mRNA
1	TMX1	TMX1		mRNA
1	FOXA1	FOXA1		mRNA
1	ATP11AUN	ATP11AUN	lncRNA
1	CSRNP3	CSRNP3		mRNA
1	ATP13A4-AS1	ATP13A4-AS1	lncRNA
1	GIMAP5	GIMAP5		mRNA
1	ATP6V1B1-AS1	ATP6V1B1-AS1	lncRNA
1	GTPBP2	GTPBP2		mRNA
1	RNF43	RNF43		mRNA
1	C9orf57	C9orf57		mRNA
1	CLDND2	CLDND2		mRNA
1	KERA	KERA		mRNA
1	RNASE11	RNASE11		mRNA
1	RASGRF2	RASGRF2		mRNA
1	TMEM56	TMEM56		mRNA
1	CIART	CIART		mRNA
1	HOXD4	HOXD4		mRNA
1	QPCTL	QPCTL		mRNA
1	RBM43	RBM43		mRNA
1	RADX	RADX		mRNA
1	CHST3	CHST3		mRNA
1	CLDN17	CLDN17		mRNA
1	SLC25A35	SLC25A35		mRNA
1	DCBLD1	DCBLD1		mRNA
1	KRT20	KRT20		mRNA
1	KCTD2	KCTD2		mRNA
1	RALY	RALY		mRNA
1	HMX2	HMX2		mRNA
1	CHST1	CHST1		mRNA
1	ROM1	ROM1		mRNA
1	IER5	IER5		mRNA
1	TMEM130	TMEM130		mRNA
1	TMED6	TMED6		mRNA
1	HIST1H3B	HIST1H3B		mRNA
1	ERCC6L2	ERCC6L2		mRNA
1	TNP1	TNP1		mRNA
1	RASSF1	RASSF1		mRNA
1	NOXO1	NOXO1		mRNA
1	KCNN2	KCNN2		mRNA
1	LMO2	LMO2		mRNA
1	TTLL1	TTLL1		mRNA
1	SOX9	SOX9		mRNA
1	KLRC3	KLRC3		mRNA
1	CCDC27	CCDC27		mRNA
1	MYO7B	MYO7B		mRNA
1	FGG	FGG		mRNA
1	TTBK1	TTBK1		mRNA
1	INPP5A	INPP5A		mRNA
1	MYF5	MYF5		mRNA
1	MUC12	MUC12		mRNA
1	CIDEC	CIDEC		mRNA
1	C2orf92	C2orf92		mRNA
1	ZC3HAV1	ZC3HAV1		mRNA
1	SLC25A45	SLC25A45		mRNA
1	MMP21	MMP21		mRNA
1	SULT1A1	SULT1A1		mRNA
1	STPG4	STPG4		mRNA
1	KRTAP4-3	KRTAP4-3		mRNA
1	SPPL2C	SPPL2C		mRNA
1	C4orf36	C4orf36		mRNA
1	ZP2	ZP2		mRNA
1	LIPC	LIPC		mRNA
1	CPA3	CPA3		mRNA
1	ENTPD3	ENTPD3		mRNA
1	TNNC1	TNNC1		mRNA
1	PHOX2A	PHOX2A		mRNA
1	GABRQ	GABRQ		mRNA
1	TRHR	TRHR		mRNA
1	LMX1A	LMX1A		mRNA
1	PMEPA1	PMEPA1		mRNA
1	LOC100505841	LOC100505841		mRNA
1	MYOD1	MYOD1		mRNA
1	IL9	IL9		mRNA
1	PIK3R5	PIK3R5		mRNA
1	SUSD1	SUSD1		mRNA
1	WFDC12	WFDC12		mRNA
1	ZBTB42	ZBTB42		mRNA
1	GEMIN2	GEMIN2		mRNA
1	RHEBL1	RHEBL1		mRNA
1	KLF2	KLF2		mRNA
1	CCL20	CCL20		mRNA
1	TCP11L2	TCP11L2		mRNA
1	RAF1	RAF1		mRNA
1	PDCL2	PDCL2		mRNA
1	GASK1A	GASK1A		mRNA
1	TRIM55	TRIM55		mRNA
1	PCDH15	PCDH15		mRNA
1	SETBP1	SETBP1		mRNA
1	CELA2A	CELA2A		mRNA
1	MLC1	MLC1		mRNA
1	SLC39A12	SLC39A12		mRNA
1	PHEX	PHEX		mRNA
1	EPHA8	EPHA8		mRNA
1	ITGB1BP1	ITGB1BP1		mRNA
1	TPR	TPR		mRNA
1	ITGA9	ITGA9		mRNA
1	FAM167B	FAM167B		mRNA
1	PPP1CC	PPP1CC		mRNA
1	PRR9	PRR9		mRNA
1	TRPC3	TRPC3		mRNA
1	PSG4	PSG4		mRNA
1	FN3KRP	FN3KRP		mRNA
1	NFYB	NFYB		mRNA
1	LRRC19	LRRC19		mRNA
1	MTX3	MTX3		mRNA
1	VIPAS39	VIPAS39		mRNA
1	GCNT4	GCNT4		mRNA
1	LRRC73	LRRC73		mRNA
1	MACF1	MACF1		mRNA
1	MAGEB3	MAGEB3		mRNA
1	SUSD3	SUSD3		mRNA
1	DCST1	DCST1		mRNA
1	CABLES1	CABLES1		mRNA
1	DNAJB7	DNAJB7		mRNA
1	FUT5	FUT5		mRNA
1	CLDN10	CLDN10		mRNA
1	ISL1	ISL1		mRNA
1	GSK3B	GSK3B		mRNA
1	TMEM62	TMEM62		mRNA
1	HECW1	HECW1		mRNA
1	TMEM101	TMEM101		mRNA
1	HFM1	HFM1		mRNA
1	MXRA8	MXRA8		mRNA
1	IGLON5	IGLON5		mRNA
1	MYPOP	MYPOP		mRNA
1	BLZF1	BLZF1		mRNA
1	RASGRP3	RASGRP3		mRNA
1	PIK3CD	PIK3CD		mRNA
1	HIST3H3	HIST3H3		mRNA
1	GABRA6	GABRA6		mRNA
1	KLF1	KLF1		mRNA
1	PAX9	PAX9		mRNA
1	RTN4IP1	RTN4IP1		mRNA
1	SELP	SELP		mRNA
1	HID1	HID1		mRNA
1	EMC7	EMC7		mRNA
1	SIM2	SIM2		mRNA
1	HES7	HES7		mRNA
1	CLPS	CLPS		mRNA
1	CGA	CGA		mRNA
1	NLRP2	NLRP2		mRNA
1	EVC2	EVC2		mRNA
1	IFNA21	IFNA21		mRNA
1	TSGA10IP	TSGA10IP		mRNA
1	FAM168B	FAM168B		mRNA
1	FEZF2	FEZF2		mRNA
1	COCH	COCH		mRNA
1	COL19A1	COL19A1		mRNA
1	SPINK4	SPINK4		mRNA
1	LILRB2	LILRB2		mRNA
1	H1F0	H1F0		mRNA
1	C11orf45	C11orf45		mRNA
1	SSX1	SSX1		mRNA
1	CXCL14	CXCL14		mRNA
1	STK32C	STK32C		mRNA
1	DBP	DBP		mRNA
1	GPR158	GPR158		mRNA
1	DHRS13	DHRS13		mRNA
1	DOCK11	DOCK11		mRNA
1	SLC25A2	SLC25A2		mRNA
1	PAPOLG	PAPOLG		mRNA
1	CDKN2C	CDKN2C		mRNA
1	TIGIT	TIGIT		mRNA
1	HCN3	HCN3		mRNA
1	MIS12	MIS12		mRNA
1	ZNF594	ZNF594		mRNA
1	CFAP47	CFAP47		mRNA
1	PFKFB4	PFKFB4		mRNA
1	EPHX1	EPHX1		mRNA
1	NLRP13	NLRP13		mRNA
1	C11orf97	C11orf97		mRNA
1	PACRG	PACRG		mRNA
1	EYA3	EYA3		mRNA
1	IGLV9-49	IGLV9-49		mRNA
1	PLVAP	PLVAP		mRNA
1	PPP2R3B	PPP2R3B		mRNA
1	NCALD	NCALD		mRNA
1	NDEL1	NDEL1		mRNA
1	IQCF5	IQCF5		mRNA
1	OR2H2	OR2H2		mRNA
1	C3AR1	C3AR1		mRNA
1	GRINA	GRINA		mRNA
1	BTK	BTK		mRNA
1	TIGD3	TIGD3		mRNA
1	SRARP	SRARP		mRNA
1	CSH1	CSH1		mRNA
1	GH2	GH2		mRNA
1	MAPKBP1	MAPKBP1		mRNA
1	MAST3	MAST3		mRNA
1	IRAK1BP1	IRAK1BP1		mRNA
1	ROR2	ROR2		mRNA
1	ORM1	ORM1		mRNA
1	ZNF566	ZNF566		mRNA
1	ZNF605	ZNF605		mRNA
1	DUSP22	DUSP22		mRNA
1	IL2	IL2		mRNA
1	ZNF8	ZNF8		mRNA
1	UBTD2	UBTD2		mRNA
1	MATN4	MATN4		mRNA
1	MEIG1	MEIG1		mRNA
1	FBXO41	FBXO41		mRNA
1	FAP	FAP		mRNA
1	MYO5C	MYO5C		mRNA
1	FAM149A	FAM149A		mRNA
1	CCL1	CCL1		mRNA
1	GPAA1	GPAA1		mRNA
1	OARD1	OARD1		mRNA
1	OPRL1	OPRL1		mRNA
1	TAFA2	TAFA2		mRNA
1	PAGE4	PAGE4		mRNA
1	SCG3	SCG3		mRNA
1	CPNE9	CPNE9		mRNA
1	CXorf58	CXorf58		mRNA
1	ZNF582	ZNF582		mRNA
1	CYP26B1	CYP26B1		mRNA
1	NRXN3	NRXN3		mRNA
1	ODF3L1	ODF3L1		mRNA
1	BTG4	BTG4		mRNA
1	GPR1	GPR1		mRNA
1	TCIM	TCIM		mRNA
1	ZNF683	ZNF683		mRNA
1	CSPG5	CSPG5		mRNA
1	BCL2L14	BCL2L14		mRNA
1	CFL1	CFL1		mRNA
1	PREX1	PREX1		mRNA
1	MMP1	MMP1		mRNA
1	OR5P2	OR5P2		mRNA
1	BEAN1	BEAN1		mRNA
1	OR10A4	OR10A4		mRNA
1	GRK1	GRK1		mRNA
1	TFAP2D	TFAP2D		mRNA
1	SLC22A11	SLC22A11		mRNA
1	ZNF423	ZNF423		mRNA
1	OMG	OMG		mRNA
1	RPTN	RPTN		mRNA
1	ELK3	ELK3		mRNA
1	NRGN	NRGN		mRNA
1	F7	F7		mRNA
1	TBC1D22B	TBC1D22B		mRNA
1	ZFP57	ZFP57		mRNA
1	ZNF440	ZNF440		mRNA
1	ZNF211	ZNF211		mRNA
1	ZNF417	ZNF417		mRNA
1	CDK14	CDK14		mRNA
1	GPR65	GPR65		mRNA
1	GKAP1	GKAP1		mRNA
1	MEFV	MEFV		mRNA
1	BASP1-AS1	BASP1-AS1	lncRNA
1	C1QL2	C1QL2		mRNA
1	GLI2	GLI2		mRNA
1	CAV1	CAV1		mRNA
1	RNF123	RNF123		mRNA
1	SPAG9	SPAG9		mRNA
1	TAC1	TAC1		mRNA
1	KMT2B	KMT2B		mRNA
1	ZSWIM5	ZSWIM5		mRNA
1	SGO1	SGO1		mRNA
1	SLC9A3R1	SLC9A3R1		mRNA
1	PRR20C	PRR20C		mRNA
1	CDH20	CDH20		mRNA
1	TMEM260	TMEM260		mRNA
1	KDF1	KDF1		mRNA
1	GDAP1L1	GDAP1L1		mRNA
1	ZBTB10	ZBTB10		mRNA
1	FBRSL1	FBRSL1		mRNA
1	SLK	SLK		mRNA
1	PQLC1	PQLC1		mRNA
1	MAN1A2	MAN1A2		mRNA
1	FOXI3	FOXI3		mRNA
1	FKBP4	FKBP4		mRNA
1	PAFAH1B3	PAFAH1B3		mRNA
1	MED13L	MED13L		mRNA
1	CRLS1	CRLS1		mRNA
1	SOWAHA	SOWAHA		mRNA
1	ZBTB40	ZBTB40		mRNA
1	LRATD2	LRATD2		mRNA
1	RAB33A	RAB33A		mRNA
1	SLAIN1	SLAIN1		mRNA
1	UNCX	UNCX		mRNA
1	DUSP16	DUSP16		mRNA
1	DYNC1H1	DYNC1H1		mRNA
1	TRPV3	TRPV3		mRNA
1	TCF12	TCF12		mRNA
1	DEPDC5	DEPDC5		mRNA
1	CASC16	CASC16	lncRNA
1	GREM1	GREM1		mRNA
1	ZNF473	ZNF473		mRNA
1	RPS23	RPS23		mRNA
1	FAT1	FAT1		mRNA
1	UBB	UBB		mRNA
1	SLC25A3	SLC25A3		mRNA
1	RSF1	RSF1		mRNA
1	SLC22A23	SLC22A23		mRNA
1	RFT1	RFT1		mRNA
1	SMAD2	SMAD2		mRNA
1	TPD52L3	TPD52L3		mRNA
1	RPL35A	RPL35A		mRNA
1	SDHAF4	SDHAF4		mRNA
1	MED15	MED15		mRNA
1	DLGAP1-AS3	DLGAP1-AS3	lncRNA
1	ETV3	ETV3		mRNA
1	SNX1	SNX1		mRNA
1	IFI27L2	IFI27L2		mRNA
1	PMM2	PMM2		mRNA
1	PLLP	PLLP		mRNA
1	SFXN2	SFXN2		mRNA
1	RPL13A	RPL13A		mRNA
1	ZNF568	ZNF568		mRNA
1	HOXD1	HOXD1		mRNA
1	PDE4D	PDE4D		mRNA
1	LRRC55	LRRC55		mRNA
1	ZBTB8A	ZBTB8A		mRNA
1	ZC3H6	ZC3H6		mRNA
1	TAF8	TAF8		mRNA
1	NPW	NPW		mRNA
1	GGT1	GGT1		mRNA
1	MIGA2	MIGA2		mRNA
1	ELN-AS1	ELN-AS1	lncRNA
1	REX1BD	REX1BD		mRNA
1	ERVMER61-1	ERVMER61-1	lncRNA
1	LCT	LCT		mRNA
1	HAND1	HAND1		mRNA
1	LRRK1	LRRK1		mRNA
1	MUC4	MUC4		mRNA
1	S100A1	S100A1		mRNA
1	MYEOV	MYEOV		mRNA
1	PSMA4	PSMA4		mRNA
1	PCDHGB2	PCDHGB2		mRNA
1	FMNL3	FMNL3		mRNA
1	PSENEN	PSENEN		mRNA
1	KDELR1	KDELR1		mRNA
1	PSMB5	PSMB5		mRNA
1	PSMB3	PSMB3		mRNA
1	ROBO2	ROBO2		mRNA
1	PLOD1	PLOD1		mRNA
1	LMNTD1	LMNTD1		mRNA
1	PSKH1	PSKH1		mRNA
1	PSMB7	PSMB7		mRNA
1	KLHDC7B	KLHDC7B		mRNA
1	PLP2	PLP2		mRNA
1	KLHL26	KLHL26		mRNA
1	KRT33B	KRT33B		mRNA
1	KAT2B	KAT2B		mRNA
1	RPL8	RPL8		mRNA
1	PSMB8	PSMB8		mRNA
1	KLHL12	KLHL12		mRNA
1	VPS29	VPS29		mRNA
1	ROBO1	ROBO1		mRNA
1	RAB32	RAB32		mRNA
1	IGF2BP2	IGF2BP2		mRNA
1	WDR12	WDR12		mRNA
1	KDM5B	KDM5B		mRNA
1	ITM2C	ITM2C		mRNA
1	ZNF580	ZNF580		mRNA
1	LIMA1	LIMA1		mRNA
1	TDRD7	TDRD7		mRNA
1	HEXA	HEXA		mRNA
1	JUP	JUP		mRNA
1	RNF19A	RNF19A		mRNA
1	IGF2BP3	IGF2BP3		mRNA
1	KLF9	KLF9		mRNA
1	ZFP91	ZFP91		mRNA
1	ONECUT3	ONECUT3		mRNA
1	OCEL1	OCEL1		mRNA
1	GTPBP4	GTPBP4		mRNA
1	LLPH	LLPH		mRNA
1	JRKL	JRKL		mRNA
1	RNGTT	RNGTT		mRNA
1	RPE	RPE		mRNA
1	KRT15	KRT15		mRNA
1	LRP4	LRP4		mRNA
1	ZNF117	ZNF117		mRNA
1	IL4I1	IL4I1		mRNA
1	LOC100507507	LOC100507507		mRNA
1	LBH	LBH		mRNA
1	PRPS1	PRPS1		mRNA
1	POLR1A	POLR1A		mRNA
1	ITPR3	ITPR3		mRNA
1	RNF130	RNF130		mRNA
1	PATL1	PATL1		mRNA
1	MYOZ2	MYOZ2		mRNA
1	MYPN	MYPN		mRNA
1	RTCA	RTCA		mRNA
1	RPAP3	RPAP3		mRNA
1	PLXDC2	PLXDC2		mRNA
1	ZNF124	ZNF124		mRNA
1	NEDD1	NEDD1		mRNA
1	LIMS1	LIMS1		mRNA
1	LHFPL6	LHFPL6		mRNA
1	ITPRIP	ITPRIP		mRNA
1	PLPP6	PLPP6		mRNA
1	VPS36	VPS36		mRNA
1	SAMD3	SAMD3		mRNA
1	IPO11	IPO11		mRNA
1	IL18BP	IL18BP		mRNA
1	INTS9	INTS9		mRNA
1	LETMD1	LETMD1		mRNA
1	ORAI1	ORAI1		mRNA
1	PBXIP1	PBXIP1		mRNA
1	ZFPM2	ZFPM2		mRNA
1	KAT5	KAT5		mRNA
1	PYCR1	PYCR1		mRNA
1	PIP4K2C	PIP4K2C		mRNA
1	MYO1F	MYO1F		mRNA
1	SBK1	SBK1		mRNA
1	ZNF518B	ZNF518B		mRNA
1	PATZ1	PATZ1		mRNA
1	LAMA1	LAMA1		mRNA
1	KANK2	KANK2		mRNA
1	ZMYND11	ZMYND11		mRNA
1	ITGBL1	ITGBL1		mRNA
1	ITM2B	ITM2B		mRNA
1	VPS26C	VPS26C		mRNA
1	KCNK1	KCNK1		mRNA
1	ITGA5	ITGA5		mRNA
1	VPS35L	VPS35L		mRNA
1	IL1B	IL1B		mRNA
1	IGFBP5	IGFBP5		mRNA
1	RNF169	RNF169		mRNA
1	KCNE4	KCNE4		mRNA
1	PLEK	PLEK		mRNA
1	OBP2B	OBP2B		mRNA
1	LNPEP	LNPEP		mRNA
1	TNNI2	TNNI2		mRNA
1	LIN37	LIN37		mRNA
1	RO60	RO60		mRNA
1	JOSD2	JOSD2		mRNA
1	VPS33A	VPS33A		mRNA
1	JPT1	JPT1		mRNA
1	INTS10	INTS10		mRNA
1	IL17RA	IL17RA		mRNA
1	MYOT	MYOT		mRNA
1	INTS14	INTS14		mRNA
1	JADE3	JADE3		mRNA
1	PSMC3	PSMC3		mRNA
1	WDR1	WDR1		mRNA
1	WDR25	WDR25		mRNA
1	IL7R	IL7R		mRNA
1	ZFAND3	ZFAND3		mRNA
1	KATNBL1	KATNBL1		mRNA
1	VPS37D	VPS37D		mRNA
1	INTS13	INTS13		mRNA
1	KIAA1217	KIAA1217		mRNA
1	IL17RC	IL17RC		mRNA
1	KCND1	KCND1		mRNA
1	GPI	GPI		mRNA
1	GPKOW	GPKOW		mRNA
1	GPNMB	GPNMB		mRNA
1	LONP1	LONP1		mRNA
1	LONP2	LONP2		mRNA
1	VPS35	VPS35		mRNA
1	MYOCD	MYOCD		mRNA
1	LRRC41	LRRC41		mRNA
1	ITGB3BP	ITGB3BP		mRNA
1	RETREG2	RETREG2		mRNA
1	KPNA3	KPNA3		mRNA
1	KPNA5	KPNA5		mRNA
1	KRBOX1	KRBOX1		mRNA
1	LRPAP1	LRPAP1		mRNA
1	PXYLP1	PXYLP1		mRNA
1	RBM8A	RBM8A		mRNA
1	PXN	PXN		mRNA
1	ORC4	ORC4		mRNA
1	KCNN3	KCNN3		mRNA
1	KCNQ5	KCNQ5		mRNA
1	KCTD21	KCTD21		mRNA
1	KPNA1	KPNA1		mRNA
1	KIAA1549L	KIAA1549L		mRNA
1	ISG15	ISG15		mRNA
1	QARS	QARS		mRNA
1	ISG20	ISG20		mRNA
1	LAMA5	LAMA5		mRNA
1	ISOC1	ISOC1		mRNA
1	KIF18A	KIF18A		mRNA
1	LAP3	LAP3		mRNA
1	KRTAP7-1	KRTAP7-1		mRNA
1	JTB	JTB		mRNA
1	ZNF785	ZNF785		mRNA
1	KXD1	KXD1		mRNA
1	YTHDF3	YTHDF3		mRNA
1	ING1	ING1		mRNA
1	RAB15	RAB15		mRNA
1	GAR1	GAR1		mRNA
1	KLHDC2	KLHDC2		mRNA
1	LATS2	LATS2		mRNA
1	ZBTB46	ZBTB46		mRNA
1	ITPA	ITPA		mRNA
1	RNF141	RNF141		mRNA
1	INTS11	INTS11		mRNA
1	KMT2E	KMT2E		mRNA
1	KLF6	KLF6		mRNA
1	LOC728392	LOC728392		mRNA
1	LEO1	LEO1		mRNA
1	MXD1	MXD1		mRNA
1	MXI1	MXI1		mRNA
1	MIOS	MIOS		mRNA
1	JARID2	JARID2		mRNA
1	IDUA	IDUA		mRNA
1	LHPP	LHPP		mRNA
1	PIK3R2	PIK3R2		mRNA
1	ZNF771	ZNF771		mRNA
1	KNSTRN	KNSTRN		mRNA
1	PFDN2	PFDN2		mRNA
1	JUN	JUN		mRNA
1	SPOCD1	SPOCD1		mRNA
1	SPON2	SPON2		mRNA
1	RPAP1	RPAP1		mRNA
1	RPF1	RPF1		mRNA
1	MZT1	MZT1		mRNA
1	KAT6B	KAT6B		mRNA
1	LAMP2	LAMP2		mRNA
1	LAMTOR5	LAMTOR5		mRNA
1	LRRC47	LRRC47		mRNA
1	RNMT	RNMT		mRNA
1	LAPTM4B	LAPTM4B		mRNA
1	PLD3	PLD3		mRNA
1	KCNE1	KCNE1		mRNA
1	LARP4	LARP4		mRNA
1	LLGL1	LLGL1		mRNA
1	PLEKHB2	PLEKHB2		mRNA
1	PLEKHM1	PLEKHM1		mRNA
1	PLEKHO1	PLEKHO1		mRNA
1	PLGRKT	PLGRKT		mRNA
1	PLK3	PLK3		mRNA
1	ITGAE	ITGAE		mRNA
1	LMNA	LMNA		mRNA
1	PSMB9	PSMB9		mRNA
1	KDM3A	KDM3A		mRNA
1	PLPPR4	PLPPR4		mRNA
1	KRT34	KRT34		mRNA
1	PLXNB1	PLXNB1		mRNA
1	KDSR	KDSR		mRNA
1	SMAD9	SMAD9		mRNA
1	KHDRBS3	KHDRBS3		mRNA
1	PINLYP	PINLYP		mRNA
1	LENG9	LENG9		mRNA
1	KIAA1191	KIAA1191		mRNA
1	STAM	STAM		mRNA
1	RSL24D1	RSL24D1		mRNA
1	HK1	HK1		mRNA
1	KIF14	KIF14		mRNA
1	HDLBP	HDLBP		mRNA
1	KIF23	KIF23		mRNA
1	MYL9	MYL9		mRNA
1	KITLG	KITLG		mRNA
1	KLC1	KLC1		mRNA
1	RETREG1	RETREG1		mRNA
1	RWDD1	RWDD1		mRNA
1	RWDD2A	RWDD2A		mRNA
1	GPR107	GPR107		mRNA
1	KLHL24	KLHL24		mRNA
1	LOXL3	LOXL3		mRNA
1	POLR3K	POLR3K		mRNA
1	TUBG1	TUBG1		mRNA
1	LPAR2	LPAR2		mRNA
1	LRCH2	LRCH2		mRNA
1	LPXN	LPXN		mRNA
1	HOXB13	HOXB13		mRNA
1	LRFN1	LRFN1		mRNA
1	NF2	NF2		mRNA
1	ZNF667	ZNF667		mRNA
1	PPIL3	PPIL3		mRNA
1	PPIP5K2	PPIP5K2		mRNA
1	KRT6C	KRT6C		mRNA
1	KRTAP2-3	KRTAP2-3		mRNA
1	XPC	XPC		mRNA
1	KRTAP4-12	KRTAP4-12		mRNA
1	MRTO4	MRTO4		mRNA
1	HSD17B11	HSD17B11		mRNA
1	LRRC59	LRRC59		mRNA
1	L3MBTL3	L3MBTL3		mRNA
1	RIOK2	RIOK2		mRNA
1	LRRC75A	LRRC75A		mRNA
1	ISL2	ISL2		mRNA
1	LAMA2	LAMA2		mRNA
1	ISOC2	ISOC2		mRNA
1	LAMC1	LAMC1		mRNA
1	ISYNA1	ISYNA1		mRNA
1	LAPTM4A	LAPTM4A		mRNA
1	RAB11A	RAB11A		mRNA
1	RNASE4	RNASE4		mRNA
1	ITGA8	ITGA8		mRNA
1	GSTM3	GSTM3		mRNA
1	ITGAV	ITGAV		mRNA
1	LARP4B	LARP4B		mRNA
1	RNASEH2A	RNASEH2A		mRNA
1	PQBP1	PQBP1		mRNA
1	PQLC2	PQLC2		mRNA
1	RNF115	RNF115		mRNA
1	LCAT	LCAT		mRNA
1	ZBTB6	ZBTB6		mRNA
1	LOXL4	LOXL4		mRNA
1	IVNS1ABP	IVNS1ABP		mRNA
1	LDOC1	LDOC1		mRNA
1	LEMD3	LEMD3		mRNA
1	IARS	IARS		mRNA
1	MXD4	MXD4		mRNA
1	RNF20	RNF20		mRNA
1	JAM3	JAM3		mRNA
1	SLC30A7	SLC30A7		mRNA
1	JOSD1	JOSD1		mRNA
1	JMY	JMY		mRNA
1	IDI1	IDI1		mRNA
1	PROCR	PROCR		mRNA
1	UXS1	UXS1		mRNA
1	UXT	UXT		mRNA
1	VAC14	VAC14		mRNA
1	MYO1A	MYO1A		mRNA
1	IFI27	IFI27		mRNA
1	IFI27L1	IFI27L1		mRNA
1	IFI30	IFI30		mRNA
1	IFI44	IFI44		mRNA
1	IFI6	IFI6		mRNA
1	IFI44L	IFI44L		mRNA
1	VASN	VASN		mRNA
1	IFIH1	IFIH1		mRNA
1	IFIT1	IFIT1		mRNA
1	ITCH	ITCH		mRNA
1	HEATR3	HEATR3		mRNA
1	KBTBD8	KBTBD8		mRNA
1	KBTBD7	KBTBD7		mRNA
1	PRRX2	PRRX2		mRNA
1	IFITM1	IFITM1		mRNA
1	IFNAR1	IFNAR1		mRNA
1	IFNE	IFNE		mRNA
1	RARS	RARS		mRNA
1	LIPG	LIPG		mRNA
1	IFT81	IFT81		mRNA
1	TCTA	TCTA		mRNA
1	TCTN1	TCTN1		mRNA
1	TCTN2	TCTN2		mRNA
1	TDO2	TDO2		mRNA
1	TEAD2	TEAD2		mRNA
1	TECPR2	TECPR2		mRNA
1	NTMT1	NTMT1		mRNA
1	NTN4	NTN4		mRNA
1	NTNG1	NTNG1		mRNA
1	IGFBP6	IGFBP6		mRNA
1	FIGNL1	FIGNL1		mRNA
1	FIP1L1	FIP1L1		mRNA
1	FITM2	FITM2		mRNA
1	IKBIP	IKBIP		mRNA
1	KIAA0355	KIAA0355		mRNA
1	PSMD5	PSMD5		mRNA
1	PSMD6	PSMD6		mRNA
1	PSMD8	PSMD8		mRNA
1	PSME3	PSME3		mRNA
1	PSME4	PSME4		mRNA
1	WDFY4	WDFY4		mRNA
1	SH3GLB1	SH3GLB1		mRNA
1	MAU2	MAU2		mRNA
1	MBD6	MBD6		mRNA
1	IMP3	IMP3		mRNA
1	IMPAD1	IMPAD1		mRNA
1	IMPDH2	IMPDH2		mRNA
1	CAMK1D	CAMK1D		mRNA
1	KLC4	KLC4		mRNA
1	POLR2D	POLR2D		mRNA
1	OBP2A	OBP2A		mRNA
1	INAFM2	INAFM2		mRNA
1	PTK7	PTK7		mRNA
1	OCIAD2	OCIAD2		mRNA
1	STRN3	STRN3		mRNA
1	NEK4	NEK4		mRNA
1	NELFA	NELFA		mRNA
1	INTS1	INTS1		mRNA
1	INSIG2	INSIG2		mRNA
1	PTPRN	PTPRN		mRNA
1	INTS12	INTS12		mRNA
1	OLFML2A	OLFML2A		mRNA
1	OLFML3	OLFML3		mRNA
1	OLR1	OLR1		mRNA
1	PTX3	PTX3		mRNA
1	PUM1	PUM1		mRNA
1	WWTR1	WWTR1		mRNA
1	XAF1	XAF1		mRNA
1	LRRC2	LRRC2		mRNA
1	PXMP4	PXMP4		mRNA
1	RHOJ	RHOJ		mRNA
1	IQGAP1	IQGAP1		mRNA
1	XPO4	XPO4		mRNA
1	PYCR2	PYCR2		mRNA
1	PYGB	PYGB		mRNA
1	PPP1R18	PPP1R18		mRNA
1	PPP1R36	PPP1R36		mRNA
1	IRS1	IRS1		mRNA
1	ISCU	ISCU		mRNA
1	PYROXD1	PYROXD1		mRNA
1	QDPR	QDPR		mRNA
1	RLF	RLF		mRNA
1	R3HDM4	R3HDM4		mRNA
1	LAMB3	LAMB3		mRNA
1	LAMP1	LAMP1		mRNA
1	RMND1	RMND1		mRNA
1	RNASE2	RNASE2		mRNA
1	ZSCAN31	ZSCAN31		mRNA
1	YIPF6	YIPF6		mRNA
1	LARGE1	LARGE1		mRNA
1	RAB11FIP2	RAB11FIP2		mRNA
1	RAB12	RAB12		mRNA
1	MGA	MGA		mRNA
1	YWHAB	YWHAB		mRNA
1	ITIH3	ITIH3		mRNA
1	ZBTB43	ZBTB43		mRNA
1	GTF3C2	GTF3C2		mRNA
1	GTF3C3	GTF3C3		mRNA
1	PIDD1	PIDD1		mRNA
1	GUCA1B	GUCA1B		mRNA
1	GUCD1	GUCD1		mRNA
1	JADE2	JADE2		mRNA
1	RAB3GAP1	RAB3GAP1		mRNA
1	PIH1D3	PIH1D3		mRNA
1	PIK3C2A	PIK3C2A		mRNA
1	LETM2	LETM2		mRNA
1	JMJD8	JMJD8		mRNA
1	IDH3G	IDH3G		mRNA
1	RAB7A	RAB7A		mRNA
1	RAB8A	RAB8A		mRNA
1	ZFAND5	ZFAND5		mRNA
1	GFM1	GFM1		mRNA
1	GFOD1	GFOD1		mRNA
1	GFPT1	GFPT1		mRNA
1	GFPT2	GFPT2		mRNA
1	RAC2	RAC2		mRNA
1	RAD1	RAD1		mRNA
1	PBX3	PBX3		mRNA
1	PC	PC		mRNA
1	RAI1	RAI1		mRNA
1	GIP	GIP		mRNA
1	GIPC1	GIPC1		mRNA
1	KATNAL1	KATNAL1		mRNA
1	RAP2A	RAP2A		mRNA
1	KBTBD6	KBTBD6		mRNA
1	PLCXD1	PLCXD1		mRNA
1	PCDHB14	PCDHB14		mRNA
1	ZMPSTE24	ZMPSTE24		mRNA
1	KCMF1	KCMF1		mRNA
1	KCNA5	KCNA5		mRNA
1	RARRES1	RARRES1		mRNA
1	RARRES2	RARRES2		mRNA
1	RASA1	RASA1		mRNA
1	KCNJ15	KCNJ15		mRNA
1	PCMT1	PCMT1		mRNA
1	KCNK6	KCNK6		mRNA
1	KCNMB4	KCNMB4		mRNA
1	GLRX5	GLRX5		mRNA
1	GLT8D1	GLT8D1		mRNA
1	GLT8D2	GLT8D2		mRNA
1	KCTD4	KCTD4		mRNA
1	RBFOX1	RBFOX1		mRNA
1	ZNF235	ZNF235		mRNA
1	KDM4B	KDM4B		mRNA
1	RBM12	RBM12		mRNA
1	KDM5C	KDM5C		mRNA
1	KDM5D	KDM5D		mRNA
1	IGLV2-14	IGLV2-14		mRNA
1	RBM34	RBM34		mRNA
1	ZNF292	ZNF292		mRNA
1	PDCD5	PDCD5		mRNA
1	GNG12	GNG12		mRNA
1	GNL2	GNL2		mRNA
1	KIAA1549	KIAA1549		mRNA
1	RC3H2	RC3H2		mRNA
1	KIAA1586	KIAA1586		mRNA
1	KIAA2013	KIAA2013		mRNA
1	KIAA2026	KIAA2026		mRNA
1	KIDINS220	KIDINS220		mRNA
1	PDIA4	PDIA4		mRNA
1	KIF1BP	KIF1BP		mRNA
1	GORASP1	GORASP1		mRNA
1	KIF2A	KIF2A		mRNA
1	KIRREL1	KIRREL1		mRNA
1	KIRREL3	KIRREL3		mRNA
1	REL	REL		mRNA
1	RER1	RER1		mRNA
1	GPC6	GPC6		mRNA
1	ZNF512B	ZNF512B		mRNA
1	MRPL35	MRPL35		mRNA
1	GPN1	GPN1		mRNA
1	ZNF557	ZNF557		mRNA
1	RETREG3	RETREG3		mRNA
1	REV3L	REV3L		mRNA
1	RFNG	RFNG		mRNA
1	KLHL42	KLHL42		mRNA
1	RFTN1	RFTN1		mRNA
1	KNTC1	KNTC1		mRNA
1	PET100	PET100		mRNA
1	PEX11G	PEX11G		mRNA
1	TRIAP1	TRIAP1		mRNA
1	PFKFB3	PFKFB3		mRNA
1	PFN1	PFN1		mRNA
1	ZNF670	ZNF670		mRNA
1	ZNF677	ZNF677		mRNA
1	ZNF680	ZNF680		mRNA
1	IPO8	IPO8		mRNA
1	KRTAP1-5	KRTAP1-5		mRNA
1	ZNF74	ZNF74		mRNA
1	RHBDD1	RHBDD1		mRNA
1	RHD	RHD		mRNA
1	MSANTD3	MSANTD3		mRNA
1	L3MBTL2	L3MBTL2		mRNA
1	RIMS2	RIMS2		mRNA
1	ZNF865	ZNF865		mRNA
1	R3HCC1	R3HCC1		mRNA
1	GALNT1	GALNT1		mRNA
1	GALNT11	GALNT11		mRNA
1	GALNT15	GALNT15		mRNA
1	GALNT2	GALNT2		mRNA
1	ITGA6	ITGA6		mRNA
1	GSTA4	GSTA4		mRNA
1	RAB11B	RAB11B		mRNA
1	ZSWIM1	ZSWIM1		mRNA
1	PI4K2B	PI4K2B		mRNA
1	PI4KB	PI4KB		mRNA
1	RNASEL	RNASEL		mRNA
1	PIAS3	PIAS3		mRNA
1	RAB26	RAB26		mRNA
1	ZBTB4	ZBTB4		mRNA
1	RAB27B	RAB27B		mRNA
1	ZC3H4	ZC3H4		mRNA
1	ITSN2	ITSN2		mRNA
1	GUF1	GUF1		mRNA
1	LDB2	LDB2		mRNA
1	LDHD	LDHD		mRNA
1	RAB40A	RAB40A		mRNA
1	JAM2	JAM2		mRNA
1	RAB40B	RAB40B		mRNA
1	RAB5C	RAB5C		mRNA
1	RAB6B	RAB6B		mRNA
1	RNF220	RNF220		mRNA
1	LGR4	LGR4		mRNA
1	RNF6	RNF6		mRNA
1	TSSK3	TSSK3		mRNA
1	MYO19	MYO19		mRNA
1	TTC12	TTC12		mRNA
1	PIP5K1A	PIP5K1A		mRNA
1	SPOCK1	SPOCK1		mRNA
1	RPA2	RPA2		mRNA
1	RPAIN	RPAIN		mRNA
1	SPPL3	SPPL3		mRNA
1	RPGRIP1L	RPGRIP1L		mRNA
1	KAZN	KAZN		mRNA
1	PCDHB10	PCDHB10		mRNA
1	HEATR6	HEATR6		mRNA
1	HEBP1	HEBP1		mRNA
1	HECA	HECA		mRNA
1	PLD6	PLD6		mRNA
1	PLEKHB1	PLEKHB1		mRNA
1	RPL38	RPL38		mRNA
1	RPL4	RPL4		mRNA
1	RPL5	RPL5		mRNA
1	SRP72	SRP72		mRNA
1	LMAN2L	LMAN2L		mRNA
1	HEXD	HEXD		mRNA
1	HEXIM2	HEXIM2		mRNA
1	PLPPR2	PLPPR2		mRNA
1	PLPPR3	PLPPR3		mRNA
1	LMOD1	LMOD1		mRNA
1	LNP1	LNP1		mRNA
1	HIBCH	HIBCH		mRNA
1	LNX1	LNX1		mRNA
1	SMAD6	SMAD6		mRNA
1	HILPDA	HILPDA		mRNA
1	HINT1	HINT1		mRNA
1	LOC100505549	LOC100505549		mRNA
1	RSAD2	RSAD2		mRNA
1	RRS1	RRS1		mRNA
1	PNPLA6	PNPLA6		mRNA
1	RTEL1	RTEL1		mRNA
1	RTL8A	RTL8A		mRNA
1	NDST2	NDST2		mRNA
1	RTL8C	RTL8C		mRNA
1	RTN4	RTN4		mRNA
1	RTP4	RTP4		mRNA
1	RUSC1	RUSC1		mRNA
1	POLR2E	POLR2E		mRNA
1	RUVBL2	RUVBL2		mRNA
1	POLR2L	POLR2L		mRNA
1	NDUFS5	NDUFS5		mRNA
1	RXRB	RXRB		mRNA
1	S100A11	S100A11		mRNA
1	S100A4	S100A4		mRNA
1	S100A7A	S100A7A		mRNA
1	S1PR2	S1PR2		mRNA
1	HOOK3	HOOK3		mRNA
1	LPIN1	LPIN1		mRNA
1	SALL1	SALL1		mRNA
1	SAMD11	SAMD11		mRNA
1	SUDS3	SUDS3		mRNA
1	SAMD5	SAMD5		mRNA
1	LRP1	LRP1		mRNA
1	SAMD9L	SAMD9L		mRNA
1	ZNF711	ZNF711		mRNA
1	PPM1K	PPM1K		mRNA
1	LRRC32	LRRC32		mRNA
1	SARAF	SARAF		mRNA
1	LRRC34	LRRC34		mRNA
1	LRRC40	LRRC40		mRNA
1	SATB1	SATB1		mRNA
1	NIPA2	NIPA2		mRNA
1	LRRC61	LRRC61		mRNA
1	SBSN	SBSN		mRNA
1	SC5D	SC5D		mRNA
1	GRTP1	GRTP1		mRNA
1	GSAP	GSAP		mRNA
1	RLIM	RLIM		mRNA
1	PHF23	PHF23		mRNA
1	ZPR1	ZPR1		mRNA
1	ZSCAN2	ZSCAN2		mRNA
1	PPP5C	PPP5C		mRNA
1	RMDN3	RMDN3		mRNA
1	HSPBAP1	HSPBAP1		mRNA
1	PPP6R2	PPP6R2		mRNA
1	PPTC7	PPTC7		mRNA
1	LY6E	LY6E		mRNA
1	LY6G5B	LY6G5B		mRNA
1	PQLC2L	PQLC2L		mRNA
1	RNF126	RNF126		mRNA
1	ZWINT	ZWINT		mRNA
1	ZYX	ZYX		mRNA
1	LCN2	LCN2		mRNA
1	RAB3GAP2	RAB3GAP2		mRNA
1	HYKK	HYKK		mRNA
1	LYPLA1	LYPLA1		mRNA
1	RNF150	RNF150		mRNA
1	SPCS2	SPCS2		mRNA
1	MXRA7	MXRA7		mRNA
1	RNF213	RNF213		mRNA
1	IDH2	IDH2		mRNA
1	IDH3A	IDH3A		mRNA
1	PRKD1	PRKD1		mRNA
1	PRKG1	PRKG1		mRNA
1	PRMT5	PRMT5		mRNA
1	IER2	IER2		mRNA
1	IER5L	IER5L		mRNA
1	IFFO1	IFFO1		mRNA
1	PRPF18	PRPF18		mRNA
1	IFI35	IFI35		mRNA
1	PRPF6	PRPF6		mRNA
1	PRPF4B	PRPF4B		mRNA
1	MAN2B1	MAN2B1		mRNA
1	PRPS2	PRPS2		mRNA
1	IFIT2	IFIT2		mRNA
1	HEATR5B	HEATR5B		mRNA
1	IFIT3	IFIT3		mRNA
1	IFIT5	IFIT5		mRNA
1	MAP2K3	MAP2K3		mRNA
1	MAP2K4	MAP2K4		mRNA
1	MAP2K5	MAP2K5		mRNA
1	IFNGR1	IFNGR1		mRNA
1	IFT20	IFT20		mRNA
1	IFT46	IFT46		mRNA
1	IFT52	IFT52		mRNA
1	IFT80	IFT80		mRNA
1	PSAT1	PSAT1		mRNA
1	IFT88	IFT88		mRNA
1	IGDCC4	IGDCC4		mRNA
1	NSUN5	NSUN5		mRNA
1	NT5C3A	NT5C3A		mRNA
1	NT5DC2	NT5DC2		mRNA
1	NT5E	NT5E		mRNA
1	IGFBP3	IGFBP3		mRNA
1	VPS8	VPS8		mRNA
1	IGFBP7	IGFBP7		mRNA
1	2022-03-01	2022-03-01		mRNA
1	IKBKB	IKBKB		mRNA
1	IL11	IL11		mRNA
1	IL11RA	IL11RA		mRNA
1	IL12A	IL12A		mRNA
1	IL13RA1	IL13RA1		mRNA
1	IL13RA2	IL13RA2		mRNA
1	IL15	IL15		mRNA
1	MATN2	MATN2		mRNA
1	MATN3	MATN3		mRNA
1	NUP214	NUP214		mRNA
1	NUP43	NUP43		mRNA
1	NUP50	NUP50		mRNA
1	PSPC1	PSPC1		mRNA
1	PSPH	PSPH		mRNA
1	ILVBL	ILVBL		mRNA
1	PTDSS1	PTDSS1		mRNA
1	IMP4	IMP4		mRNA
1	IMPA1	IMPA1		mRNA
1	PTGER4	PTGER4		mRNA
1	PTGES3	PTGES3		mRNA
1	INAFM1	INAFM1		mRNA
1	MCL1	MCL1		mRNA
1	MCM3	MCM3		mRNA
1	ING4	ING4		mRNA
1	ING5	ING5		mRNA
1	INIP	INIP		mRNA
1	INPP4B	INPP4B		mRNA
1	INSIG1	INSIG1		mRNA
1	MCUB	MCUB		mRNA
1	MCUR1	MCUR1		mRNA
1	PTPRR	PTPRR		mRNA
1	PTPRS	PTPRS		mRNA
1	PTRH1	PTRH1		mRNA
1	PTTG1IP	PTTG1IP		mRNA
1	MECOM	MECOM		mRNA
1	MED10	MED10		mRNA
1	PUM3	PUM3		mRNA
1	IPO4	IPO4		mRNA
1	IPO5	IPO5		mRNA
1	IPO7	IPO7		mRNA
1	MEIOC	MEIOC		mRNA
1	MEIS1	MEIS1		mRNA
1	IRAK2	IRAK2		mRNA
1	IRF1	IRF1		mRNA
1	IRF2BP1	IRF2BP1		mRNA
1	IRF2BP2	IRF2BP2		mRNA
1	IRF2BPL	IRF2BPL		mRNA
1	IRF7	IRF7		mRNA
1	IRF9	IRF9		mRNA
1	PYM1	PYM1		mRNA
1	XRCC5	XRCC5		mRNA
1	PYROXD2	PYROXD2		mRNA
1	XXYLT1	XXYLT1		mRNA
1	YAP1	YAP1		mRNA
1	YARS	YARS		mRNA
1	YEATS2	YEATS2		mRNA
1	YEATS4	YEATS4		mRNA
1	RAB10	RAB10		mRNA
1	MFSD3	MFSD3		mRNA
1	MFSD6	MFSD6		mRNA
1	MFSD8	MFSD8		mRNA
1	RAB11FIP5	RAB11FIP5		mRNA
1	RAB18	RAB18		mRNA
1	RAB20	RAB20		mRNA
1	RAB21	RAB21		mRNA
1	MGLL	MGLL		mRNA
1	MGMT	MGMT		mRNA
1	RAB29	RAB29		mRNA
1	LDB1	LDB1		mRNA
1	PALB2	PALB2		mRNA
1	RAB34	RAB34		mRNA
1	MICU3	MICU3		mRNA
1	ZCCHC18	ZCCHC18		mRNA
1	MINK1	MINK1		mRNA
1	MINPP1	MINPP1		mRNA
1	PARD6G	PARD6G		mRNA
1	RAB9A	RAB9A		mRNA
1	RAB9B	RAB9B		mRNA
1	RABEP1	RABEP1		mRNA
1	RABIF	RABIF		mRNA
1	RABL6	RABL6		mRNA
1	SLC35B2	SLC35B2		mRNA
1	SLC35B4	SLC35B4		mRNA
1	RAD17	RAD17		mRNA
1	MLN	MLN		mRNA
1	RAD54B	RAD54B		mRNA
1	SLC35G2	SLC35G2		mRNA
1	RALA	RALA		mRNA
1	RALB	RALB		mRNA
1	RANBP2	RANBP2		mRNA
1	RANGAP1	RANGAP1		mRNA
1	RAP1GAP2	RAP1GAP2		mRNA
1	RAP1GDS1	RAP1GDS1		mRNA
1	ZKSCAN4	ZKSCAN4		mRNA
1	RAPGEF5	RAPGEF5		mRNA
1	RARB	RARB		mRNA
1	RARG	RARG		mRNA
1	MMUT	MMUT		mRNA
1	PCDHB6	PCDHB6		mRNA
1	RASA3	RASA3		mRNA
1	RASEF	RASEF		mRNA
1	RASL11B	RASL11B		mRNA
1	RASL12	RASL12		mRNA
1	RASSF2	RASSF2		mRNA
1	RBBP4	RBBP4		mRNA
1	RBBP8	RBBP8		mRNA
1	RBFA	RBFA		mRNA
1	MPC2	MPC2		mRNA
1	SLC9B2	SLC9B2		mRNA
1	RBM17	RBM17		mRNA
1	RBM19	RBM19		mRNA
1	RBM3	RBM3		mRNA
1	MPP5	MPP5		mRNA
1	MPPE1	MPPE1		mRNA
1	RBPJ	RBPJ		mRNA
1	RBPMS	RBPMS		mRNA
1	RBPMS2	RBPMS2		mRNA
1	RBX1	RBX1		mRNA
1	SMARCA5	SMARCA5		mRNA
1	RCAN1	RCAN1		mRNA
1	RCAN2	RCAN2		mRNA
1	RCAN3	RCAN3		mRNA
1	RCC1	RCC1		mRNA
1	RCL1	RCL1		mRNA
1	RDH10	RDH10		mRNA
1	RDH12	RDH12		mRNA
1	RECK	RECK		mRNA
1	RECQL	RECQL		mRNA
1	REEP3	REEP3		mRNA
1	ZNF490	ZNF490		mRNA
1	RELCH	RELCH		mRNA
1	MRPL30	MRPL30		mRNA
1	PDLIM5	PDLIM5		mRNA
1	ZNF521	ZNF521		mRNA
1	SNAP23	SNAP23		mRNA
1	SNAP25	SNAP25		mRNA
1	SNAPC1	SNAPC1		mRNA
1	RFC2	RFC2		mRNA
1	PDXP	PDXP		mRNA
1	RFPL2	RFPL2		mRNA
1	MRPL58	MRPL58		mRNA
1	RFTN2	RFTN2		mRNA
1	RFX7	RFX7		mRNA
1	RGCC	RGCC		mRNA
1	RGL1	RGL1		mRNA
1	RGMB	RGMB		mRNA
1	RGS10	RGS10		mRNA
1	RGS17	RGS17		mRNA
1	RGS2	RGS2		mRNA
1	RGS20	RGS20		mRNA
1	RGS3	RGS3		mRNA
1	RGS4	RGS4		mRNA
1	RGS7	RGS7		mRNA
1	MRS2	MRS2		mRNA
1	SNRPB	SNRPB		mRNA
1	PGM5	PGM5		mRNA
1	RHOQ	RHOQ		mRNA
1	RICTOR	RICTOR		mRNA
1	SNX24	SNX24		mRNA
1	RIN3	RIN3		mRNA
1	RINT1	RINT1		mRNA
1	PHC2	PHC2		mRNA
1	RIPK1	RIPK1		mRNA
1	RIPK2	RIPK2		mRNA
1	RIT1	RIT1		mRNA
1	ZNF92	ZNF92		mRNA
1	ZNFX1	ZNFX1		mRNA
1	RMC1	RMC1		mRNA
1	RMDN1	RMDN1		mRNA
1	PHLDB2	PHLDB2		mRNA
1	MTHFD1	MTHFD1		mRNA
1	PHPT1	PHPT1		mRNA
1	PHTF1	PHTF1		mRNA
1	ZSWIM7	ZSWIM7		mRNA
1	RNASEH2B	RNASEH2B		mRNA
1	ZW10	ZW10		mRNA
1	MTSS1	MTSS1		mRNA
1	MTUS1	MTUS1		mRNA
1	MUL1	MUL1		mRNA
1	RAB31	RAB31		mRNA
1	MX1	MX1		mRNA
1	MX2	MX2		mRNA
1	SPATS2	SPATS2		mRNA
1	PIGS	PIGS		mRNA
1	PIGT	PIGT		mRNA
1	PIGV	PIGV		mRNA
1	MYBL1	MYBL1		mRNA
1	MYC	MYC		mRNA
1	MYD88	MYD88		mRNA
1	MYL12B	MYL12B		mRNA
1	SPHK1	SPHK1		mRNA
1	TTC1	TTC1		mRNA
1	SPIRE1	SPIRE1		mRNA
1	SPNS1	SPNS1		mRNA
1	PITPNB	PITPNB		mRNA
1	PITPNM1	PITPNM1		mRNA
1	PITPNM2	PITPNM2		mRNA
1	PITRM1	PITRM1		mRNA
1	PJA2	PJA2		mRNA
1	SPSB3	SPSB3		mRNA
1	SPTLC1	SPTLC1		mRNA
1	NAA20	NAA20		mRNA
1	RPL28	RPL28		mRNA
1	RPL31	RPL31		mRNA
1	SRI	SRI		mRNA
1	SRP14	SRP14		mRNA
1	SRP54	SRP54		mRNA
1	TUBB3	TUBB3		mRNA
1	SRPK1	SRPK1		mRNA
1	SRPX	SRPX		mRNA
1	LMCD1	LMCD1		mRNA
1	RPRD1A	RPRD1A		mRNA
1	TUBGCP5	TUBGCP5		mRNA
1	LMO7DN	LMO7DN		mRNA
1	NAT14	NAT14		mRNA
1	NAV1	NAV1		mRNA
1	RRAGA	RRAGA		mRNA
1	NBAS	NBAS		mRNA
1	LNX2	LNX2		mRNA
1	RRAGD	RRAGD		mRNA
1	RRM2B	RRM2B		mRNA
1	ST6GALNAC2	ST6GALNAC2		mRNA
1	ST8SIA1	ST8SIA1		mRNA
1	NCKAP5	NCKAP5		mRNA
1	NCKAP5L	NCKAP5L		mRNA
1	RPL37	RPL37		mRNA
1	RRP9	RRP9		mRNA
1	NCR3	NCR3		mRNA
1	PNPT1	PNPT1		mRNA
1	POC1B	POC1B		mRNA
1	PODN	PODN		mRNA
1	PODXL	PODXL		mRNA
1	POGK	POGK		mRNA
1	RTN2	RTN2		mRNA
1	STK17B	STK17B		mRNA
1	STK24	STK24		mRNA
1	RUNDC1	RUNDC1		mRNA
1	NDUFAF1	NDUFAF1		mRNA
1	RUVBL1	RUVBL1		mRNA
1	STON1	STON1		mRNA
1	UBE2V2	UBE2V2		mRNA
1	UBE3C	UBE3C		mRNA
1	NECAP1	NECAP1		mRNA
1	NECTIN3	NECTIN3		mRNA
1	STRAP	STRAP		mRNA
1	NEMP1	NEMP1		mRNA
1	S1PR3	S1PR3		mRNA
1	SAE1	SAE1		mRNA
1	SUCLA2	SUCLA2		mRNA
1	POU6F2	POU6F2		mRNA
1	NEUROG1	NEUROG1		mRNA
1	PPDPF	PPDPF		mRNA
1	NFATC2IP	NFATC2IP		mRNA
1	NFE2L2	NFE2L2		mRNA
1	NFIX	NFIX		mRNA
1	SAP30L	SAP30L		mRNA
1	SAR1A	SAR1A		mRNA
1	LRRC20	LRRC20		mRNA
1	NHSL1	NHSL1		mRNA
1	NID1	NID1		mRNA
1	NIM1K	NIM1K		mRNA
1	NIPA1	NIPA1		mRNA
1	PPP1R12A	PPP1R12A		mRNA
1	SBNO2	SBNO2		mRNA
1	NIPAL2	NIPAL2		mRNA
1	NISCH	NISCH		mRNA
1	LRRC8D	LRRC8D		mRNA
1	LRRC8E	LRRC8E		mRNA
1	LRRN3	LRRN3		mRNA
1	LSM14A	LSM14A		mRNA
1	LSM6	LSM6		mRNA
1	LSM7	LSM7		mRNA
1	LSM8	LSM8		mRNA
1	LTBP2	LTBP2		mRNA
1	LTBP3	LTBP3		mRNA
1	LTBP4	LTBP4		mRNA
1	LUC7L3	LUC7L3		mRNA
1	LUM	LUM		mRNA
1	TADA3	TADA3		mRNA
1	TAF10	TAF10		mRNA
1	LY6K	LY6K		mRNA
1	LY96	LY96		mRNA
1	LYAR	LYAR		mRNA
1	HUNK	HUNK		mRNA
1	NOL10	NOL10		mRNA
1	MVD	MVD		mRNA
1	HYI	HYI		mRNA
1	NOL6	NOL6		mRNA
1	NOL8	NOL8		mRNA
1	IBTK	IBTK		mRNA
1	ICE1	ICE1		mRNA
1	ID2	ID2		mRNA
1	IDE	IDE		mRNA
1	IDH1	IDH1		mRNA
1	NOSTRIN	NOSTRIN		mRNA
1	NOTCH2	NOTCH2		mRNA
1	NOVA1	NOVA1		mRNA
1	MAGEH1	MAGEH1		mRNA
1	MAJIN	MAJIN		mRNA
1	NPC2	NPC2		mRNA
1	NPEPPS	NPEPPS		mRNA
1	NPL	NPL		mRNA
1	PRPF3	PRPF3		mRNA
1	PRPF31	PRPF31		mRNA
1	TBL2	TBL2		mRNA
1	TBP	TBP		mRNA
1	MAN2B2	MAN2B2		mRNA
1	SEPTIN9	SEPTIN9		mRNA
1	PRR16	PRR16		mRNA
1	PRR7	PRR7		mRNA
1	MAP1LC3A	MAP1LC3A		mRNA
1	MAP2	MAP2		mRNA
1	NSD1	NSD1		mRNA
1	NSDHL	NSDHL		mRNA
1	NSFL1C	NSFL1C		mRNA
1	NSG1	NSG1		mRNA
1	NSL1	NSL1		mRNA
1	NSMAF	NSMAF		mRNA
1	NSMCE2	NSMCE2		mRNA
1	NSMCE4A	NSMCE4A		mRNA
1	NSMF	NSMF		mRNA
1	NSRP1	NSRP1		mRNA
1	NSUN2	NSUN2		mRNA
1	PSEN2	PSEN2		mRNA
1	MAPK10	MAPK10		mRNA
1	MAPK12	MAPK12		mRNA
1	MAPK13	MAPK13		mRNA
1	FH	FH		mRNA
1	FHL1	FHL1		mRNA
1	TENT2	TENT2		mRNA
1	NUAK2	NUAK2		mRNA
1	NUBP2	NUBP2		mRNA
1	NUCB1	NUCB1		mRNA
1	NUDC	NUDC		mRNA
1	NUDCD1	NUDCD1		mRNA
1	NUDCD3	NUDCD3		mRNA
1	NUDT1	NUDT1		mRNA
1	NUDT2	NUDT2		mRNA
1	NUDT21	NUDT21		mRNA
1	NUMB	NUMB		mRNA
1	NUP155	NUP155		mRNA
1	NUP188	NUP188		mRNA
1	NUP205	NUP205		mRNA
1	SH3GL1	SH3GL1		mRNA
1	TFIP11	TFIP11		mRNA
1	SH3RF2	SH3RF2		mRNA
1	NUP58	NUP58		mRNA
1	NUP93	NUP93		mRNA
1	NUPL2	NUPL2		mRNA
1	NXN	NXN		mRNA
1	NYNRIN	NYNRIN		mRNA
1	OAF	OAF		mRNA
1	OAS1	OAS1		mRNA
1	OAS2	OAS2		mRNA
1	OAS3	OAS3		mRNA
1	OASL	OASL		mRNA
1	OAT	OAT		mRNA
1	OAZ3	OAZ3		mRNA
1	THNSL2	THNSL2		mRNA
1	THOC2	THOC2		mRNA
1	THOC5	THOC5		mRNA
1	THOC6	THOC6		mRNA
1	OCRL	OCRL		mRNA
1	ODAPH	ODAPH		mRNA
1	ODC1	ODC1		mRNA
1	ODF2	ODF2		mRNA
1	ODF4	ODF4		mRNA
1	OGFOD1	OGFOD1		mRNA
1	OGFRL1	OGFRL1		mRNA
1	TIMM50	TIMM50		mRNA
1	TIMP2	TIMP2		mRNA
1	TIMP3	TIMP3		mRNA
1	TIMP4	TIMP4		mRNA
1	TINF2	TINF2		mRNA
1	ORAI2	ORAI2		mRNA
1	ORAI3	ORAI3		mRNA
1	TJP2	TJP2		mRNA
1	ORMDL1	ORMDL1		mRNA
1	ORMDL2	ORMDL2		mRNA
1	OSBP	OSBP		mRNA
1	OSBPL2	OSBPL2		mRNA
1	OSBPL5	OSBPL5		mRNA
1	OSBPL9	OSBPL9		mRNA
1	OSGIN2	OSGIN2		mRNA
1	OTUB1	OTUB1		mRNA
1	OTUD6B	OTUD6B		mRNA
1	OXCT1	OXCT1		mRNA
1	P2RX4	P2RX4		mRNA
1	P2RX5	P2RX5		mRNA
1	P2RY6	P2RY6		mRNA
1	P3H3	P3H3		mRNA
1	P3H4	P3H4		mRNA
1	P4HA3	P4HA3		mRNA
1	YTHDF2	YTHDF2		mRNA
1	PABPC3	PABPC3		mRNA
1	PABPC5	PABPC5		mRNA
1	PACS2	PACS2		mRNA
1	PACSIN3	PACSIN3		mRNA
1	PAFAH1B1	PAFAH1B1		mRNA
1	PAG1	PAG1		mRNA
1	PAK1	PAK1		mRNA
1	PAK4	PAK4		mRNA
1	MGRN1	MGRN1		mRNA
1	PANX1	PANX1		mRNA
1	PAPPA	PAPPA		mRNA
1	PAPSS1	PAPSS1		mRNA
1	PAPSS2	PAPSS2		mRNA
1	PAQR3	PAQR3		mRNA
1	PAQR7	PAQR7		mRNA
1	ZDHHC20	ZDHHC20		mRNA
1	PARP10	PARP10		mRNA
1	PARP12	PARP12		mRNA
1	PARP14	PARP14		mRNA
1	PARP3	PARP3		mRNA
1	PARP6	PARP6		mRNA
1	PARP9	PARP9		mRNA
1	PARVA	PARVA		mRNA
1	TMEM267	TMEM267		mRNA
1	TMEM30A	TMEM30A		mRNA
1	TMEM33	TMEM33		mRNA
1	TMEM38B	TMEM38B		mRNA
1	TMEM41A	TMEM41A		mRNA
1	TMEM41B	TMEM41B		mRNA
1	PCBD2	PCBD2		mRNA
1	PCBP4	PCBP4		mRNA
1	PCCA	PCCA		mRNA
1	PCDH10	PCDH10		mRNA
1	PCDH18	PCDH18		mRNA
1	PCDHAC1	PCDHAC1		mRNA
1	TMEM8B	TMEM8B		mRNA
1	TMEM91	TMEM91		mRNA
1	PCDHB15	PCDHB15		mRNA
1	PCDHB16	PCDHB16		mRNA
1	ZMYM6	ZMYM6		mRNA
1	MNT	MNT		mRNA
1	PCGF2	PCGF2		mRNA
1	PCGF5	PCGF5		mRNA
1	PCID2	PCID2		mRNA
1	TMX2	TMX2		mRNA
1	PCMTD1	PCMTD1		mRNA
1	PCMTD2	PCMTD2		mRNA
1	PCOLCE	PCOLCE		mRNA
1	PCOLCE2	PCOLCE2		mRNA
1	PCSK7	PCSK7		mRNA
1	PCTP	PCTP		mRNA
1	PCYOX1	PCYOX1		mRNA
1	PCYT1A	PCYT1A		mRNA
1	PCYT2	PCYT2		mRNA
1	PDCD1	PDCD1		mRNA
1	PDCD11	PDCD11		mRNA
1	PDCD1LG2	PDCD1LG2		mRNA
1	PDCD4	PDCD4		mRNA
1	TOMM20	TOMM20		mRNA
1	PDCD6	PDCD6		mRNA
1	PDE12	PDE12		mRNA
1	PDE4DIP	PDE4DIP		mRNA
1	PDGFC	PDGFC		mRNA
1	PDGFD	PDGFD		mRNA
1	PDGFRA	PDGFRA		mRNA
1	PDGFRB	PDGFRB		mRNA
1	PDHA1	PDHA1		mRNA
1	PDHB	PDHB		mRNA
1	TPT1	TPT1		mRNA
1	PDIA5	PDIA5		mRNA
1	PDILT	PDILT		mRNA
1	PDK2	PDK2		mRNA
1	PDK4	PDK4		mRNA
1	PDLIM2	PDLIM2		mRNA
1	PDLIM4	PDLIM4		mRNA
1	SMPD1	SMPD1		mRNA
1	PDLIM7	PDLIM7		mRNA
1	PDP1	PDP1		mRNA
1	PDRG1	PDRG1		mRNA
1	PDS5B	PDS5B		mRNA
1	PDXK	PDXK		mRNA
1	ZNF563	ZNF563		mRNA
1	PDZRN3	PDZRN3		mRNA
1	PEA15	PEA15		mRNA
1	PEAK1	PEAK1		mRNA
1	PEF1	PEF1		mRNA
1	PER1	PER1		mRNA
1	GPRASP1	GPRASP1		mRNA
1	TRIB2	TRIB2		mRNA
1	TRIB3	TRIB3		mRNA
1	TRIM14	TRIM14		mRNA
1	TRIM2	TRIM2		mRNA
1	PGAP3	PGAP3		mRNA
1	PGLS	PGLS		mRNA
1	PGM1	PGM1		mRNA
1	PGM2	PGM2		mRNA
1	TRIM35	TRIM35		mRNA
1	PGP	PGP		mRNA
1	PGRMC2	PGRMC2		mRNA
1	PGS1	PGS1		mRNA
1	PHB	PHB		mRNA
1	ZNF830	ZNF830		mRNA
1	PHETA2	PHETA2		mRNA
1	PHF1	PHF1		mRNA
1	PHF10	PHF10		mRNA
1	PHF14	PHF14		mRNA
1	PHF21A	PHF21A		mRNA
1	TRMT1	TRMT1		mRNA
1	PHKA1	PHKA1		mRNA
1	MTFR2	MTFR2		mRNA
1	TRMT2B	TRMT2B		mRNA
1	MTHFD1L	MTHFD1L		mRNA
1	MTHFD2L	MTHFD2L		mRNA
1	PHYHD1	PHYHD1		mRNA
1	TRUB1	TRUB1		mRNA
1	TSC2	TSC2		mRNA
1	PIAS1	PIAS1		mRNA
1	TSEN2	TSEN2		mRNA
1	PID1	PID1		mRNA
1	TSHZ1	TSHZ1		mRNA
1	PIGB	PIGB		mRNA
1	PIGC	PIGC		mRNA
1	PIGH	PIGH		mRNA
1	PIGQ	PIGQ		mRNA
1	SPATA4	SPATA4		mRNA
1	SPATA7	SPATA7		mRNA
1	TSPAN11	TSPAN11		mRNA
1	TSPAN3	TSPAN3		mRNA
1	TSPAN6	TSPAN6		mRNA
1	PIK3C2B	PIK3C2B		mRNA
1	PIK3C3	PIK3C3		mRNA
1	PIK3CB	PIK3CB		mRNA
1	TSR1	TSR1		mRNA
1	SPHK2	SPHK2		mRNA
1	HAPLN3	HAPLN3		mRNA
1	HARS	HARS		mRNA
1	TTC14	TTC14		mRNA
1	TTC19	TTC19		mRNA
1	TTC21A	TTC21A		mRNA
1	TTC26	TTC26		mRNA
1	TTC29	TTC29		mRNA
1	PKIB	PKIB		mRNA
1	PKN2	PKN2		mRNA
1	PLA2G12A	PLA2G12A		mRNA
1	PLAC8	PLAC8		mRNA
1	PLAC9	PLAC9		mRNA
1	PLAG1	PLAG1		mRNA
1	PLAGL1	PLAGL1		mRNA
1	PLAU	PLAU		mRNA
1	PLCD1	PLCD1		mRNA
1	TUB	TUB		mRNA
1	TUBA1A	TUBA1A		mRNA
1	TUBA1B	TUBA1B		mRNA
1	TUBA1C	TUBA1C		mRNA
1	PLEKHA2	PLEKHA2		mRNA
1	PLEKHA6	PLEKHA6		mRNA
1	TUBB2B	TUBB2B		mRNA
1	NAP1L1	NAP1L1		mRNA
1	TUBB4B	TUBB4B		mRNA
1	TUBB6	TUBB6		mRNA
1	HES4	HES4		mRNA
1	TUBGCP4	TUBGCP4		mRNA
1	NARS	NARS		mRNA
1	TUFM	TUFM		mRNA
1	TULP4	TULP4		mRNA
1	TUSC1	TUSC1		mRNA
1	TUSC3	TUSC3		mRNA
1	TUT7	TUT7		mRNA
1	TWIST1	TWIST1		mRNA
1	TWSG1	TWSG1		mRNA
1	TXNDC16	TXNDC16		mRNA
1	PLXNB2	PLXNB2		mRNA
1	PLXND1	PLXND1		mRNA
1	PMPCA	PMPCA		mRNA
1	PMPCB	PMPCB		mRNA
1	PNKD	PNKD		mRNA
1	PNKP	PNKP		mRNA
1	PNO1	PNO1		mRNA
1	PNPLA3	PNPLA3		mRNA
1	UBASH3B	UBASH3B		mRNA
1	NDFIP1	NDFIP1		mRNA
1	NDRG3	NDRG3		mRNA
1	NDRG4	NDRG4		mRNA
1	STEAP1	STEAP1		mRNA
1	NDUFA11	NDUFA11		mRNA
1	POGZ	POGZ		mRNA
1	POLA2	POLA2		mRNA
1	POLD3	POLD3		mRNA
1	POLDIP2	POLDIP2		mRNA
1	POLK	POLK		mRNA
1	POLR1C	POLR1C		mRNA
1	POLR1D	POLR1D		mRNA
1	NDUFB11	NDUFB11		mRNA
1	NDUFB5	NDUFB5		mRNA
1	POLR2H	POLR2H		mRNA
1	UBFD1	UBFD1		mRNA
1	POLR3A	POLR3A		mRNA
1	POLR3C	POLR3C		mRNA
1	POLR3E	POLR3E		mRNA
1	POLR3F	POLR3F		mRNA
1	UBXN1	UBXN1		mRNA
1	POMGNT2	POMGNT2		mRNA
1	POU2F2	POU2F2		mRNA
1	NEU1	NEU1		mRNA
1	PPCDC	PPCDC		mRNA
1	UBXN8	UBXN8		mRNA
1	PPIC	PPIC		mRNA
1	PPIF	PPIF		mRNA
1	UCN	UCN		mRNA
1	UCP2	UCP2		mRNA
1	PPM1B	PPM1B		mRNA
1	PPM1D	PPM1D		mRNA
1	UHMK1	UHMK1		mRNA
1	PPM1M	PPM1M		mRNA
1	PPP1CA	PPP1CA		mRNA
1	SUSD2	SUSD2		mRNA
1	UMPS	UMPS		mRNA
[truncated: 2,871 more rows]
