# Supplementary material for: Novel GIRlncRNA Signature for Predicting the Clinical Outcome and Therapeutic Response in NSCLC
Source: Front Pharmacol. 2022 Aug 3;13:937531. doi: 10.3389/fphar.2022.937531 (PMC9382191; doi:10.3389/fphar.2022.937531)
Supplement: Supplementary file 14 [file Table11.xlsx]

## Sheet: Table S11 Risk score of each pa
samples	risk score	group
TCGA-75-5146-01A	-1.24149	low
TCGA-4B-A93V-01A	-1.21751	low
TCGA-21-1075-01A	-0.948809	low
TCGA-NC-A5HT-01A	-0.944836	low
TCGA-78-7539-01A	-0.905498	low
TCGA-50-5944-01A	-0.85751	low
TCGA-78-7163-01A	-0.845522	low
TCGA-69-7979-01A	-0.836024	low
TCGA-50-5942-01A	-0.82196	low
TCGA-L9-A444-01A	-0.803754	low
TCGA-78-7167-01A	-0.782442	low
TCGA-73-7498-01A	-0.77541	low
TCGA-68-8251-01A	-0.771691	low
TCGA-97-A4M2-01A	-0.710941	low
TCGA-96-A4JL-01A	-0.694984	low
TCGA-55-7576-01A	-0.689238	low
TCGA-95-7948-01A	-0.673804	low
TCGA-99-8032-01A	-0.662207	low
TCGA-78-8655-01A	-0.658072	low
TCGA-05-4249-01A	-0.642389	low
TCGA-33-AASJ-01A	-0.636922	low
TCGA-75-7025-01A	-0.63548	low
TCGA-85-A53L-01A	-0.621657	low
TCGA-86-7955-01A	-0.590825	low
TCGA-78-7161-01A	-0.590275	low
TCGA-62-8399-01A	-0.588227	low
TCGA-86-8076-01A	-0.588183	low
TCGA-L9-A443-01A	-0.583016	low
TCGA-NJ-A4YI-01A	-0.5773	low
TCGA-96-7545-01A	-0.556247	low
TCGA-62-A46R-01A	-0.552297	low
TCGA-49-4487-01A	-0.549737	low
TCGA-O1-A52J-01A	-0.537215	low
TCGA-44-6148-01A	-0.536397	low
TCGA-77-6844-01A	-0.527934	low
TCGA-66-2742-01A	-0.522115	low
TCGA-MP-A4TJ-01A	-0.521178	low
TCGA-55-A4DG-01A	-0.508863	low
TCGA-67-3773-01A	-0.508301	low
TCGA-NJ-A55A-01A	-0.504409	low
TCGA-97-7553-01A	-0.48949	low
TCGA-NJ-A55R-01A	-0.489395	low
TCGA-73-4658-01A	-0.485796	low
TCGA-86-8359-01A	-0.481801	low
TCGA-49-6761-01A	-0.481309	low
TCGA-77-A5G3-01A	-0.474056	low
TCGA-55-7283-01A	-0.47248	low
TCGA-55-7573-01A	-0.470166	low
TCGA-49-4486-01A	-0.464381	low
TCGA-49-AAR2-01A	-0.464141	low
TCGA-MP-A4TH-01A	-0.462853	low
TCGA-64-1680-01A	-0.453667	low
TCGA-91-6849-01A	-0.453302	low
TCGA-50-5045-01A	-0.451145	low
TCGA-22-5479-01A	-0.446399	low
TCGA-96-A4JK-01A	-0.441963	low
TCGA-62-A46Y-01A	-0.441833	low
TCGA-85-8049-01A	-0.435526	low
TCGA-60-2695-01A	-0.430664	low
TCGA-34-5234-01A	-0.430537	low
TCGA-34-2600-01A	-0.427988	low
TCGA-44-7660-01A	-0.426154	low
TCGA-35-3615-01A	-0.423443	low
TCGA-67-3774-01A	-0.421829	low
TCGA-18-3408-01A	-0.420673	low
TCGA-86-8669-01A	-0.420592	low
TCGA-34-5240-01A	-0.420046	low
TCGA-50-5068-01A	-0.419226	low
TCGA-78-7633-01A	-0.418178	low
TCGA-55-7910-01A	-0.41543	low
TCGA-86-7714-01A	-0.409586	low
TCGA-78-7158-01A	-0.40527	low
TCGA-55-8615-01A	-0.403375	low
TCGA-86-8668-01A	-0.402474	low
TCGA-95-7039-01A	-0.397373	low
TCGA-05-4390-01A	-0.392277	low
TCGA-55-8087-01A	-0.388438	low
TCGA-49-AARO-01A	-0.387966	low
TCGA-67-4679-01B	-0.387587	low
TCGA-77-7139-01A	-0.38608	low
TCGA-O2-A52S-01A	-0.384461	low
TCGA-NC-A5HR-01A	-0.383043	low
TCGA-J1-A4AH-01A	-0.37956	low
TCGA-55-7281-01A	-0.372283	low
TCGA-98-A53H-01A	-0.367939	low
TCGA-91-6836-01A	-0.365847	low
TCGA-50-5051-01A	-0.365072	low
TCGA-91-6847-01A	-0.363017	low
TCGA-44-2659-01A	-0.360793	low
TCGA-78-7536-01A	-0.359016	low
TCGA-97-A4LX-01A	-0.357678	low
TCGA-78-7537-01A	-0.356738	low
TCGA-69-7973-01A	-0.347684	low
TCGA-77-A5G8-01B	-0.343756	low
TCGA-34-5232-01A	-0.342406	low
TCGA-56-A4ZJ-01A	-0.339038	low
TCGA-90-A4EE-01A	-0.338069	low
TCGA-77-8139-01A	-0.337235	low
TCGA-38-7271-01A	-0.336924	low
TCGA-58-8387-01A	-0.335564	low
TCGA-85-A5B5-01A	-0.334455	low
TCGA-94-7943-01A	-0.325596	low
TCGA-55-8514-01A	-0.321358	low
TCGA-97-7552-01A	-0.320294	low
TCGA-44-7667-01A	-0.318779	low
TCGA-91-8496-01A	-0.316613	low
TCGA-49-6744-01A	-0.314878	low
TCGA-66-2781-01A	-0.31145	low
TCGA-85-A50Z-01A	-0.311162	low
TCGA-44-7671-01A	-0.307064	low
TCGA-34-8456-01A	-0.30474	low
TCGA-64-5774-01A	-0.303839	low
TCGA-38-A44F-01A	-0.303356	low
TCGA-50-5935-01A	-0.295227	low
TCGA-50-8460-01A	-0.290236	low
TCGA-56-A4ZK-01A	-0.288505	low
TCGA-J2-A4AG-01A	-0.288089	low
TCGA-78-7153-01A	-0.283407	low
TCGA-21-1082-01A	-0.28276	low
TCGA-05-4434-01A	-0.282437	low
TCGA-78-7162-01A	-0.281134	low
TCGA-99-7458-01A	-0.280175	low
TCGA-85-8350-01A	-0.278273	low
TCGA-55-7725-01A	-0.2765	low
TCGA-44-2657-01A	-0.274837	low
TCGA-NC-A5HL-01A	-0.272952	low
TCGA-55-6986-01A	-0.272549	low
TCGA-44-8117-01A	-0.270545	low
TCGA-69-7764-01A	-0.269963	low
TCGA-75-6206-01A	-0.269361	low
TCGA-37-A5EL-01A	-0.266958	low
TCGA-34-5927-01A	-0.266241	low
TCGA-55-8094-01A	-0.261794	low
TCGA-98-A538-01A	-0.260485	low
TCGA-66-2792-01A	-0.258659	low
TCGA-95-7562-01A	-0.257941	low
TCGA-56-8624-01A	-0.255958	low
TCGA-91-8497-01A	-0.254162	low
TCGA-85-7698-01A	-0.253942	low
TCGA-97-A4M3-01A	-0.251251	low
TCGA-44-8120-01A	-0.246722	low
TCGA-22-5491-01A	-0.241607	low
TCGA-38-4628-01A	-0.240424	low
TCGA-21-5784-01A	-0.240094	low
TCGA-43-7658-01A	-0.239173	low
TCGA-22-4591-01A	-0.236576	low
TCGA-50-5930-01A	-0.235889	low
TCGA-55-8207-01A	-0.235347	low
TCGA-77-8128-01A	-0.232053	low
TCGA-22-4605-01A	-0.226802	low
TCGA-68-7757-01B	-0.226757	low
TCGA-56-8628-01A	-0.226443	low
TCGA-69-7763-01A	-0.223261	low
TCGA-95-7567-01A	-0.221737	low
TCGA-97-7547-01A	-0.218185	low
TCGA-63-A5ML-01A	-0.217154	low
TCGA-MP-A4TD-01A	-0.216068	low
TCGA-91-6831-01A	-0.214761	low
TCGA-98-A53I-01A	-0.213528	low
TCGA-73-4677-01A	-0.210698	low
TCGA-56-1622-01A	-0.208559	low
TCGA-77-8150-01A	-0.207984	low
TCGA-43-3920-01A	-0.207922	low
TCGA-56-7823-01B	-0.206529	low
TCGA-50-8457-01A	-0.204704	low
TCGA-55-8508-01A	-0.203781	low
TCGA-73-4662-01A	-0.201542	low
TCGA-55-8096-01A	-0.201229	low
TCGA-86-8280-01A	-0.195908	low
TCGA-37-4129-01A	-0.195817	low
TCGA-39-5016-01A	-0.195048	low
TCGA-44-7669-01A	-0.194131	low
TCGA-86-7953-01A	-0.192079	low
TCGA-85-8070-01A	-0.191801	low
TCGA-77-8154-01A	-0.191522	low
TCGA-77-A5GA-01A	-0.191144	low
TCGA-66-2794-01A	-0.189542	low
TCGA-MP-A4SW-01A	-0.185919	low
TCGA-98-A53J-01A	-0.185515	low
TCGA-44-2656-01A	-0.185258	low
TCGA-33-4587-01A	-0.185002	low
TCGA-53-A4EZ-01A	-0.182108	low
TCGA-63-A5MW-01A	-0.180365	low
TCGA-22-1011-01A	-0.177413	low
TCGA-77-A5GF-01A	-0.176945	low
TCGA-39-5027-01A	-0.17306	low
TCGA-55-8621-01A	-0.17155	low
TCGA-73-7499-01A	-0.169907	low
TCGA-67-3770-01A	-0.169079	low
TCGA-L4-A4E6-01A	-0.167071	low
TCGA-77-8133-01A	-0.164372	low
TCGA-22-5472-01A	-0.159933	low
TCGA-60-2716-01A	-0.159854	low
TCGA-58-8393-01A	-0.157017	low
TCGA-S2-AA1A-01A	-0.152453	low
TCGA-97-7554-01A	-0.151748	low
TCGA-37-A5EN-01A	-0.151337	low
TCGA-97-7941-01A	-0.150459	low
TCGA-56-A4BY-01A	-0.149152	low
TCGA-69-7760-01A	-0.149137	low
TCGA-75-6212-01A	-0.147913	low
TCGA-97-7938-01A	-0.146899	low
TCGA-49-4510-01A	-0.145339	low
TCGA-63-A5MG-01A	-0.144378	low
TCGA-77-8009-01A	-0.144017	low
TCGA-18-3417-01A	-0.143777	low
TCGA-22-4613-01A	-0.142342	low
TCGA-91-A4BD-01A	-0.141594	low
TCGA-66-2758-01A	-0.141233	low
TCGA-92-7340-01A	-0.141051	low
TCGA-55-8510-01A	-0.140808	low
TCGA-58-A46L-01A	-0.140005	low
TCGA-78-7159-01A	-0.139289	low
TCGA-43-A56U-01A	-0.139028	low
TCGA-91-6835-01A	-0.138376	low
TCGA-55-6971-01A	-0.137753	low
TCGA-63-7023-01A	-0.135827	low
TCGA-56-8622-01A	-0.133483	low
TCGA-86-7713-01A	-0.133154	low
TCGA-21-1080-01A	-0.13174	low
TCGA-NC-A5HH-01A	-0.129722	low
TCGA-39-5036-01A	-0.127193	low
TCGA-44-3918-01A	-0.122877	low
TCGA-77-8131-01A	-0.1227	low
TCGA-86-8073-01A	-0.121156	low
TCGA-49-4514-01A	-0.120105	low
TCGA-05-4398-01A	-0.11986	low
TCGA-NJ-A4YQ-01A	-0.119418	low
TCGA-05-5420-01A	-0.115546	low
TCGA-73-4675-01A	-0.111217	low
TCGA-NC-A5HI-01A	-0.111204	low
TCGA-39-5035-01A	-0.108951	low
TCGA-86-A4P7-01A	-0.107551	low
TCGA-MN-A4N1-01A	-0.102701	low
TCGA-50-5941-01A	-0.101777	low
TCGA-44-6774-01A	-0.101284	low
TCGA-L3-A4E7-01A	-0.0996384	low
TCGA-55-8091-01A	-0.0919175	low
TCGA-51-4080-01A	-0.0916387	low
TCGA-86-7701-01A	-0.0897931	low
TCGA-85-6561-01A	-0.0877092	low
TCGA-55-8203-01A	-0.0862056	low
TCGA-05-4430-01A	-0.085405	low
TCGA-55-7726-01A	-0.08508	low
TCGA-37-5819-01A	-0.0840524	low
TCGA-85-7696-01A	-0.0817778	low
TCGA-93-A4JO-01A	-0.0812115	low
TCGA-49-AARE-01A	-0.0799936	low
TCGA-J2-8194-01A	-0.0785817	low
TCGA-56-5898-01A	-0.0783508	low
TCGA-21-5783-01A	-0.0765056	low
TCGA-43-A56V-01A	-0.075981	low
TCGA-18-3416-01A	-0.075795	low
TCGA-93-7348-01A	-0.075684	low
TCGA-05-4405-01A	-0.0708915	low
TCGA-44-7672-01A	-0.0607673	low
TCGA-05-4426-01A	-0.0585035	low
TCGA-98-8022-01A	-0.0552347	low
TCGA-43-8116-01A	-0.0531219	low
TCGA-64-5815-01A	-0.0502934	low
TCGA-34-5231-01A	-0.0483027	low
TCGA-05-4384-01A	-0.0476346	low
TCGA-64-5778-01A	-0.0432911	low
TCGA-60-2710-01A	-0.0413216	low
TCGA-75-5125-01A	-0.040426	low
TCGA-53-7626-01A	-0.0402005	low
TCGA-22-4604-01A	-0.0365137	low
TCGA-34-5929-01A	-0.0354849	low
TCGA-91-7771-01A	-0.0348275	low
TCGA-63-A5MS-01A	-0.0348051	low
TCGA-55-8511-01A	-0.0348023	low
TCGA-86-8585-01A	-0.0333961	low
TCGA-33-4582-01A	-0.0327994	low
TCGA-MP-A4T8-01A	-0.0320478	low
TCGA-85-8071-01A	-0.0300158	low
TCGA-97-7546-01A	-0.0293547	low
TCGA-44-A47A-01A	-0.0276083	low
TCGA-78-7149-01A	-0.027444	low
TCGA-94-8490-01A	-0.0262419	low
TCGA-18-4721-01A	-0.0255207	low
TCGA-78-7145-01A	-0.02202	low
TCGA-05-4425-01A	-0.0209593	low
TCGA-22-4596-01A	-0.0186354	low
TCGA-18-3414-01A	-0.01829	low
TCGA-69-7765-01A	-0.0181	low
TCGA-77-8146-01A	-0.0170725	low
TCGA-33-6738-01A	-0.0142565	low
TCGA-77-7465-01A	-0.0106327	low
TCGA-43-7656-01A	-0.00807561	low
TCGA-85-8664-01A	-0.00700248	low
TCGA-85-8354-01A	-0.00647002	low
TCGA-44-6147-01A	-0.00646425	low
TCGA-86-8674-01A	-0.00619161	low
TCGA-63-7022-01A	-0.00428381	low
TCGA-22-1000-01A	-0.00386268	low
TCGA-69-8254-01A	-0.00328136	low
TCGA-33-AASD-01A	-0.000468697	low
TCGA-50-6594-01A	0.000868526	low
TCGA-55-8619-01A	0.00104579	low
TCGA-60-2709-01A	0.00239248	low
TCGA-60-2724-01A	0.00369776	low
TCGA-73-A9RS-01A	0.00564518	low
TCGA-90-7769-01A	0.00802882	low
TCGA-55-7724-01A	0.00827017	low
TCGA-56-A49D-01A	0.0090874	low
TCGA-64-1681-01A	0.0179881	low
TCGA-69-8253-01A	0.0183287	low
TCGA-56-6545-01A	0.0195936	low
TCGA-86-8074-01A	0.0208669	low
TCGA-55-6968-01A	0.0221143	low
TCGA-39-5030-01A	0.0269103	low
TCGA-64-5779-01A	0.0289033	low
TCGA-95-A4VP-01A	0.0304299	low
TCGA-50-6597-01A	0.0324161	low
TCGA-55-A48X-01A	0.0326965	low
TCGA-J2-A4AD-01A	0.0331675	low
TCGA-85-7844-01A	0.0340498	low
TCGA-LA-A446-01A	0.0376707	low
TCGA-18-3415-01A	0.0407029	low
TCGA-60-2723-01A	0.0424363	low
TCGA-44-3919-01A	0.0431744	low
TCGA-33-4547-01A	0.0439762	low
TCGA-18-3412-01A	0.0473552	low
TCGA-NK-A5D1-01A	0.0477166	low
TCGA-85-8351-01A	0.047831	low
TCGA-97-8547-01A	0.0492683	low
TCGA-96-8169-01A	0.050749	low
TCGA-91-A4BC-01A	0.0519362	low
TCGA-38-4627-01A	0.0520912	low
TCGA-55-6987-01A	0.0572554	low
TCGA-66-2765-01A	0.0577584	low
TCGA-35-5375-01A	0.0598073	low
TCGA-55-7570-01A	0.0605207	low
TCGA-85-A510-01A	0.0605582	low
TCGA-49-AAR3-01A	0.0660447	low
TCGA-56-7731-01A	0.067429	low
TCGA-55-A48Z-01A	0.0674785	low
TCGA-71-8520-01A	0.0696718	low
TCGA-94-8491-01A	0.0708561	low
TCGA-37-4141-01A	0.0713553	low
TCGA-21-1081-01A	0.0737314	low
TCGA-22-4594-01A	0.0745572	low
TCGA-37-4133-01A	0.0790526	high
TCGA-78-7152-01A	0.080641	high
TCGA-62-A470-01A	0.081639	high
TCGA-43-5668-01A	0.0864531	high
TCGA-96-7544-01A	0.0874134	high
TCGA-50-5931-01A	0.0877514	high
TCGA-22-5492-01A	0.0878997	high
TCGA-51-6867-01A	0.0908267	high
TCGA-49-4512-01A	0.0909154	high
TCGA-78-7148-01A	0.0923241	high
TCGA-66-2759-01A	0.0961206	high
TCGA-77-7140-01A	0.0978761	high
TCGA-98-8023-01A	0.100332	high
TCGA-66-2773-01A	0.104915	high
TCGA-99-AA5R-01A	0.105492	high
TCGA-86-8673-01A	0.107696	high
TCGA-43-2578-01A	0.108905	high
TCGA-50-6590-01A	0.110611	high
TCGA-34-5239-01A	0.11176	high
TCGA-77-7337-01A	0.11444	high
TCGA-49-6745-01A	0.116297	high
TCGA-50-6593-01A	0.116751	high
TCGA-46-3767-01A	0.116934	high
TCGA-50-5933-01A	0.117068	high
TCGA-60-2704-01A	0.118533	high
TCGA-56-7579-01A	0.120671	high
TCGA-34-2596-01A	0.12391	high
TCGA-85-6798-01A	0.124205	high
TCGA-55-A48Y-01A	0.124259	high
TCGA-55-6981-01A	0.126324	high
TCGA-55-7907-01A	0.127514	high
TCGA-55-6642-01A	0.128366	high
TCGA-39-5022-01A	0.130752	high
TCGA-38-4630-01A	0.130868	high
TCGA-55-8090-01A	0.130955	high
TCGA-66-2771-01A	0.130967	high
TCGA-38-4632-01A	0.132792	high
TCGA-97-8179-01A	0.132913	high
TCGA-60-2707-01A	0.133518	high
TCGA-85-7699-01A	0.13367	high
TCGA-MN-A4N5-01A	0.13679	high
TCGA-60-2703-01A	0.139868	high
TCGA-43-8115-01A	0.145003	high
TCGA-98-8021-01A	0.145518	high
TCGA-05-4424-01A	0.150911	high
TCGA-05-4420-01A	0.153289	high
TCGA-NC-A5HP-01A	0.155479	high
TCGA-44-4112-01A	0.155719	high
TCGA-18-3410-01A	0.155908	high
TCGA-43-5670-01A	0.158321	high
TCGA-22-5481-01A	0.159397	high
TCGA-L9-A743-01A	0.160654	high
TCGA-55-8301-01A	0.161311	high
TCGA-52-7810-01A	0.162095	high
TCGA-85-8666-01A	0.162851	high
TCGA-33-4566-01A	0.167233	high
TCGA-66-2757-01A	0.168092	high
TCGA-66-2800-01A	0.168232	high
TCGA-55-8085-01A	0.168723	high
TCGA-33-4533-01A	0.169842	high
TCGA-43-3394-01A	0.170667	high
TCGA-44-7670-01A	0.171256	high
TCGA-77-8156-01A	0.175915	high
TCGA-O2-A52V-01A	0.179221	high
TCGA-22-4601-01A	0.179853	high
TCGA-NC-A5HN-01A	0.183314	high
TCGA-77-7463-01A	0.185266	high
TCGA-97-8171-01A	0.1859	high
TCGA-77-A5G7-01B	0.185961	high
TCGA-22-4599-01A	0.188958	high
TCGA-58-A46K-01A	0.189461	high
TCGA-22-4607-01A	0.189693	high
TCGA-70-6723-01A	0.19053	high
TCGA-85-7950-01A	0.190996	high
TCGA-85-A513-01A	0.191534	high
TCGA-97-8176-01A	0.193804	high
TCGA-97-7937-01A	0.196941	high
TCGA-50-5066-01A	0.197801	high
TCGA-86-6562-01A	0.199037	high
TCGA-77-8148-01A	0.201737	high
TCGA-86-7711-01A	0.203808	high
TCGA-98-7454-01A	0.204292	high
TCGA-55-7994-01A	0.206235	high
TCGA-34-2608-01A	0.209201	high
TCGA-56-8308-01A	0.212834	high
TCGA-60-2720-01A	0.218558	high
TCGA-95-8494-01A	0.21864	high
TCGA-18-4086-01A	0.22024	high
TCGA-46-6025-01A	0.221105	high
TCGA-18-3411-01A	0.221557	high
TCGA-99-8025-01A	0.222084	high
TCGA-44-6778-01A	0.222815	high
TCGA-39-5037-01A	0.223101	high
TCGA-NK-A7XE-01A	0.224115	high
TCGA-56-7221-01A	0.225335	high
TCGA-56-8307-01A	0.228033	high
TCGA-22-5489-01A	0.229129	high
TCGA-05-4417-01A	0.230044	high
TCGA-43-8118-01A	0.231909	high
TCGA-46-3765-01A	0.232671	high
TCGA-51-4079-01A	0.233074	high
TCGA-33-AASL-01A	0.233696	high
TCGA-MF-A522-01A	0.234154	high
TCGA-NC-A5HJ-01A	0.234468	high
TCGA-60-2721-01A	0.237357	high
TCGA-56-8083-01A	0.237525	high
TCGA-77-6842-01A	0.238079	high
TCGA-78-7146-01A	0.24041	high
TCGA-22-4593-01A	0.241276	high
TCGA-66-2793-01A	0.242211	high
TCGA-62-A46O-01A	0.243845	high
TCGA-33-4589-01A	0.249691	high
TCGA-50-6591-01A	0.253614	high
TCGA-68-A59J-01A	0.256187	high
TCGA-NC-A5HQ-01A	0.257027	high
TCGA-38-6178-01A	0.257803	high
TCGA-22-5480-01A	0.260971	high
TCGA-60-2719-01A	0.262175	high
TCGA-NJ-A4YP-01A	0.263774	high
TCGA-05-4433-01A	0.265332	high
TCGA-39-5028-01A	0.266101	high
TCGA-98-A53A-01A	0.267349	high
TCGA-66-2795-01A	0.269111	high
TCGA-XC-AA0X-01A	0.270492	high
TCGA-86-6851-01A	0.271748	high
TCGA-86-8279-01A	0.275222	high
TCGA-21-5786-01A	0.277942	high
TCGA-55-7911-01A	0.27982	high
TCGA-49-6767-01A	0.281315	high
TCGA-NC-A5HD-01A	0.282527	high
TCGA-44-A47G-01A	0.283803	high
TCGA-46-3768-01A	0.288182	high
TCGA-44-2666-01A	0.289905	high
TCGA-92-7341-01A	0.289984	high
TCGA-56-7580-01A	0.294763	high
TCGA-22-0940-01A	0.295168	high
TCGA-37-3783-01A	0.296279	high
TCGA-05-5428-01A	0.29722	high
TCGA-85-A4JB-01A	0.297554	high
TCGA-60-2711-01A	0.300337	high
TCGA-66-2785-01A	0.30595	high
TCGA-64-1676-01A	0.307397	high
TCGA-39-5040-01A	0.309956	high
TCGA-55-6978-01A	0.31274	high
TCGA-05-4396-01A	0.312848	high
TCGA-52-7812-01A	0.31355	high
TCGA-44-A4SU-01A	0.314563	high
TCGA-85-8287-01A	0.317534	high
TCGA-MN-A4N4-01A	0.317745	high
TCGA-22-1002-01A	0.322259	high
TCGA-50-5044-01A	0.325813	high
TCGA-18-3406-01A	0.326781	high
TCGA-55-8302-01A	0.327423	high
TCGA-49-4506-01A	0.328158	high
TCGA-90-A4ED-01A	0.329083	high
TCGA-60-2708-01A	0.329126	high
TCGA-22-4609-01A	0.331086	high
TCGA-33-A4WN-01A	0.336158	high
TCGA-L9-A7SV-01A	0.336861	high
TCGA-60-2713-01A	0.34335	high
TCGA-43-6773-01A	0.34558	high
TCGA-44-A479-01A	0.346214	high
TCGA-43-6770-01A	0.347551	high
TCGA-77-7142-01A	0.348964	high
TCGA-05-5425-01A	0.349888	high
TCGA-69-7761-01A	0.352431	high
TCGA-68-8250-01A	0.354652	high
TCGA-05-5715-01A	0.35773	high
TCGA-39-5029-01A	0.35824	high
TCGA-69-7980-01A	0.358935	high
TCGA-63-6202-01A	0.360226	high
TCGA-55-A57B-01A	0.362054	high
TCGA-55-1592-01A	0.362857	high
TCGA-97-8177-01A	0.36351	high
TCGA-55-8299-01A	0.36416	high
TCGA-86-8358-01A	0.364689	high
TCGA-78-7542-01A	0.368013	high
TCGA-56-8309-01A	0.370571	high
TCGA-77-8140-01A	0.374388	high
TCGA-86-8671-01A	0.376387	high
TCGA-98-A53B-01A	0.378376	high
TCGA-60-2706-01A	0.379393	high
TCGA-33-AASI-01A	0.379924	high
TCGA-78-8660-01A	0.381113	high
TCGA-60-2697-01A	0.38344	high
TCGA-50-8459-01A	0.385934	high
TCGA-85-8052-01A	0.386163	high
TCGA-63-A5MT-01A	0.386199	high
TCGA-94-A4VJ-01A	0.390498	high
TCGA-77-8145-01A	0.397185	high
TCGA-70-6722-01A	0.3994	high
TCGA-58-A46J-01A	0.400696	high
TCGA-21-1077-01A	0.405455	high
TCGA-66-2727-01A	0.407665	high
TCGA-85-8355-01A	0.408281	high
TCGA-34-5236-01A	0.409246	high
TCGA-50-6595-01A	0.411436	high
TCGA-L9-A5IP-01A	0.412613	high
TCGA-56-8503-01A	0.413276	high
TCGA-77-6843-01A	0.413611	high
TCGA-97-8175-01A	0.417165	high
TCGA-44-6779-01A	0.418337	high
TCGA-O2-A52Q-01A	0.421755	high
TCGA-21-1079-01A	0.422325	high
TCGA-85-7843-01A	0.424683	high
TCGA-99-8033-01A	0.425283	high
TCGA-85-A512-01A	0.425313	high
TCGA-NC-A5HF-01A	0.433787	high
TCGA-56-5897-01A	0.438129	high
TCGA-56-8625-01A	0.439123	high
TCGA-55-7816-01A	0.44111	high
TCGA-66-2769-01A	0.443605	high
TCGA-56-8629-01A	0.444472	high
TCGA-66-2770-01A	0.44487	high
TCGA-50-5939-01A	0.445737	high
TCGA-66-2786-01A	0.44589	high
TCGA-78-7535-01A	0.447504	high
TCGA-22-0944-01A	0.459584	high
TCGA-NC-A5HE-01A	0.460705	high
TCGA-85-7697-01A	0.461085	high
TCGA-86-A4JF-01A	0.470973	high
TCGA-62-8394-01A	0.471135	high
TCGA-93-A4JQ-01A	0.473087	high
TCGA-66-2780-01A	0.473447	high
TCGA-50-6673-01A	0.474986	high
TCGA-05-4427-01A	0.475877	high
TCGA-77-6845-01A	0.479128	high
TCGA-55-6712-01A	0.482777	high
TCGA-64-1679-01A	0.486656	high
TCGA-MP-A4TF-01A	0.488678	high
TCGA-85-8582-01A	0.495519	high
TCGA-MP-A4T9-01A	0.496053	high
TCGA-05-4402-01A	0.500456	high
TCGA-78-7166-01A	0.503958	high
TCGA-97-8174-01A	0.508941	high
TCGA-21-1071-01A	0.5099	high
TCGA-49-AARN-01A	0.511349	high
TCGA-60-2698-01A	0.51223	high
TCGA-34-5241-01A	0.514216	high
TCGA-78-8662-01A	0.515262	high
TCGA-97-A4M5-01A	0.517563	high
TCGA-62-A472-01A	0.519837	high
TCGA-78-7150-01A	0.528534	high
TCGA-49-AAR4-01A	0.532712	high
TCGA-95-A4VK-01A	0.533293	high
TCGA-56-8201-01A	0.534327	high
TCGA-21-1076-01A	0.536561	high
TCGA-85-8276-01A	0.540806	high
TCGA-38-4631-01A	0.542171	high
TCGA-50-5936-01A	0.543871	high
TCGA-55-6975-01A	0.559225	high
TCGA-55-A490-01A	0.562091	high
TCGA-69-A59K-01A	0.563069	high
TCGA-NJ-A55O-01A	0.563107	high
TCGA-55-A4DF-01A	0.565935	high
TCGA-85-8353-01A	0.568728	high
TCGA-43-2581-01A	0.572969	high
TCGA-58-8386-01A	0.580507	high
TCGA-O2-A52N-01A	0.581279	high
TCGA-56-8305-01A	0.581682	high
TCGA-62-A471-01A	0.58424	high
TCGA-05-4389-01A	0.585134	high
TCGA-38-4625-01A	0.587887	high
TCGA-58-8392-01A	0.599986	high
TCGA-94-7557-01A	0.613635	high
TCGA-67-3771-01A	0.613904	high
TCGA-44-7662-01A	0.614354	high
TCGA-93-A4JP-01A	0.621492	high
TCGA-98-A539-01A	0.622524	high
TCGA-44-8119-01A	0.626581	high
TCGA-44-2662-01A	0.629194	high
TCGA-56-7730-01A	0.631677	high
TCGA-78-7540-01A	0.633013	high
TCGA-66-2791-01A	0.651146	high
TCGA-78-7220-01A	0.651895	high
TCGA-MP-A4T7-01A	0.65322	high
TCGA-77-7338-01A	0.656404	high
TCGA-85-8481-01A	0.662515	high
TCGA-52-7809-01A	0.663993	high
TCGA-56-7223-01A	0.673082	high
TCGA-66-2777-01A	0.679251	high
TCGA-91-6840-01A	0.683181	high
TCGA-44-2668-01A	0.692198	high
TCGA-50-6592-01A	0.698261	high
TCGA-73-4676-01A	0.698841	high
TCGA-22-1016-01A	0.705609	high
TCGA-77-8136-01A	0.708498	high
TCGA-90-7767-01A	0.708925	high
TCGA-21-1083-01A	0.710263	high
TCGA-66-2782-01A	0.715862	high
TCGA-66-2755-01A	0.719935	high
TCGA-83-5908-01A	0.720909	high
TCGA-77-7138-01A	0.725246	high
TCGA-94-A5I6-01A	0.72687	high
TCGA-39-5039-01A	0.729435	high
TCGA-75-7027-01A	0.734857	high
TCGA-MP-A4TK-01A	0.738703	high
TCGA-44-6145-01A	0.743326	high
TCGA-MP-A4TC-01A	0.756214	high
TCGA-22-4595-01A	0.756626	high
TCGA-18-4083-01A	0.767578	high
TCGA-55-A493-01A	0.778881	high
TCGA-33-AASB-01A	0.786263	high
TCGA-05-4403-01A	0.787777	high
TCGA-86-8075-01A	0.792582	high
TCGA-55-8089-01A	0.79632	high
TCGA-49-4494-01A	0.798402	high
TCGA-73-4670-01A	0.808676	high
TCGA-50-5072-01A	0.831423	high
TCGA-90-7766-01A	0.8466	high
TCGA-53-7624-01A	0.854184	high
TCGA-55-8092-01A	0.85879	high
TCGA-37-3792-01A	0.870547	high
TCGA-63-A5MN-01A	0.877117	high
TCGA-22-5478-01A	0.877662	high
TCGA-69-8255-01A	0.89522	high
TCGA-NC-A5HM-01A	0.904621	high
TCGA-66-2744-01A	0.916629	high
TCGA-85-6560-01A	0.931238	high
TCGA-63-A5MR-01A	0.945496	high
TCGA-52-7811-01A	0.959366	high
TCGA-66-2766-01A	0.959705	high
TCGA-62-8398-01A	0.96338	high
TCGA-MP-A4TI-01A	0.991558	high
TCGA-85-A4QQ-01A	1.02236	high
TCGA-46-3769-01A	1.0241	high
TCGA-44-3396-01A	1.04562	high
TCGA-75-6214-01A	1.05369	high
TCGA-77-8144-01A	1.06418	high
TCGA-86-8055-01A	1.11953	high
TCGA-98-8020-01A	1.19106	high
TCGA-37-4130-01A	1.19153	high
TCGA-05-4418-01A	1.2321	high
TCGA-56-A62T-01A	1.23916	high
TCGA-44-7661-01A	1.25945	high
TCGA-64-5775-01A	1.27202	high
TCGA-33-6737-01A	1.31612	high
TCGA-05-4397-01A	1.31669	high
TCGA-21-5782-01A	1.4473	high
TCGA-49-AAR9-01A	1.49576	high
TCGA-38-4629-01A	1.55385	high
