# Supplementary material for: Novel GIRlncRNA Signature for Predicting the Clinical Outcome and Therapeutic Response in NSCLC
Source: Front Pharmacol. 2022 Aug 3;13:937531. doi: 10.3389/fphar.2022.937531 (PMC9382191; doi:10.3389/fphar.2022.937531)
Supplement: Supplementary file 15 [file Table4.xlsx]

## Sheet: Table S4 Splicing events for 60
	A3SS	A5SS	altTTS	complexAS	MXE	RI	SE
AC003092.1	0	0	0	0	0	0	1
AC003092.2	0	0	0	0	0	0	1
AC005592.1	0	0	0	0	0	0	1
AC007091.1	0	0	0	0	0	0	1
AC009264.1	0	0	0	0	1	0	1
AC009478.1	0	0	0	0	0	0	1
AC010745.2	1	0	0	0	1	0	1
AC010880.1	0	0	0	0	0	0	1
AC012317.1	0	0	0	0	0	0	1
AC012485.2	0	0	0	0	0	0	1
AC016730.1	0	0	0	0	0	0	1
AC016735.1	0	0	0	0	0	0	1
AC018730.1	1	0	0	0	0	0	1
AC066595.1	0	0	0	0	1	0	1
AC079466.1	0	0	0	0	1	0	1
AC092159.2	0	0	0	0	0	0	1
AC130710.1	0	0	0	0	0	0	1
AC156455.1	0	0	0	0	1	0	1
AL592528.1	0	0	0	0	0	0	1
B3GALT5-AS1	1	0	0	0	0	0	1
BANCR	0	0	0	0	1	0	1
BCAR4	0	0	0	0	0	0	1
BLACE	0	0	0	0	1	0	1
C5orf17	1	0	0	0	1	0	1
DIO3OS	1	1	0	0	0	1	1
DLX6-AS1	0	1	0	0	0	0	1
DSCR4	0	0	0	0	0	0	1
DSCR8	1	1	0	0	1	0	1
ESRG	0	0	0	0	0	0	1
FENDRR	0	0	0	0	1	0	1
GPC5-AS1	0	0	0	0	1	0	1
GPR1-AS	0	0	0	0	1	0	1
H19	1	0	1	1	1	1	1
LHFPL3-AS2	0	0	0	0	1	0	1
LINC00200	0	0	0	0	0	0	1
LINC00261	0	0	0	0	0	0	1
LINC00337	0	0	0	0	1	0	1
LINC00470	1	0	0	0	1	0	1
LINC00581	0	0	0	0	0	0	1
LINC00624	0	0	0	0	0	0	1
LINC00668	0	1	0	0	0	0	1
LINC00836	0	0	0	0	1	0	1
LINC01127	0	0	0	0	0	0	1
LINC01242	0	0	0	0	0	0	1
LINC01338	0	0	0	0	0	0	1
LINC01541	0	0	0	0	0	0	1
LINC01594	0	0	0	0	0	0	1
MIR137HG	0	0	0	0	1	0	1
MIR7-3HG	1	0	0	0	1	0	1
MYCNOS	0	0	0	0	0	0	1
PCAT14	0	0	0	0	0	0	1
PTCSC3	0	0	0	0	1	0	1
PTENP1-AS	0	0	0	0	1	0	1
RMST	1	0	0	0	1	0	1
SATB2-AS1	0	0	0	0	0	0	1
SCHLAP1	0	0	0	0	1	0	1
SNAP25-AS1	0	0	0	0	1	0	1
SOX2-OT	1	1	0	0	1	0	1
U95743.1	0	0	0	0	0	0	1
ZFHX4-AS1	0	0	0	0	1	0	1
