# Supplementary material for: Novel GIRlncRNA Signature for Predicting the Clinical Outcome and Therapeutic Response in NSCLC
Source: Front Pharmacol. 2022 Aug 3;13:937531. doi: 10.3389/fphar.2022.937531 (PMC9382191; doi:10.3389/fphar.2022.937531)
Supplement: Supplementary file 16 [file Table1.xlsx]

## Sheet: Table S1 Mutation number in GU 
samples	Variants	group
TCGA-37-4129-01A	3	low
TCGA-49-AARR-01A	3	low
TCGA-85-A4PA-01A	3	low
TCGA-55-7816-01A	4	low
TCGA-55-8513-01A	5	low
TCGA-44-6148-01A	6	low
TCGA-L4-A4E6-01A	7	low
TCGA-78-8648-01A	8	low
TCGA-60-2697-01A	9	low
TCGA-38-A44F-01A	11	low
TCGA-50-5055-01A	13	low
TCGA-55-6980-01A	14	low
TCGA-60-2716-01A	14	low
TCGA-55-6986-01A	18	low
TCGA-78-7163-01A	18	low
TCGA-55-6543-01A	19	low
TCGA-55-6984-01A	19	low
TCGA-75-6212-01A	19	low
TCGA-55-8619-01A	21	low
TCGA-85-A513-01A	21	low
TCGA-98-A53H-01A	22	low
TCGA-34-8456-01A	23	low
TCGA-55-8206-01A	23	low
TCGA-78-7540-01A	23	low
TCGA-97-A4M2-01A	23	low
TCGA-55-8091-01A	24	low
TCGA-62-8397-01A	24	low
TCGA-55-6978-01A	25	low
TCGA-55-8087-01A	25	low
TCGA-69-7761-01A	25	low
TCGA-75-7025-01A	25	low
TCGA-97-A4M6-01A	25	low
TCGA-38-4627-01A	26	low
TCGA-44-2665-01A	26	low
TCGA-44-6146-01A	26	low
TCGA-86-8671-01A	26	low
TCGA-97-8175-01A	26	low
TCGA-NJ-A7XG-01A	26	low
TCGA-05-5429-01A	27	low
TCGA-50-8460-01A	27	low
TCGA-97-7552-01A	27	low
TCGA-MP-A4T9-01A	28	low
TCGA-44-2661-01A	30	low
TCGA-77-7138-01A	30	low
TCGA-86-8668-01A	30	low
TCGA-05-4433-01A	31	low
TCGA-67-6216-01A	31	low
TCGA-85-6175-01A	32	low
TCGA-91-A4BD-01A	32	low
TCGA-L9-A50W-01A	32	low
TCGA-05-4422-01A	33	low
TCGA-63-A5MN-01A	33	low
TCGA-91-8496-01A	33	low
TCGA-97-8177-01A	33	low
TCGA-44-3919-01A	34	low
TCGA-44-5645-01A	34	low
TCGA-49-4512-01A	34	low
TCGA-55-7284-01B	34	low
TCGA-62-A46Y-01A	34	low
TCGA-78-7160-01A	34	low
TCGA-44-2666-01A	35	low
TCGA-62-8402-01A	35	low
TCGA-05-4425-01A	36	low
TCGA-50-6597-01A	36	low
TCGA-55-A57B-01A	36	low
TCGA-97-A4M1-01A	36	low
TCGA-75-5147-01A	37	low
TCGA-86-8055-01A	37	low
TCGA-55-8512-01A	38	low
TCGA-86-8075-01A	38	low
TCGA-91-8497-01A	38	low
TCGA-05-4434-01A	39	low
TCGA-71-6725-01A	39	low
TCGA-99-AA5R-01A	39	low
TCGA-86-8280-01A	40	low
TCGA-97-7553-01A	40	low
TCGA-05-4426-01A	41	low
TCGA-49-4501-01A	41	low
TCGA-49-4510-01A	41	low
TCGA-49-4490-01A	42	low
TCGA-86-6562-01A	42	low
TCGA-43-6773-01A	44	low
TCGA-44-A47B-01A	44	low
TCGA-55-7573-01A	44	low
TCGA-J2-A4AE-01A	44	low
TCGA-55-A48Z-01A	45	low
TCGA-86-7953-01A	45	low
TCGA-50-6673-01A	46	low
TCGA-55-6981-01A	46	low
TCGA-38-6178-01A	48	low
TCGA-62-A472-01A	48	low
TCGA-64-1680-01A	48	low
TCGA-93-A4JP-01A	49	low
TCGA-96-A4JL-01A	49	low
TCGA-97-8171-01A	49	low
TCGA-97-8547-01A	49	low
TCGA-50-5944-01A	50	low
TCGA-86-8076-01A	51	low
TCGA-22-4607-01A	52	low
TCGA-38-7271-01A	52	low
TCGA-MP-A4SW-01A	52	low
TCGA-50-6591-01A	53	low
TCGA-50-8457-01A	53	low
TCGA-93-A4JO-01A	53	low
TCGA-44-6775-01A	54	low
TCGA-50-5942-01A	54	low
TCGA-55-8621-01A	54	low
TCGA-77-8131-01A	54	low
TCGA-91-6847-01A	56	low
TCGA-60-2706-01A	57	low
TCGA-73-4675-01A	57	low
TCGA-69-7760-01A	58	low
TCGA-49-AAQV-01A	59	low
TCGA-69-7763-01A	59	low
TCGA-J2-8192-01A	59	low
TCGA-18-3407-01A	60	low
TCGA-73-7499-01A	61	low
TCGA-86-8074-01A	61	low
TCGA-86-A4P7-01A	61	low
TCGA-MP-A5C7-01A	61	low
TCGA-60-2712-01A	63	low
TCGA-62-A46V-01A	64	low
TCGA-64-1681-01A	64	low
TCGA-MP-A4TD-01A	64	low
TCGA-21-1078-01A	65	low
TCGA-22-1000-01A	65	low
TCGA-50-5939-01A	66	low
TCGA-91-6835-01A	66	low
TCGA-93-A4JN-01A	66	low
TCGA-86-7714-01A	67	low
TCGA-50-5932-01A	68	low
TCGA-55-6975-01A	69	low
TCGA-78-7162-01A	69	low
TCGA-94-7557-01A	69	low
TCGA-69-7764-01A	70	low
TCGA-69-8254-01A	70	low
TCGA-J2-A4AG-01A	70	low
TCGA-62-8395-01A	71	low
TCGA-85-A50M-01A	71	low
TCGA-MP-A4T6-01A	71	low
TCGA-18-3408-01A	72	low
TCGA-22-4605-01A	72	low
TCGA-55-6971-01A	72	low
TCGA-05-5420-01A	73	low
TCGA-62-8398-01A	73	low
TCGA-67-3772-01A	73	low
TCGA-44-A47G-01A	74	low
TCGA-50-8459-01A	74	low
TCGA-55-8090-01A	74	low
TCGA-56-5897-01A	74	low
TCGA-75-6206-01A	75	low
TCGA-77-8007-01A	75	low
TCGA-66-2765-01A	76	low
TCGA-LA-A7SW-01A	76	low
TCGA-50-5068-01A	77	low
TCGA-95-8494-01A	77	low
TCGA-97-7941-01A	77	low
TCGA-22-5474-01A	78	low
TCGA-50-6595-01A	78	low
TCGA-78-7167-01A	78	low
TCGA-44-6779-01A	79	low
TCGA-71-8520-01A	79	low
TCGA-73-4676-01A	79	low
TCGA-95-8039-01A	79	low
TCGA-60-2707-01A	80	low
TCGA-77-A5G7-01B	80	low
TCGA-67-3774-01A	81	low
TCGA-44-6147-01A	82	low
TCGA-55-7728-01A	82	low
TCGA-97-8552-01A	82	low
TCGA-98-8020-01A	82	low
TCGA-L3-A4E7-01A	83	low
TCGA-MP-A4TJ-01A	83	low
TCGA-18-3412-01A	85	low
TCGA-22-1011-01A	85	low
TCGA-50-5935-01A	87	low
TCGA-68-7756-01A	87	low
TCGA-78-8655-01A	87	low
TCGA-86-8278-01A	87	low
TCGA-NK-A7XE-01A	87	low
TCGA-50-5051-01A	88	low
TCGA-67-6215-01A	88	low
TCGA-77-8138-01A	88	low
TCGA-55-8615-01A	89	low
TCGA-56-A4BX-01A	89	low
TCGA-67-3773-01A	90	low
TCGA-85-8479-01A	90	low
TCGA-90-7767-01A	90	low
TCGA-56-A4ZJ-01A	91	low
TCGA-62-A471-01A	91	low
TCGA-70-6723-01A	91	low
TCGA-O2-A52W-01A	91	low
TCGA-55-7726-01A	92	low
TCGA-73-7498-01A	92	low
TCGA-05-5715-01A	93	low
TCGA-22-0944-01A	93	low
TCGA-60-2711-01A	93	low
TCGA-98-A53J-01A	93	low
TCGA-NJ-A55A-01A	93	low
TCGA-77-A5GF-01A	94	low
TCGA-55-8097-01A	95	low
TCGA-63-A5MG-01A	95	low
TCGA-78-7633-01A	95	low
TCGA-33-4589-01A	96	low
TCGA-38-4630-01A	96	low
TCGA-50-5936-01A	96	low
TCGA-91-6849-01A	96	low
TCGA-93-7348-01A	96	low
TCGA-S2-AA1A-01A	97	low
TCGA-56-8624-01A	98	low
TCGA-66-2778-01A	98	low
TCGA-90-7766-01A	98	low
TCGA-55-6642-01A	99	low
TCGA-55-6983-01A	99	low
TCGA-49-4506-01A	100	low
TCGA-50-5044-01A	100	low
TCGA-NK-A5D1-01A	100	low
TCGA-78-7153-01A	101	low
TCGA-MP-A4TH-01A	101	low
TCGA-49-6745-01A	103	low
TCGA-62-A46S-01A	103	low
TCGA-93-7347-01A	103	low
TCGA-96-7545-01A	103	low
TCGA-MP-A4T8-01A	103	low
TCGA-55-6979-01A	104	low
TCGA-62-A470-01A	104	low
TCGA-L9-A743-01A	104	low
TCGA-35-3615-01A	105	low
TCGA-39-5021-01A	105	low
TCGA-58-A46K-01A	105	low
TCGA-91-6840-01A	105	low
TCGA-94-7033-01A	105	low
TCGA-05-4402-01A	106	low
TCGA-44-5643-01A	106	low
TCGA-60-2715-01A	106	low
TCGA-85-8052-01A	106	low
TCGA-05-4384-01A	107	low
TCGA-18-4086-01A	107	low
TCGA-62-8394-01A	107	low
TCGA-63-A5MV-01A	107	low
TCGA-95-A4VP-01A	107	low
TCGA-38-4628-01A	108	low
TCGA-43-7657-01A	108	low
TCGA-46-3767-01A	108	low
TCGA-68-A59J-01A	307	high
TCGA-MP-A4TK-01A	307	high
TCGA-49-4487-01A	308	high
TCGA-86-A456-01A	308	high
TCGA-18-4083-01A	310	high
TCGA-66-2766-01A	311	high
TCGA-MP-A4TA-01A	311	high
TCGA-43-A474-01A	312	high
TCGA-77-6842-01A	312	high
TCGA-21-1082-01A	313	high
TCGA-56-7730-01A	313	high
TCGA-05-4405-01A	314	high
TCGA-55-A48Y-01A	314	high
TCGA-O2-A52S-01A	314	high
TCGA-44-6777-01A	315	high
TCGA-55-A491-01A	316	high
TCGA-64-5779-01A	316	high
TCGA-77-8133-01A	318	high
TCGA-92-8063-01A	318	high
TCGA-05-5428-01A	319	high
TCGA-77-8140-01A	319	high
TCGA-98-A53I-01A	319	high
TCGA-55-7576-01A	320	high
TCGA-22-5472-01A	322	high
TCGA-97-7938-01A	323	high
TCGA-50-5941-01A	324	high
TCGA-66-2763-01A	325	high
TCGA-77-7465-01A	326	high
TCGA-44-6778-01A	328	high
TCGA-56-7222-01A	329	high
TCGA-55-7570-01A	331	high
TCGA-56-8504-01A	331	high
TCGA-58-A46M-01A	331	high
TCGA-44-4112-01A	332	high
TCGA-77-7463-01A	332	high
TCGA-97-A4M0-01A	332	high
TCGA-NC-A5HP-01A	334	high
TCGA-33-AASB-01A	335	high
TCGA-85-A5B5-01A	335	high
TCGA-MP-A4T4-01A	335	high
TCGA-63-A5MS-01A	336	high
TCGA-99-8032-01A	337	high
TCGA-21-5782-01A	339	high
TCGA-21-5786-01A	339	high
TCGA-44-2657-01A	339	high
TCGA-78-7150-01A	339	high
TCGA-51-4079-01A	340	high
TCGA-66-2759-01A	341	high
TCGA-49-AAR2-01A	344	high
TCGA-NC-A5HJ-01A	344	high
TCGA-21-5783-01A	345	high
TCGA-96-7544-01A	345	high
TCGA-34-2600-01A	346	high
TCGA-77-8144-01A	347	high
TCGA-52-7810-01A	351	high
TCGA-55-A48X-01A	351	high
TCGA-95-7562-01A	351	high
TCGA-94-A4VJ-01A	353	high
TCGA-33-AASI-01A	354	high
TCGA-56-8628-01A	356	high
TCGA-MP-A4TF-01A	356	high
TCGA-37-A5EL-01A	357	high
TCGA-55-8203-01A	357	high
TCGA-60-2720-01A	358	high
TCGA-92-7340-01A	360	high
TCGA-33-6737-01A	361	high
TCGA-77-8136-01A	363	high
TCGA-21-5787-01A	364	high
TCGA-35-5375-01A	364	high
TCGA-91-6836-01A	364	high
TCGA-85-6560-01A	366	high
TCGA-NC-A5HI-01A	366	high
TCGA-56-8307-01A	368	high
TCGA-73-4668-01A	369	high
TCGA-97-7554-01A	369	high
TCGA-55-5899-01A	371	high
TCGA-55-8094-01A	372	high
TCGA-44-2659-01A	373	high
TCGA-91-A4BC-01A	374	high
TCGA-85-A50Z-01A	377	high
TCGA-NJ-A4YI-01A	377	high
TCGA-55-6985-01A	381	high
TCGA-49-6767-01A	383	high
TCGA-MN-A4N1-01A	385	high
TCGA-MN-A4N5-01A	385	high
TCGA-22-5479-01A	387	high
TCGA-55-7281-01A	388	high
TCGA-90-7964-01A	392	high
TCGA-99-8028-01A	392	high
TCGA-63-A5MW-01A	398	high
TCGA-78-7539-01A	398	high
TCGA-99-7458-01A	398	high
TCGA-44-7667-01A	399	high
TCGA-55-6968-01A	403	high
TCGA-66-2787-01A	403	high
TCGA-44-7669-01A	404	high
TCGA-69-A59K-01A	404	high
TCGA-64-5775-01A	406	high
TCGA-64-5778-01A	406	high
TCGA-56-8625-01A	408	high
TCGA-85-A4JB-01A	408	high
TCGA-86-8673-01A	408	high
TCGA-95-A4VN-01A	409	high
TCGA-96-A4JK-01A	409	high
TCGA-97-7937-01A	409	high
TCGA-99-8025-01A	409	high
TCGA-44-A4SS-01A	411	high
TCGA-39-5040-01A	413	high
TCGA-55-1592-01A	415	high
TCGA-53-A4EZ-01A	416	high
TCGA-NC-A5HD-01A	416	high
TCGA-93-8067-01A	418	high
TCGA-77-A5G6-01A	420	high
TCGA-66-2756-01A	423	high
TCGA-50-5933-01A	426	high
TCGA-55-8620-01A	426	high
TCGA-O2-A52N-01A	429	high
TCGA-34-8455-01A	432	high
TCGA-43-2576-01A	433	high
TCGA-62-8399-01A	433	high
TCGA-MF-A522-01A	434	high
TCGA-69-7974-01A	436	high
TCGA-95-7947-01A	436	high
TCGA-34-8454-01A	438	high
TCGA-86-8279-01A	438	high
TCGA-NJ-A4YP-01A	438	high
TCGA-56-A62T-01A	440	high
TCGA-38-4632-01A	445	high
TCGA-21-1070-01A	447	high
TCGA-64-1679-01A	448	high
TCGA-55-8092-01A	455	high
TCGA-90-7769-01A	455	high
TCGA-39-5034-01A	458	high
TCGA-50-6594-01A	458	high
TCGA-66-2773-01A	459	high
TCGA-33-4583-01A	463	high
TCGA-55-8511-01A	464	high
TCGA-05-4390-01A	470	high
TCGA-91-6848-01A	474	high
TCGA-05-4432-01A	477	high
TCGA-94-8491-01A	477	high
TCGA-55-8205-01A	482	high
TCGA-L9-A444-01A	482	high
TCGA-44-7662-01A	484	high
TCGA-86-8585-01A	488	high
TCGA-38-4625-01A	489	high
TCGA-NC-A5HG-01A	491	high
TCGA-05-5425-01A	492	high
TCGA-NC-A5HN-01A	492	high
TCGA-64-1676-01A	495	high
TCGA-69-7978-01A	501	high
TCGA-49-AARO-01A	502	high
TCGA-78-7536-01A	504	high
TCGA-39-5031-01A	506	high
TCGA-44-8120-01A	508	high
TCGA-49-AAR4-01A	509	high
TCGA-69-7765-01A	509	high
TCGA-NJ-A4YF-01A	511	high
TCGA-51-6867-01A	513	high
TCGA-77-7141-01A	521	high
TCGA-22-4613-01A	525	high
TCGA-43-8118-01A	526	high
TCGA-77-A5G3-01A	529	high
TCGA-44-8119-01A	536	high
TCGA-91-6829-01A	540	high
TCGA-50-5946-01A	541	high
TCGA-49-AAR9-01A	548	high
TCGA-55-7995-01A	548	high
TCGA-39-5011-01A	549	high
TCGA-43-5668-01A	557	high
TCGA-98-A538-01A	558	high
TCGA-34-5231-01A	560	high
TCGA-75-6214-01A	585	high
TCGA-55-8302-01A	592	high
TCGA-05-4424-01A	593	high
TCGA-05-4398-01A	600	high
TCGA-49-6743-01A	605	high
TCGA-49-AARQ-01A	607	high
TCGA-21-1083-01A	612	high
TCGA-44-2656-01A	616	high
TCGA-43-2581-01A	623	high
TCGA-85-A4CL-01A	624	high
TCGA-38-4631-01A	629	high
TCGA-78-8640-01A	629	high
TCGA-22-5473-01A	635	high
TCGA-44-8117-01A	638	high
TCGA-55-8616-01A	639	high
TCGA-55-A4DF-01A	647	high
TCGA-37-5819-01A	657	high
TCGA-53-7624-01A	661	high
TCGA-L9-A8F4-01A	666	high
TCGA-55-A4DG-01A	681	high
TCGA-78-7220-01A	685	high
TCGA-05-4397-01A	688	high
TCGA-50-5049-01A	693	high
TCGA-49-AARN-01A	695	high
TCGA-69-7980-01A	698	high
TCGA-46-3769-01A	731	high
TCGA-86-6851-01A	738	high
TCGA-50-6590-01A	740	high
TCGA-56-A5DR-01A	741	high
TCGA-60-2714-01A	754	high
TCGA-37-3792-01A	766	high
TCGA-95-7567-01A	778	high
TCGA-73-A9RS-01A	790	high
TCGA-44-5644-01A	800	high
TCGA-62-A46O-01A	812	high
TCGA-98-8021-01A	816	high
TCGA-94-8490-01A	823	high
TCGA-44-3918-01A	831	high
TCGA-05-4427-01A	837	high
TCGA-O2-A52Q-01A	842	high
TCGA-60-2698-01A	877	high
TCGA-67-3771-01A	883	high
TCGA-55-8507-01A	885	high
TCGA-37-4130-01A	904	high
TCGA-95-7043-01A	905	high
TCGA-44-7670-01A	909	high
TCGA-66-2785-01A	923	high
TCGA-64-5781-01A	928	high
TCGA-21-1080-01A	929	high
TCGA-50-5930-01A	934	high
TCGA-86-8358-01A	950	high
TCGA-NJ-A4YQ-01A	950	high
TCGA-78-8662-01A	953	high
TCGA-55-7907-01A	980	high
TCGA-49-AARE-01A	1027	high
TCGA-55-8089-01A	1031	high
TCGA-63-A5MM-01A	1047	high
TCGA-95-7039-01A	1053	high
TCGA-55-A490-01A	1118	high
TCGA-33-4566-01A	1143	high
TCGA-86-A4JF-01A	1150	high
TCGA-86-8073-01A	1226	high
TCGA-69-7979-01A	1255	high
TCGA-MN-A4N4-01A	1278	high
TCGA-78-7155-01A	1305	high
TCGA-L9-A7SV-01A	1312	high
TCGA-21-1079-01A	1313	high
TCGA-55-7994-01A	1322	high
TCGA-55-8506-01A	1482	high
TCGA-90-A4ED-01A	1488	high
TCGA-05-4382-01A	1518	high
TCGA-18-3409-01A	2300	high
