# Supplementary material for: Novel GIRlncRNA Signature for Predicting the Clinical Outcome and Therapeutic Response in NSCLC
Source: Front Pharmacol. 2022 Aug 3;13:937531. doi: 10.3389/fphar.2022.937531 (PMC9382191; doi:10.3389/fphar.2022.937531)
Supplement: Supplementary file 19 [file Table10.xlsx]

## Sheet: Table S10 Risk model for surviv
	id	coef
1	LINC01067	-0.159533
2	AC012645.1	-0.1235
3	AL512604.3	-0.0989088
4	AC008278.2	-0.0921021
5	AC089998.1	-0.0400536
6	AC023824.3	0.00495654
7	AC013287.1	0.00732772
8	AP000829.1	0.015949
9	LINC01611	0.0177365
10	AC097451.1	0.0197108
11	AC025419.1	0.0270329
12	AC079949.2	0.0369163
13	LINC01600	0.0473996
14	AC004862.1	0.0518073
15	AC021594.1	0.062381
16	MYRF-AS1	0.0850582
17	LINC02434	0.0857751
18	LINC02412	0.104892
19	LINC00337	0.114324
