# Supplementary material for: Novel GIRlncRNA Signature for Predicting the Clinical Outcome and Therapeutic Response in NSCLC
Source: Front Pharmacol. 2022 Aug 3;13:937531. doi: 10.3389/fphar.2022.937531 (PMC9382191; doi:10.3389/fphar.2022.937531)
Supplement: Supplementary file 20 [file Table12.xlsx]

## Sheet: Table S12 Correlation analysis 
	AC004862.1	AC008278.2	AC012645.1	AC013287.1	AC021594.1	AC023824.3	AC025419.1	AC079949.2	AC089998.1	AC097451.1	AL512604.3	AP000829.1	LINC00337	LINC01067	LINC01600	LINC01611	LINC02412	LINC02434	MYRF-AS1
CD74	0.0404758	0.163235	-0.0288818	-0.124406	0.158289	-0.183486	0.0975444	-0.112121	0.121293	-0.0411025	-0.114147	-0.20269	-0.0316354	-0.0691964	-0.0934129	-0.204506	0.184135	-0.0672971	0.164014
CSMD3	0.0854961	0.0392556	0.0784487	0.22434	0.110536	0.280787	0.21298	0.203999	0.087337	0.272959	0.171093	0.270723	0.107333	0.0349322	0.180253	0.296995	0.0663457	0.215511	0.0574237
EGFR	-0.018915	-0.0186822	0.0354013	0.0867468	0.0492191	0.127335	0.235066	0.1101	0.0743413	0.075762	0.0223325	0.162943	0.0244626	0.0268653	0.071654	0.0797162	0.00395472	0.128106	-0.109442
FGFR2	-0.0477952	0.103275	0.154917	0.193608	-0.0797718	0.206808	-0.0353012	0.119286	0.103086	-0.107944	0.0358451	0.266658	-0.0811091	-0.048842	0.136263	0.136994	-0.0130724	0.0284838	-0.109965
GPC5	0.0462778	0.0976257	0.090134	-0.0863267	0.0699144	-0.045294	-0.0448819	-0.0535382	0.0771024	-0.0285271	0.0019055	-0.0580995	-0.044041	0.0168608	-0.0325673	-0.146367	0.0834232	-0.0572738	0.0771598
KDR	0.050536	0.15115	0.102057	-0.0571028	0.18744	-0.162086	0.141638	-0.0915716	0.129884	-0.0249189	0.00192582	-0.112295	0.0641347	0.0469373	-0.0229411	-0.16424	0.175417	-0.108523	0.180903
MB21D2	-0.0144297	0.0175879	0.107775	0.251409	0.165565	0.245974	0.22954	0.290685	-0.0208594	0.055033	0.117995	0.359595	0.20638	-0.00869257	0.313347	0.260959	0.0179046	0.206363	-0.0902216
NFE2L2	-0.0351637	0.0205906	0.167947	0.143214	-0.0378413	0.25486	0.000408431	0.254011	0.00825594	-0.0739304	0.112227	0.275158	0.0448237	0.0103759	0.223049	0.158987	-0.0430767	0.0252154	-0.0967767
NKX2-1	0.0532533	0.126935	-0.015503	-0.22527	0.0388364	-0.284446	-0.00596148	-0.255409	0.0791837	-0.0423508	-0.0658725	-0.304277	-0.0728619	0.0456169	-0.269501	-0.297782	0.113329	-0.169071	0.205398
NRG1	-0.0160369	0.0594359	0.0285902	0.0869991	-0.0344419	0.237758	0.177913	0.278248	-0.00241741	0.129179	0.0197353	0.204077	-0.0524338	-0.0558593	0.15605	0.102197	-0.0410643	0.216388	-0.107584
PTPRD	-0.0226603	0.09169	0.0302291	-0.0205046	0.125375	0.146098	0.142752	0.169512	0.00438967	-0.033307	0.00896221	0.0376155	-0.0610621	0.0122139	0.0449256	-0.0466441	0.0186963	0.0267404	-0.000877516
PTPRT	0.00283431	0.381416	0.0675245	0.0730395	-0.111522	0.0299524	-0.0599802	0.0222857	0.106268	-0.0919284	-0.00160933	0.00187939	-0.152362	-0.0491773	-0.0255903	-0.100362	0.0587782	-0.0970631	-0.00886174
ROS1	0.0120923	0.140678	-0.0857624	-0.195853	0.0767237	-0.16859	0.142008	-0.114158	0.100268	-0.0481309	-0.161801	-0.20316	-0.145459	-0.0370216	-0.173199	-0.181595	0.121498	-0.0401125	0.169794
SLC34A2	0.0138126	0.17249	-0.0481883	-0.192576	0.0763587	-0.239674	-0.0274322	-0.239881	0.106278	-0.113944	-0.135814	-0.277874	-0.0789511	-0.0208867	-0.228883	-0.287067	0.140735	-0.155089	0.180986
SOX2	-0.0495965	0.0635731	0.174197	0.196253	-0.144271	0.296563	-0.0580816	0.179056	0.0227562	-0.0784848	0.198817	0.293054	0.0805396	0.0191714	0.180488	0.24535	-0.0406015	0.034567	-0.14147
USP44	0.0680588	0.171148	0.167647	-0.0267194	-0.0125624	-0.0960991	0.0104491	-0.102693	0.146666	-0.101484	0.0832225	-0.0691003	0.047588	0.0302515	-0.0384487	-0.130937	0.128584	-0.10372	0.159468
