# Supplementary material for: Novel GIRlncRNA Signature for Predicting the Clinical Outcome and Therapeutic Response in NSCLC
Source: Front Pharmacol. 2022 Aug 3;13:937531. doi: 10.3389/fphar.2022.937531 (PMC9382191; doi:10.3389/fphar.2022.937531)
Supplement: Supplementary file 21 [file Table5.xlsx]

## Sheet: Table S5 Intercation of  DE-lnc
	lncrna	type1	mrna	type2
4	AC026904.1	lncRNA	SNAI2	mRNA
5	AC068633.1	lncRNA	SYT6	mRNA
7	ADARB2-AS1	lncRNA	ERP44	mRNA
11	AL589642.1	lncRNA	SRA1	mRNA
12	AP001476.1	lncRNA	CTD-3105H18	mRNA
13	AP001476.1	lncRNA	TMX1	mRNA
17	ARLNC1	lncRNA	FOXA1	mRNA
18	ATP11AUN	lncRNA	CSRNP3	mRNA
23	ATP13A4-AS1	lncRNA	GIMAP5	mRNA
25	ATP6V1B1-AS1	lncRNA	GABPB2	mRNA
27	B3GALT5-AS1	lncRNA	GTPBP2	mRNA
28	B3GALT5-AS1	lncRNA	SYMPK	mRNA
30	BANCR	lncRNA	RNF43	mRNA
31	BANCR	lncRNA	SYT6	mRNA
33	BANCR	lncRNA	C9orf57	mRNA
34	BANCR	lncRNA	CLDND2	mRNA
35	BANCR	lncRNA	KERA	mRNA
36	BANCR	lncRNA	RNASE11	mRNA
38	BANCR	lncRNA	LMBRD2	mRNA
39	BANCR	lncRNA	CDH2	mRNA
41	BANCR	lncRNA	RASGRF2	mRNA
42	BANCR	lncRNA	TMEM56	mRNA
43	BANCR	lncRNA	CIART	mRNA
44	BANCR	lncRNA	ZBTB20	mRNA
46	BANCR	lncRNA	HOXD4	mRNA
48	BANCR	lncRNA	QPCTL	mRNA
49	BANCR	lncRNA	SMTN	mRNA
50	BANCR	lncRNA	CXCL11	mRNA
51	BANCR	lncRNA	RBM43	mRNA
52	BANCR	lncRNA	RADX	mRNA
53	BANCR	lncRNA	CHST3	mRNA
54	BANCR	lncRNA	CLDN17	mRNA
55	BANCR	lncRNA	SLC25A35	mRNA
56	BANCR	lncRNA	DCBLD1	mRNA
57	BANCR	lncRNA	KRT20	mRNA
58	BANCR	lncRNA	KCTD2	mRNA
59	BANCR	lncRNA	RALY	mRNA
60	BANCR	lncRNA	HMX2	mRNA
62	BANCR	lncRNA	CDH1	mRNA
63	BANCR	lncRNA	CHST1	mRNA
64	BANCR	lncRNA	NPHP4	mRNA
65	BANCR	lncRNA	ROM1	mRNA
66	BANCR	lncRNA	IER5	mRNA
67	BANCR	lncRNA	TMEM130	mRNA
69	BANCR	lncRNA	TMED6	mRNA
70	BANCR	lncRNA	HIST1H3B	mRNA
71	BANCR	lncRNA	ERCC6L2	mRNA
72	BANCR	lncRNA	TNP1	mRNA
73	BANCR	lncRNA	SNAI1	mRNA
74	BANCR	lncRNA	RASSF1	mRNA
75	BANCR	lncRNA	NOXO1	mRNA
76	BANCR	lncRNA	KCNN2	mRNA
77	BANCR	lncRNA	LMO2	mRNA
78	BANCR	lncRNA	TTLL1	mRNA
79	BANCR	lncRNA	SOX9	mRNA
80	BANCR	lncRNA	KLRC3	mRNA
81	BANCR	lncRNA	CCDC27	mRNA
82	BANCR	lncRNA	MYO7B	mRNA
83	BANCR	lncRNA	FGG	mRNA
84	BANCR	lncRNA	TTBK1	mRNA
85	BANCR	lncRNA	LACTB2	mRNA
86	BANCR	lncRNA	INPP5A	mRNA
87	BANCR	lncRNA	MYF5	mRNA
88	BANCR	lncRNA	MUC12	mRNA
89	BANCR	lncRNA	CIDEC	mRNA
90	BANCR	lncRNA	C2orf92	mRNA
91	BANCR	lncRNA	ZC3HAV1	mRNA
92	BANCR	lncRNA	SLC25A45	mRNA
93	BANCR	lncRNA	MMP21	mRNA
95	BANCR	lncRNA	SULT1A1	mRNA
96	BANCR	lncRNA	STXBP2	mRNA
97	BANCR	lncRNA	STPG4	mRNA
98	BANCR	lncRNA	DNAJB4	mRNA
99	BANCR	lncRNA	KRTAP4-3	mRNA
100	BANCR	lncRNA	CBLB	mRNA
101	BANCR	lncRNA	SPPL2C	mRNA
102	BANCR	lncRNA	C4orf36	mRNA
103	BANCR	lncRNA	ZP2	mRNA
104	BANCR	lncRNA	LIPC	mRNA
105	BANCR	lncRNA	WNT2	mRNA
107	BANCR	lncRNA	CPA3	mRNA
108	BANCR	lncRNA	MMP2	mRNA
109	BANCR	lncRNA	HECW2	mRNA
112	BANCR	lncRNA	ENTPD3	mRNA
113	BANCR	lncRNA	TNNC1	mRNA
114	BANCR	lncRNA	PHOX2A	mRNA
115	BANCR	lncRNA	ZNF90	mRNA
117	BANCR	lncRNA	GABRQ	mRNA
118	BANCR	lncRNA	TRHR	mRNA
119	BANCR	lncRNA	VAT1L	mRNA
120	BANCR	lncRNA	KIAA0556	mRNA
121	BANCR	lncRNA	LMX1A	mRNA
122	BANCR	lncRNA	PMEPA1	mRNA
123	BANCR	lncRNA	LOC100505841	mRNA
124	BANCR	lncRNA	MYOD1	mRNA
125	BANCR	lncRNA	IL9	mRNA
129	BANCR	lncRNA	PIK3R5	mRNA
130	BANCR	lncRNA	CLEC11A	mRNA
131	BANCR	lncRNA	ITGB3	mRNA
133	BANCR	lncRNA	CENPI	mRNA
134	BANCR	lncRNA	SUSD1	mRNA
135	BANCR	lncRNA	WFDC12	mRNA
136	BANCR	lncRNA	ZBTB42	mRNA
137	BANCR	lncRNA	GEMIN2	mRNA
138	BANCR	lncRNA	RHEBL1	mRNA
139	BANCR	lncRNA	KLF2	mRNA
140	BANCR	lncRNA	CCL20	mRNA
141	BANCR	lncRNA	TCP11L2	mRNA
142	BANCR	lncRNA	LOC150051	mRNA
143	BANCR	lncRNA	RAF1	mRNA
144	BANCR	lncRNA	PDCL2	mRNA
145	BANCR	lncRNA	GASK1A	mRNA
146	BANCR	lncRNA	TRIM55	mRNA
147	BANCR	lncRNA	PCDH15	mRNA
148	BANCR	lncRNA	SETBP1	mRNA
149	BANCR	lncRNA	CELA2A	mRNA
150	BANCR	lncRNA	MLC1	mRNA
151	BANCR	lncRNA	TNKS	mRNA
152	BANCR	lncRNA	SLC39A12	mRNA
153	BANCR	lncRNA	PHEX	mRNA
155	BANCR	lncRNA	EPHA8	mRNA
156	BANCR	lncRNA	CNIH3	mRNA
157	BANCR	lncRNA	ITGB1BP1	mRNA
158	BANCR	lncRNA	TPR	mRNA
159	BANCR	lncRNA	ITGA9	mRNA
160	BANCR	lncRNA	FAM167B	mRNA
161	BANCR	lncRNA	PPP1CC	mRNA
162	BANCR	lncRNA	PRR9	mRNA
163	BANCR	lncRNA	TRPC3	mRNA
164	BANCR	lncRNA	PSG4	mRNA
165	BANCR	lncRNA	SNX16	mRNA
166	BANCR	lncRNA	FN3KRP	mRNA
167	BANCR	lncRNA	NFYB	mRNA
168	BANCR	lncRNA	LRRC19	mRNA
170	BANCR	lncRNA	MTX3	mRNA
171	BANCR	lncRNA	NMRK1	mRNA
172	BANCR	lncRNA	CHAC2	mRNA
173	BANCR	lncRNA	VIPAS39	mRNA
174	BANCR	lncRNA	GCNT4	mRNA
175	BANCR	lncRNA	LRRC73	mRNA
176	BANCR	lncRNA	MACF1	mRNA
177	BANCR	lncRNA	MAGEB3	mRNA
178	BANCR	lncRNA	SUSD3	mRNA
179	BANCR	lncRNA	SVBP	mRNA
180	BANCR	lncRNA	DCST1	mRNA
181	BANCR	lncRNA	CABLES1	mRNA
182	BANCR	lncRNA	DNAJB7	mRNA
183	BANCR	lncRNA	FUT5	mRNA
184	BANCR	lncRNA	CLDN10	mRNA
185	BANCR	lncRNA	ISL1	mRNA
187	BANCR	lncRNA	GSK3B	mRNA
188	BANCR	lncRNA	TMEM62	mRNA
189	BANCR	lncRNA	MMP9	mRNA
191	BANCR	lncRNA	HECW1	mRNA
192	BANCR	lncRNA	TMEM101	mRNA
194	BANCR	lncRNA	HFM1	mRNA
195	BANCR	lncRNA	ZNF804A	mRNA
196	BANCR	lncRNA	MSI2	mRNA
200	BANCR	lncRNA	ERGIC3	mRNA
201	BANCR	lncRNA	MXRA8	mRNA
202	BANCR	lncRNA	TRMT13	mRNA
203	BANCR	lncRNA	IGLON5	mRNA
204	BANCR	lncRNA	SNAI2	mRNA
205	BANCR	lncRNA	MYPOP	mRNA
207	BANCR	lncRNA	BLZF1	mRNA
208	BANCR	lncRNA	VPS51	mRNA
209	BANCR	lncRNA	RASGRP3	mRNA
210	BANCR	lncRNA	PIK3CD	mRNA
211	BANCR	lncRNA	HIST3H3	mRNA
214	BANCR	lncRNA	GABRA6	mRNA
215	BANCR	lncRNA	GAL3ST4	mRNA
216	BANCR	lncRNA	CSDE1	mRNA
218	BANCR	lncRNA	DCAF4	mRNA
219	BANCR	lncRNA	KLF1	mRNA
220	BANCR	lncRNA	CCL16	mRNA
221	BANCR	lncRNA	MAPK8	mRNA
222	BANCR	lncRNA	TACC1	mRNA
223	BANCR	lncRNA	RAB30	mRNA
225	BANCR	lncRNA	PAX9	mRNA
226	BANCR	lncRNA	PANK1	mRNA
227	BANCR	lncRNA	RTN4IP1	mRNA
228	BANCR	lncRNA	SELP	mRNA
229	BANCR	lncRNA	HID1	mRNA
231	BANCR	lncRNA	EMC7	mRNA
232	BANCR	lncRNA	SIM2	mRNA
233	BANCR	lncRNA	PCSK5	mRNA
234	BANCR	lncRNA	HES7	mRNA
237	BANCR	lncRNA	CLPS	mRNA
238	BANCR	lncRNA	CGA	mRNA
239	BANCR	lncRNA	NLRP2	mRNA
240	BANCR	lncRNA	VIM	mRNA
241	BANCR	lncRNA	EVC2	mRNA
242	BANCR	lncRNA	IFNA21	mRNA
243	BANCR	lncRNA	TSGA10IP	mRNA
244	BANCR	lncRNA	FAM168B	mRNA
245	BANCR	lncRNA	FEZF2	mRNA
246	BANCR	lncRNA	COCH	mRNA
248	BANCR	lncRNA	COL19A1	mRNA
249	BANCR	lncRNA	SPINK4	mRNA
250	BANCR	lncRNA	SPAG1	mRNA
252	BANCR	lncRNA	LILRB2	mRNA
253	BANCR	lncRNA	H1F0	mRNA
254	BANCR	lncRNA	C11orf45	mRNA
255	BANCR	lncRNA	SSX1	mRNA
256	BANCR	lncRNA	SRFBP1	mRNA
257	BANCR	lncRNA	CXCL14	mRNA
258	BANCR	lncRNA	STK32C	mRNA
259	BANCR	lncRNA	DBP	mRNA
260	BANCR	lncRNA	MAPK3	mRNA
262	BANCR	lncRNA	GPR158	mRNA
263	BANCR	lncRNA	DHRS13	mRNA
264	BANCR	lncRNA	DOCK11	mRNA
265	BANCR	lncRNA	SLC25A2	mRNA
267	BANCR	lncRNA	MGARP	mRNA
268	BANCR	lncRNA	PAPOLG	mRNA
269	BANCR	lncRNA	CDKN2C	mRNA
270	BANCR	lncRNA	TIGIT	mRNA
271	BANCR	lncRNA	HCN3	mRNA
272	BANCR	lncRNA	MIS12	mRNA
273	BANCR	lncRNA	ZNF594	mRNA
274	BANCR	lncRNA	CFAP47	mRNA
275	BANCR	lncRNA	PFKFB4	mRNA
276	BANCR	lncRNA	ENTPD5	mRNA
277	BANCR	lncRNA	EPHX1	mRNA
278	BANCR	lncRNA	NLRP13	mRNA
280	BANCR	lncRNA	C11orf97	mRNA
281	BANCR	lncRNA	PACRG	mRNA
282	BANCR	lncRNA	EYA3	mRNA
283	BANCR	lncRNA	IGLV9-49	mRNA
284	BANCR	lncRNA	PLVAP	mRNA
285	BANCR	lncRNA	IL24	mRNA
286	BANCR	lncRNA	PPP2R3B	mRNA
287	BANCR	lncRNA	NCALD	mRNA
288	BANCR	lncRNA	NDEL1	mRNA
290	BANCR	lncRNA	IQCF5	mRNA
291	BANCR	lncRNA	OR2H2	mRNA
292	BANCR	lncRNA	C3AR1	mRNA
293	BANCR	lncRNA	GRINA	mRNA
294	BANCR	lncRNA	BTK	mRNA
296	BANCR	lncRNA	TIGD3	mRNA
297	BANCR	lncRNA	SRARP	mRNA
298	BANCR	lncRNA	CSH1	mRNA
299	BANCR	lncRNA	GH2	mRNA
300	BANCR	lncRNA	GPR37	mRNA
301	BANCR	lncRNA	CA6	mRNA
302	BANCR	lncRNA	GMNC	mRNA
303	BANCR	lncRNA	MAPKBP1	mRNA
304	BANCR	lncRNA	HIST2H2BE	mRNA
305	BANCR	lncRNA	MAST3	mRNA
306	BANCR	lncRNA	IRAK1BP1	mRNA
307	BANCR	lncRNA	ROR2	mRNA
308	BANCR	lncRNA	ORM1	mRNA
310	BANCR	lncRNA	ZNF566	mRNA
312	BANCR	lncRNA	ZNF605	mRNA
313	BANCR	lncRNA	DUSP22	mRNA
314	BANCR	lncRNA	IL2	mRNA
316	BANCR	lncRNA	ZNF8	mRNA
317	BANCR	lncRNA	UBTD2	mRNA
318	BANCR	lncRNA	SMARCD3	mRNA
319	BANCR	lncRNA	MATN4	mRNA
321	BANCR	lncRNA	RPL22	mRNA
322	BANCR	lncRNA	MEIG1	mRNA
323	BANCR	lncRNA	FBXO41	mRNA
324	BANCR	lncRNA	FAP	mRNA
325	BANCR	lncRNA	MYO5C	mRNA
326	BANCR	lncRNA	FAM149A	mRNA
327	BANCR	lncRNA	CCL1	mRNA
329	BANCR	lncRNA	BRIP1	mRNA
330	BANCR	lncRNA	GPAA1	mRNA
331	BANCR	lncRNA	OARD1	mRNA
332	BANCR	lncRNA	COL2A1	mRNA
333	BANCR	lncRNA	OPRL1	mRNA
334	BANCR	lncRNA	TAFA2	mRNA
335	BANCR	lncRNA	ZFYVE26	mRNA
336	BANCR	lncRNA	PAGE4	mRNA
337	BANCR	lncRNA	SCG3	mRNA
338	BANCR	lncRNA	CPNE9	mRNA
339	BANCR	lncRNA	CXorf58	mRNA
340	BANCR	lncRNA	ZNF582	mRNA
341	BANCR	lncRNA	CYP26B1	mRNA
342	BANCR	lncRNA	NRXN3	mRNA
343	BANCR	lncRNA	SMAP1	mRNA
345	BANCR	lncRNA	ODF3L1	mRNA
346	BANCR	lncRNA	BTG4	mRNA
347	BANCR	lncRNA	GPR1	mRNA
348	BANCR	lncRNA	GID8	mRNA
349	BANCR	lncRNA	TCIM	mRNA
350	BANCR	lncRNA	MVP	mRNA
351	BANCR	lncRNA	ELMO2	mRNA
353	BANCR	lncRNA	FAM102A	mRNA
355	BANCR	lncRNA	ZNF683	mRNA
356	BANCR	lncRNA	CSPG5	mRNA
357	BANCR	lncRNA	BCL2L14	mRNA
358	BANCR	lncRNA	CFL1	mRNA
359	BANCR	lncRNA	ZNF660	mRNA
360	BANCR	lncRNA	PREX1	mRNA
361	BANCR	lncRNA	MMP1	mRNA
362	BANCR	lncRNA	OR5P2	mRNA
364	BANCR	lncRNA	BEAN1	mRNA
365	BANCR	lncRNA	OR10A4	mRNA
367	BANCR	lncRNA	MAPK1	mRNA
368	BANCR	lncRNA	GRK1	mRNA
369	BANCR	lncRNA	DLX2	mRNA
370	BANCR	lncRNA	TFAP2D	mRNA
371	BANCR	lncRNA	SLC22A11	mRNA
374	BANCR	lncRNA	ZNF423	mRNA
375	BANCR	lncRNA	OMG	mRNA
376	BANCR	lncRNA	RPTN	mRNA
377	BANCR	lncRNA	ELK3	mRNA
378	BANCR	lncRNA	NRGN	mRNA
379	BANCR	lncRNA	F7	mRNA
380	BANCR	lncRNA	CDKN1A	mRNA
381	BANCR	lncRNA	TBC1D22B	mRNA
382	BANCR	lncRNA	ZFP57	mRNA
383	BANCR	lncRNA	ZNF440	mRNA
384	BANCR	lncRNA	ZFP62	mRNA
385	BANCR	lncRNA	ZNF211	mRNA
386	BANCR	lncRNA	ZNF417	mRNA
387	BANCR	lncRNA	CDK14	mRNA
388	BANCR	lncRNA	DNAH2	mRNA
389	BANCR	lncRNA	GPR65	mRNA
391	BANCR	lncRNA	GKAP1	mRNA
392	BANCR	lncRNA	MEFV	mRNA
394	BASP1-AS1	lncRNA	C1QL2	mRNA
395	BCAR4	lncRNA	GLI2	mRNA
396	BCAR4	lncRNA	VIM	mRNA
398	BCAR4	lncRNA	CDH1	mRNA
399	BCAR4	lncRNA	CDH2	mRNA
402	C17orf77	lncRNA	CAV1	mRNA
404	C17orf77	lncRNA	PSMD2	mRNA
405	C17orf77	lncRNA	RNF123	mRNA
409	C5orf17	lncRNA	ZNF660	mRNA
410	C5orf17	lncRNA	SPAG9	mRNA
415	C8orf34-AS1	lncRNA	SYMPK	mRNA
416	C8orf34-AS1	lncRNA	TAC1	mRNA
417	C8orf34-AS1	lncRNA	CXorf40B	mRNA
418	C8orf34-AS1	lncRNA	CCT2	mRNA
420	C8orf34-AS1	lncRNA	KMT2B	mRNA
421	C8orf34-AS1	lncRNA	ZSWIM5	mRNA
422	C8orf34-AS1	lncRNA	SGO1	mRNA
424	C8orf34-AS1	lncRNA	SLC9A3R1	mRNA
425	C8orf34-AS1	lncRNA	PRR20C	mRNA
427	C8orf34-AS1	lncRNA	TNPO2	mRNA
428	C8orf34-AS1	lncRNA	CDH20	mRNA
429	C8orf34-AS1	lncRNA	CACNG8	mRNA
430	C8orf34-AS1	lncRNA	STRIP2	mRNA
431	C8orf34-AS1	lncRNA	TMEM260	mRNA
432	C8orf34-AS1	lncRNA	IGFBP4	mRNA
434	C8orf34-AS1	lncRNA	KDF1	mRNA
435	C8orf34-AS1	lncRNA	GDAP1L1	mRNA
436	C8orf34-AS1	lncRNA	ZBTB10	mRNA
437	C8orf34-AS1	lncRNA	CLDN23	mRNA
438	C8orf34-AS1	lncRNA	FBRSL1	mRNA
439	C8orf34-AS1	lncRNA	TRAPPC1	mRNA
440	C8orf34-AS1	lncRNA	SOX4	mRNA
441	C8orf34-AS1	lncRNA	SNX5	mRNA
442	C8orf34-AS1	lncRNA	SLK	mRNA
444	C8orf34-AS1	lncRNA	PQLC1	mRNA
445	C8orf34-AS1	lncRNA	MAN1A2	mRNA
446	C8orf34-AS1	lncRNA	IGFBP2	mRNA
448	C8orf34-AS1	lncRNA	FOXI3	mRNA
450	C8orf34-AS1	lncRNA	FKBP4	mRNA
451	C8orf34-AS1	lncRNA	PAFAH1B3	mRNA
452	C8orf34-AS1	lncRNA	MED13L	mRNA
453	C8orf34-AS1	lncRNA	CRLS1	mRNA
454	C8orf34-AS1	lncRNA	SOWAHA	mRNA
455	C8orf34-AS1	lncRNA	HSPA1B	mRNA
456	C8orf34-AS1	lncRNA	ZBTB40	mRNA
457	C8orf34-AS1	lncRNA	LRATD2	mRNA
458	C8orf34-AS1	lncRNA	HEY1	mRNA
459	C8orf34-AS1	lncRNA	RAB33A	mRNA
460	C8orf34-AS1	lncRNA	SLAIN1	mRNA
461	C8orf34-AS1	lncRNA	UNCX	mRNA
462	C8orf34-AS1	lncRNA	DUSP16	mRNA
463	C8orf34-AS1	lncRNA	LSM4	mRNA
464	C8orf34-AS1	lncRNA	ZCCHC2	mRNA
465	C8orf34-AS1	lncRNA	DYNC1H1	mRNA
466	C8orf34-AS1	lncRNA	VCAN	mRNA
467	C8orf34-AS1	lncRNA	TRPV3	mRNA
469	CADM3-AS1	lncRNA	TCF12	mRNA
471	CADM3-AS1	lncRNA	DEPDC5	mRNA
473	CASC16	lncRNA	GREM1	mRNA
477	CCDC144NL-AS1	lncRNA	ZNF473	mRNA
478	CCDC144NL-AS1	lncRNA	RPS23	mRNA
479	CCDC144NL-AS1	lncRNA	FAT1	mRNA
480	CCDC144NL-AS1	lncRNA	UBB	mRNA
481	CCDC144NL-AS1	lncRNA	ZNF559	mRNA
482	CCDC144NL-AS1	lncRNA	SLC25A3	mRNA
483	CPS1-IT1	lncRNA	RSF1	mRNA
484	CYMP-AS1	lncRNA	SLC22A23	mRNA
485	DANT1	lncRNA	RFT1	mRNA
487	DDC-AS1	lncRNA	SMAD2	mRNA
492	DIO3OS	lncRNA	TPD52L3	mRNA
494	DIO3OS	lncRNA	RPL35A	mRNA
495	DIO3OS	lncRNA	RPS6KC1	mRNA
502	DISC1FP1	lncRNA	SDHAF4	mRNA
503	DISC1FP1	lncRNA	MED15	mRNA
504	DISC1FP1	lncRNA	EXOC5	mRNA
506	DLGAP1-AS3	lncRNA	ETV3	mRNA
507	DLX6-AS1	lncRNA	SNX1	mRNA
508	DLX6-AS1	lncRNA	STPG1	mRNA
509	DLX6-AS1	lncRNA	IFI27L2	mRNA
510	DLX6-AS1	lncRNA	PMM2	mRNA
511	DLX6-AS1	lncRNA	PLLP	mRNA
512	DLX6-AS1	lncRNA	GABPB2	mRNA
513	DLX6-AS1	lncRNA	SFXN2	mRNA
515	DLX6-AS1	lncRNA	SSR2	mRNA
516	DLX6-AS1	lncRNA	RPL13A	mRNA
517	DLX6-AS1	lncRNA	ZNF568	mRNA
518	DLX6-AS1	lncRNA	PCDHB7	mRNA
519	DLX6-AS1	lncRNA	HOXD1	mRNA
520	DLX6-AS1	lncRNA	PDE4D	mRNA
521	DLX6-AS1	lncRNA	PPP1R15A	mRNA
522	DNAH17-AS1	lncRNA	MRPL42	mRNA
523	DNAH17-AS1	lncRNA	LRRC55	mRNA
525	DNAH17-AS1	lncRNA	MDM2	mRNA
526	DNAH17-AS1	lncRNA	PLCH2	mRNA
527	DNAH17-AS1	lncRNA	ZBTB8A	mRNA
528	DNAH17-AS1	lncRNA	ZC3H6	mRNA
529	DNAH17-AS1	lncRNA	TAF8	mRNA
530	DNAH17-AS1	lncRNA	NPW	mRNA
531	DNAH17-AS1	lncRNA	TPCN2	mRNA
533	ELDR	lncRNA	GGT1	mRNA
534	ELDR	lncRNA	MIGA2	mRNA
536	ELDR	lncRNA	FOXN2	mRNA
537	ELDR	lncRNA	MSN	mRNA
540	ELN-AS1	lncRNA	REX1BD	mRNA
545	ERVH48-1	lncRNA	SMG5	mRNA
549	ERVMER61-1	lncRNA	LCT	mRNA
552	ESRG	lncRNA	HAND1	mRNA
553	ESRG	lncRNA	LRRK1	mRNA
554	ESRG	lncRNA	MUC4	mRNA
555	ESRG	lncRNA	S100A1	mRNA
556	ESRG	lncRNA	MYEOV	mRNA
557	ESRG	lncRNA	PSMA4	mRNA
559	ESRG	lncRNA	PCDHGB2	mRNA
560	ESRG	lncRNA	GANAB	mRNA
562	ESRG	lncRNA	FMNL3	mRNA
569	FENDRR	lncRNA	PSENEN	mRNA
570	FENDRR	lncRNA	KDELR1	mRNA
571	FENDRR	lncRNA	PSMB5	mRNA
572	FENDRR	lncRNA	PSMB3	mRNA
573	FENDRR	lncRNA	ROBO2	mRNA
574	FENDRR	lncRNA	PLOD1	mRNA
575	FENDRR	lncRNA	LMNTD1	mRNA
576	FENDRR	lncRNA	PSKH1	mRNA
577	FENDRR	lncRNA	PSMB7	mRNA
578	FENDRR	lncRNA	KLHDC7B	mRNA
579	FENDRR	lncRNA	PLP2	mRNA
580	FENDRR	lncRNA	KLHL26	mRNA
581	FENDRR	lncRNA	KRT33B	mRNA
583	FENDRR	lncRNA	KAT2B	mRNA
584	FENDRR	lncRNA	RPL8	mRNA
585	FENDRR	lncRNA	PSMB8	mRNA
586	FENDRR	lncRNA	KLHL12	mRNA
587	FENDRR	lncRNA	VPS29	mRNA
588	FENDRR	lncRNA	ROBO1	mRNA
590	FENDRR	lncRNA	RAB32	mRNA
593	FENDRR	lncRNA	IGF2BP2	mRNA
594	FENDRR	lncRNA	WDR12	mRNA
595	FENDRR	lncRNA	KDM5B	mRNA
596	FENDRR	lncRNA	ITM2C	mRNA
597	FENDRR	lncRNA	ZNF580	mRNA
598	FENDRR	lncRNA	IGFBP2	mRNA
600	FENDRR	lncRNA	LIMA1	mRNA
601	FENDRR	lncRNA	TDRD7	mRNA
602	FENDRR	lncRNA	HEXA	mRNA
603	FENDRR	lncRNA	KANSL1	mRNA
604	FENDRR	lncRNA	JUP	mRNA
605	FENDRR	lncRNA	RNF19A	mRNA
606	FENDRR	lncRNA	IGF2BP3	mRNA
607	FENDRR	lncRNA	KLF9	mRNA
608	FENDRR	lncRNA	ZFP91	mRNA
609	FENDRR	lncRNA	ONECUT3	mRNA
610	FENDRR	lncRNA	OCEL1	mRNA
611	FENDRR	lncRNA	GTPBP4	mRNA
612	FENDRR	lncRNA	LLPH	mRNA
613	FENDRR	lncRNA	LAMB1	mRNA
614	FENDRR	lncRNA	JRKL	mRNA
615	FENDRR	lncRNA	RNGTT	mRNA
617	FENDRR	lncRNA	RPE	mRNA
618	FENDRR	lncRNA	IL24	mRNA
619	FENDRR	lncRNA	KRT15	mRNA
620	FENDRR	lncRNA	LRP4	mRNA
621	FENDRR	lncRNA	ZNF117	mRNA
622	FENDRR	lncRNA	IL4I1	mRNA
623	FENDRR	lncRNA	LOC100507507	mRNA
624	FENDRR	lncRNA	LBH	mRNA
625	FENDRR	lncRNA	PRPS1	mRNA
626	FENDRR	lncRNA	POLR1A	mRNA
627	FENDRR	lncRNA	ITPR3	mRNA
628	FENDRR	lncRNA	RNF130	mRNA
629	FENDRR	lncRNA	PATL1	mRNA
630	FENDRR	lncRNA	MYOZ2	mRNA
631	FENDRR	lncRNA	MYPN	mRNA
632	FENDRR	lncRNA	RTCA	mRNA
633	FENDRR	lncRNA	RPAP3	mRNA
634	FENDRR	lncRNA	PLXDC2	mRNA
636	FENDRR	lncRNA	ZNF124	mRNA
637	FENDRR	lncRNA	LARP7	mRNA
638	FENDRR	lncRNA	NEDD1	mRNA
640	FENDRR	lncRNA	LIMS1	mRNA
641	FENDRR	lncRNA	LHFPL6	mRNA
642	FENDRR	lncRNA	ITPRIP	mRNA
643	FENDRR	lncRNA	PLPP6	mRNA
644	FENDRR	lncRNA	VPS36	mRNA
645	FENDRR	lncRNA	SAMD3	mRNA
646	FENDRR	lncRNA	IPO11	mRNA
647	FENDRR	lncRNA	IL18BP	mRNA
648	FENDRR	lncRNA	INTS9	mRNA
649	FENDRR	lncRNA	LETMD1	mRNA
650	FENDRR	lncRNA	ORAI1	mRNA
651	FENDRR	lncRNA	PBXIP1	mRNA
652	FENDRR	lncRNA	ZFPM2	mRNA
653	FENDRR	lncRNA	ZFR	mRNA
654	FENDRR	lncRNA	KAT5	mRNA
655	FENDRR	lncRNA	PYCR1	mRNA
656	FENDRR	lncRNA	PIP4K2C	mRNA
657	FENDRR	lncRNA	MYO1F	mRNA
658	FENDRR	lncRNA	JUND	mRNA
659	FENDRR	lncRNA	SBK1	mRNA
660	FENDRR	lncRNA	ZNF518B	mRNA
661	FENDRR	lncRNA	PATZ1	mRNA
662	FENDRR	lncRNA	LAMA1	mRNA
663	FENDRR	lncRNA	KANK2	mRNA
664	FENDRR	lncRNA	ZMYND11	mRNA
665	FENDRR	lncRNA	ITGBL1	mRNA
666	FENDRR	lncRNA	ITM2B	mRNA
667	FENDRR	lncRNA	VPS26C	mRNA
668	FENDRR	lncRNA	KCNK1	mRNA
669	FENDRR	lncRNA	ITGA5	mRNA
670	FENDRR	lncRNA	VPS35L	mRNA
671	FENDRR	lncRNA	IL1B	mRNA
672	FENDRR	lncRNA	IGFBP5	mRNA
673	FENDRR	lncRNA	RNF169	mRNA
674	FENDRR	lncRNA	KCNE4	mRNA
675	FENDRR	lncRNA	PLEK	mRNA
676	FENDRR	lncRNA	OBP2B	mRNA
677	FENDRR	lncRNA	LNPEP	mRNA
678	FENDRR	lncRNA	TNNI2	mRNA
679	FENDRR	lncRNA	LIN37	mRNA
680	FENDRR	lncRNA	RO60	mRNA
681	FENDRR	lncRNA	JOSD2	mRNA
682	FENDRR	lncRNA	VPS33A	mRNA
683	FENDRR	lncRNA	JPT1	mRNA
684	FENDRR	lncRNA	INTS10	mRNA
685	FENDRR	lncRNA	IL17RA	mRNA
686	FENDRR	lncRNA	MYOT	mRNA
687	FENDRR	lncRNA	INTS14	mRNA
688	FENDRR	lncRNA	JADE3	mRNA
689	FENDRR	lncRNA	PSMC3	mRNA
691	FENDRR	lncRNA	WDR1	mRNA
692	FENDRR	lncRNA	MBD5	mRNA
693	FENDRR	lncRNA	WDR25	mRNA
694	FENDRR	lncRNA	IL7R	mRNA
695	FENDRR	lncRNA	ZFAND3	mRNA
696	FENDRR	lncRNA	KATNBL1	mRNA
698	FENDRR	lncRNA	VPS37D	mRNA
699	FENDRR	lncRNA	INTS13	mRNA
700	FENDRR	lncRNA	KIAA1217	mRNA
701	FENDRR	lncRNA	IL17RC	mRNA
703	FENDRR	lncRNA	KCND1	mRNA
704	FENDRR	lncRNA	GPI	mRNA
705	FENDRR	lncRNA	GPKOW	mRNA
706	FENDRR	lncRNA	IGF1R	mRNA
707	FENDRR	lncRNA	GPNMB	mRNA
708	FENDRR	lncRNA	LONP1	mRNA
709	FENDRR	lncRNA	LONP2	mRNA
710	FENDRR	lncRNA	VPS35	mRNA
711	FENDRR	lncRNA	MYOCD	mRNA
712	FENDRR	lncRNA	LRRC41	mRNA
713	FENDRR	lncRNA	ITGB3	mRNA
714	FENDRR	lncRNA	ITGB3BP	mRNA
715	FENDRR	lncRNA	RETREG2	mRNA
716	FENDRR	lncRNA	KPNA3	mRNA
717	FENDRR	lncRNA	KPNA5	mRNA
718	FENDRR	lncRNA	KRBOX1	mRNA
719	FENDRR	lncRNA	LRPAP1	mRNA
720	FENDRR	lncRNA	PXYLP1	mRNA
721	FENDRR	lncRNA	RBM8A	mRNA
722	FENDRR	lncRNA	PXN	mRNA
723	FENDRR	lncRNA	ORC4	mRNA
724	FENDRR	lncRNA	KCNN3	mRNA
725	FENDRR	lncRNA	KCNQ5	mRNA
726	FENDRR	lncRNA	KCTD21	mRNA
727	FENDRR	lncRNA	VPS51	mRNA
728	FENDRR	lncRNA	KPNA1	mRNA
729	FENDRR	lncRNA	KIAA1549L	mRNA
730	FENDRR	lncRNA	ISG15	mRNA
731	FENDRR	lncRNA	QARS	mRNA
732	FENDRR	lncRNA	ISG20	mRNA
733	FENDRR	lncRNA	LAMA5	mRNA
734	FENDRR	lncRNA	ISOC1	mRNA
735	FENDRR	lncRNA	KIF18A	mRNA
736	FENDRR	lncRNA	LAP3	mRNA
737	FENDRR	lncRNA	KRTAP7-1	mRNA
739	FENDRR	lncRNA	JTB	mRNA
740	FENDRR	lncRNA	ZNF785	mRNA
741	FENDRR	lncRNA	KXD1	mRNA
742	FENDRR	lncRNA	YTHDF3	mRNA
743	FENDRR	lncRNA	ING1	mRNA
744	FENDRR	lncRNA	RAB15	mRNA
745	FENDRR	lncRNA	GAR1	mRNA
746	FENDRR	lncRNA	KLHDC2	mRNA
747	FENDRR	lncRNA	LATS2	mRNA
748	FENDRR	lncRNA	ZBTB46	mRNA
749	FENDRR	lncRNA	ITPA	mRNA
750	FENDRR	lncRNA	RNF141	mRNA
751	FENDRR	lncRNA	INTS11	mRNA
752	FENDRR	lncRNA	KMT2E	mRNA
753	FENDRR	lncRNA	KLF6	mRNA
754	FENDRR	lncRNA	LOC728392	mRNA
755	FENDRR	lncRNA	LEO1	mRNA
756	FENDRR	lncRNA	MXD1	mRNA
757	FENDRR	lncRNA	MXI1	mRNA
758	FENDRR	lncRNA	MIOS	mRNA
759	FENDRR	lncRNA	JARID2	mRNA
760	FENDRR	lncRNA	KHDC4	mRNA
761	FENDRR	lncRNA	KRT4	mRNA
762	FENDRR	lncRNA	IDUA	mRNA
763	FENDRR	lncRNA	LHPP	mRNA
764	FENDRR	lncRNA	PIK3R2	mRNA
765	FENDRR	lncRNA	ZNF771	mRNA
766	FENDRR	lncRNA	KNSTRN	mRNA
767	FENDRR	lncRNA	PFDN2	mRNA
768	FENDRR	lncRNA	JUN	mRNA
769	FENDRR	lncRNA	SPOCD1	mRNA
770	FENDRR	lncRNA	SPON2	mRNA
771	FENDRR	lncRNA	SPP1	mRNA
772	FENDRR	lncRNA	RPAP1	mRNA
773	FENDRR	lncRNA	RPF1	mRNA
775	FENDRR	lncRNA	MZT1	mRNA
776	FENDRR	lncRNA	KAT6B	mRNA
777	FENDRR	lncRNA	LAMP2	mRNA
778	FENDRR	lncRNA	LAMTOR5	mRNA
779	FENDRR	lncRNA	LRRC47	mRNA
780	FENDRR	lncRNA	RNMT	mRNA
781	FENDRR	lncRNA	LAPTM4B	mRNA
782	FENDRR	lncRNA	PLD3	mRNA
783	FENDRR	lncRNA	KCNE1	mRNA
786	FENDRR	lncRNA	LARP4	mRNA
787	FENDRR	lncRNA	LLGL1	mRNA
788	FENDRR	lncRNA	PLEKHB2	mRNA
789	FENDRR	lncRNA	PLEKHM1	mRNA
790	FENDRR	lncRNA	PLEKHO1	mRNA
791	FENDRR	lncRNA	PLGRKT	mRNA
792	FENDRR	lncRNA	PLK3	mRNA
793	FENDRR	lncRNA	ITGAE	mRNA
794	FENDRR	lncRNA	LMNA	mRNA
795	FENDRR	lncRNA	RPRD1B	mRNA
796	FENDRR	lncRNA	PSMB9	mRNA
797	FENDRR	lncRNA	KDM3A	mRNA
798	FENDRR	lncRNA	PLPPR4	mRNA
799	FENDRR	lncRNA	PLS3	mRNA
800	FENDRR	lncRNA	KRT34	mRNA
801	FENDRR	lncRNA	PLXNB1	mRNA
802	FENDRR	lncRNA	KDSR	mRNA
803	FENDRR	lncRNA	SMAD9	mRNA
804	FENDRR	lncRNA	KHDRBS3	mRNA
805	FENDRR	lncRNA	PINLYP	mRNA
806	FENDRR	lncRNA	LENG9	mRNA
807	FENDRR	lncRNA	KIAA1191	mRNA
808	FENDRR	lncRNA	STAM	mRNA
809	FENDRR	lncRNA	RSL24D1	mRNA
813	FENDRR	lncRNA	HK1	mRNA
815	FENDRR	lncRNA	KIF14	mRNA
817	FENDRR	lncRNA	HDLBP	mRNA
818	FENDRR	lncRNA	KIF23	mRNA
819	FENDRR	lncRNA	MYL9	mRNA
820	FENDRR	lncRNA	KITLG	mRNA
821	FENDRR	lncRNA	RENBP	mRNA
822	FENDRR	lncRNA	KLC1	mRNA
824	FENDRR	lncRNA	RETREG1	mRNA
826	FENDRR	lncRNA	RWDD1	mRNA
827	FENDRR	lncRNA	RWDD2A	mRNA
829	FENDRR	lncRNA	GPR107	mRNA
830	FENDRR	lncRNA	KLHL24	mRNA
831	FENDRR	lncRNA	LOXL3	mRNA
832	FENDRR	lncRNA	POLR3K	mRNA
833	FENDRR	lncRNA	TUBG1	mRNA
834	FENDRR	lncRNA	LPAR2	mRNA
835	FENDRR	lncRNA	LRCH2	mRNA
836	FENDRR	lncRNA	LPXN	mRNA
837	FENDRR	lncRNA	HOXB13	mRNA
838	FENDRR	lncRNA	LRFN1	mRNA
839	FENDRR	lncRNA	NF2	mRNA
840	FENDRR	lncRNA	ZNF667	mRNA
841	FENDRR	lncRNA	PPIL3	mRNA
842	FENDRR	lncRNA	PPIP5K2	mRNA
843	FENDRR	lncRNA	KRT6C	mRNA
844	FENDRR	lncRNA	KRTAP2-3	mRNA
845	FENDRR	lncRNA	XPC	mRNA
846	FENDRR	lncRNA	KRTAP4-12	mRNA
847	FENDRR	lncRNA	MRTO4	mRNA
848	FENDRR	lncRNA	HSD17B11	mRNA
849	FENDRR	lncRNA	PPP1R15A	mRNA
850	FENDRR	lncRNA	LRRC59	mRNA
851	FENDRR	lncRNA	L3MBTL3	mRNA
852	FENDRR	lncRNA	RIOK2	mRNA
853	FENDRR	lncRNA	LRRC75A	mRNA
854	FENDRR	lncRNA	ISL2	mRNA
855	FENDRR	lncRNA	LAMA2	mRNA
856	FENDRR	lncRNA	ISOC2	mRNA
857	FENDRR	lncRNA	LAMC1	mRNA
858	FENDRR	lncRNA	ISYNA1	mRNA
859	FENDRR	lncRNA	LAPTM4A	mRNA
860	FENDRR	lncRNA	RAB11A	mRNA
861	FENDRR	lncRNA	RNASE4	mRNA
862	FENDRR	lncRNA	ITGA8	mRNA
863	FENDRR	lncRNA	GSTM3	mRNA
864	FENDRR	lncRNA	ITGAV	mRNA
865	FENDRR	lncRNA	LARP4B	mRNA
866	FENDRR	lncRNA	RNASEH2A	mRNA
867	FENDRR	lncRNA	PQBP1	mRNA
868	FENDRR	lncRNA	PQLC2	mRNA
869	FENDRR	lncRNA	RNF115	mRNA
870	FENDRR	lncRNA	LCAT	mRNA
871	FENDRR	lncRNA	ZBTB6	mRNA
872	FENDRR	lncRNA	ZC3H12C	mRNA
873	FENDRR	lncRNA	LOXL4	mRNA
874	FENDRR	lncRNA	IVNS1ABP	mRNA
875	FENDRR	lncRNA	LDOC1	mRNA
876	FENDRR	lncRNA	LEMD3	mRNA
877	FENDRR	lncRNA	IARS	mRNA
878	FENDRR	lncRNA	MXD4	mRNA
879	FENDRR	lncRNA	RNF20	mRNA
880	FENDRR	lncRNA	JAM3	mRNA
881	FENDRR	lncRNA	SLC30A7	mRNA
882	FENDRR	lncRNA	JOSD1	mRNA
883	FENDRR	lncRNA	JMY	mRNA
884	FENDRR	lncRNA	IDI1	mRNA
885	FENDRR	lncRNA	PROCR	mRNA
886	FENDRR	lncRNA	UXS1	mRNA
887	FENDRR	lncRNA	UXT	mRNA
888	FENDRR	lncRNA	VAC14	mRNA
889	FENDRR	lncRNA	MYO1A	mRNA
890	FENDRR	lncRNA	IFI27	mRNA
891	FENDRR	lncRNA	IFI27L1	mRNA
892	FENDRR	lncRNA	IFI30	mRNA
893	FENDRR	lncRNA	IFI44	mRNA
894	FENDRR	lncRNA	IFI6	mRNA
895	FENDRR	lncRNA	IFI44L	mRNA
896	FENDRR	lncRNA	VASN	mRNA
897	FENDRR	lncRNA	IFIH1	mRNA
898	FENDRR	lncRNA	IFIT1	mRNA
899	FENDRR	lncRNA	ITCH	mRNA
900	FENDRR	lncRNA	HEATR3	mRNA
901	FENDRR	lncRNA	KBTBD8	mRNA
902	FENDRR	lncRNA	KBTBD7	mRNA
903	FENDRR	lncRNA	PRRX2	mRNA
904	FENDRR	lncRNA	IFITM1	mRNA
905	FENDRR	lncRNA	IFNAR1	mRNA
906	FENDRR	lncRNA	IFNE	mRNA
907	FENDRR	lncRNA	RARS	mRNA
908	FENDRR	lncRNA	LIPG	mRNA
909	FENDRR	lncRNA	IFT81	mRNA
910	FENDRR	lncRNA	TCTA	mRNA
911	FENDRR	lncRNA	TCTN1	mRNA
912	FENDRR	lncRNA	TCTN2	mRNA
913	FENDRR	lncRNA	TDO2	mRNA
914	FENDRR	lncRNA	FGFR1OP	mRNA
915	FENDRR	lncRNA	TEAD2	mRNA
916	FENDRR	lncRNA	TECPR2	mRNA
917	FENDRR	lncRNA	NTMT1	mRNA
918	FENDRR	lncRNA	NTN4	mRNA
919	FENDRR	lncRNA	NTNG1	mRNA
920	FENDRR	lncRNA	IGFBP6	mRNA
921	FENDRR	lncRNA	FIGNL1	mRNA
922	FENDRR	lncRNA	FIP1L1	mRNA
923	FENDRR	lncRNA	FITM2	mRNA
925	FENDRR	lncRNA	IKBIP	mRNA
926	FENDRR	lncRNA	KIAA0355	mRNA
927	FENDRR	lncRNA	PSMD5	mRNA
928	FENDRR	lncRNA	PSMD6	mRNA
930	FENDRR	lncRNA	PSMD8	mRNA
931	FENDRR	lncRNA	PSME3	mRNA
932	FENDRR	lncRNA	PSME4	mRNA
933	FENDRR	lncRNA	WDFY2	mRNA
934	FENDRR	lncRNA	WDFY4	mRNA
935	FENDRR	lncRNA	SH3GLB1	mRNA
936	FENDRR	lncRNA	MAU2	mRNA
937	FENDRR	lncRNA	MBD6	mRNA
939	FENDRR	lncRNA	IMP3	mRNA
940	FENDRR	lncRNA	IMPAD1	mRNA
941	FENDRR	lncRNA	IMPDH2	mRNA
942	FENDRR	lncRNA	CAMK1D	mRNA
944	FENDRR	lncRNA	KLC4	mRNA
945	FENDRR	lncRNA	POLR2D	mRNA
946	FENDRR	lncRNA	OBP2A	mRNA
947	FENDRR	lncRNA	INAFM2	mRNA
948	FENDRR	lncRNA	PTK7	mRNA
949	FENDRR	lncRNA	OCIAD2	mRNA
950	FENDRR	lncRNA	STRN3	mRNA
951	FENDRR	lncRNA	NEK4	mRNA
952	FENDRR	lncRNA	NELFA	mRNA
953	FENDRR	lncRNA	INTS1	mRNA
954	FENDRR	lncRNA	INSIG2	mRNA
955	FENDRR	lncRNA	PTPRN	mRNA
956	FENDRR	lncRNA	INTS12	mRNA
957	FENDRR	lncRNA	OLFML2A	mRNA
958	FENDRR	lncRNA	OLFML3	mRNA
959	FENDRR	lncRNA	OLR1	mRNA
960	FENDRR	lncRNA	PTX3	mRNA
961	FENDRR	lncRNA	PUM1	mRNA
962	FENDRR	lncRNA	WWTR1	mRNA
963	FENDRR	lncRNA	XAF1	mRNA
964	FENDRR	lncRNA	LRRC2	mRNA
965	FENDRR	lncRNA	PXMP4	mRNA
966	FENDRR	lncRNA	RHOJ	mRNA
967	FENDRR	lncRNA	IQGAP1	mRNA
968	FENDRR	lncRNA	XPO4	mRNA
969	FENDRR	lncRNA	PYCR2	mRNA
970	FENDRR	lncRNA	PYGB	mRNA
971	FENDRR	lncRNA	PPP1R18	mRNA
972	FENDRR	lncRNA	PPP1R36	mRNA
973	FENDRR	lncRNA	IRS1	mRNA
974	FENDRR	lncRNA	ISCU	mRNA
975	FENDRR	lncRNA	PYROXD1	mRNA
976	FENDRR	lncRNA	QDPR	mRNA
977	FENDRR	lncRNA	RLF	mRNA
978	FENDRR	lncRNA	R3HDM4	mRNA
979	FENDRR	lncRNA	LAMB3	mRNA
980	FENDRR	lncRNA	LAMP1	mRNA
981	FENDRR	lncRNA	RMND1	mRNA
982	FENDRR	lncRNA	RNASE2	mRNA
983	FENDRR	lncRNA	ZSCAN31	mRNA
984	FENDRR	lncRNA	YIPF6	mRNA
985	FENDRR	lncRNA	LARGE1	mRNA
986	FENDRR	lncRNA	RAB11FIP2	mRNA
987	FENDRR	lncRNA	RAB12	mRNA
988	FENDRR	lncRNA	MGA	mRNA
989	FENDRR	lncRNA	YWHAB	mRNA
990	FENDRR	lncRNA	ITIH3	mRNA
991	FENDRR	lncRNA	ZBTB43	mRNA
992	FENDRR	lncRNA	GTF3C2	mRNA
993	FENDRR	lncRNA	GTF3C3	mRNA
994	FENDRR	lncRNA	PIDD1	mRNA
995	FENDRR	lncRNA	GUCA1B	mRNA
996	FENDRR	lncRNA	GUCD1	mRNA
997	FENDRR	lncRNA	JAG1	mRNA
998	FENDRR	lncRNA	JADE2	mRNA
999	FENDRR	lncRNA	RAB3GAP1	mRNA
1000	FENDRR	lncRNA	PIH1D3	mRNA
1001	FENDRR	lncRNA	PIK3C2A	mRNA
1002	FENDRR	lncRNA	LETM2	mRNA
1003	FENDRR	lncRNA	JMJD8	mRNA
1004	FENDRR	lncRNA	IDH3G	mRNA
1005	FENDRR	lncRNA	RAB7A	mRNA
1006	FENDRR	lncRNA	RAB8A	mRNA
1007	FENDRR	lncRNA	ZFAND5	mRNA
1008	FENDRR	lncRNA	GFM1	mRNA
1009	FENDRR	lncRNA	GFOD1	mRNA
1010	FENDRR	lncRNA	GFPT1	mRNA
1011	FENDRR	lncRNA	GFPT2	mRNA
1012	FENDRR	lncRNA	RAC2	mRNA
1013	FENDRR	lncRNA	RAD1	mRNA
1014	FENDRR	lncRNA	PBX3	mRNA
1015	FENDRR	lncRNA	RAD50	mRNA
1016	FENDRR	lncRNA	PC	mRNA
1017	FENDRR	lncRNA	RAI1	mRNA
1018	FENDRR	lncRNA	GIP	mRNA
1019	FENDRR	lncRNA	GIPC1	mRNA
1020	FENDRR	lncRNA	KATNAL1	mRNA
1021	FENDRR	lncRNA	RAP2A	mRNA
1022	FENDRR	lncRNA	KBTBD6	mRNA
1023	FENDRR	lncRNA	PLCXD1	mRNA
1024	FENDRR	lncRNA	PCDHB14	mRNA
1025	FENDRR	lncRNA	ZMPSTE24	mRNA
1026	FENDRR	lncRNA	KCMF1	mRNA
1027	FENDRR	lncRNA	KCNA5	mRNA
1028	FENDRR	lncRNA	RARRES1	mRNA
1029	FENDRR	lncRNA	RARRES2	mRNA
1030	FENDRR	lncRNA	RASA1	mRNA
1031	FENDRR	lncRNA	KCNJ15	mRNA
1032	FENDRR	lncRNA	PCMT1	mRNA
1033	FENDRR	lncRNA	KCNK6	mRNA
1034	FENDRR	lncRNA	KCNMB4	mRNA
1035	FENDRR	lncRNA	GLRX5	mRNA
1036	FENDRR	lncRNA	GLT8D1	mRNA
1037	FENDRR	lncRNA	GLT8D2	mRNA
1038	FENDRR	lncRNA	KCTD4	mRNA
1039	FENDRR	lncRNA	RBFOX1	mRNA
1040	FENDRR	lncRNA	ZNF235	mRNA
1041	FENDRR	lncRNA	KDM4B	mRNA
1042	FENDRR	lncRNA	RBM12	mRNA
1043	FENDRR	lncRNA	KDM5C	mRNA
1044	FENDRR	lncRNA	KDM5D	mRNA
1045	FENDRR	lncRNA	IGLV2-14	mRNA
1046	FENDRR	lncRNA	RBM34	mRNA
1047	FENDRR	lncRNA	ZNF292	mRNA
1048	FENDRR	lncRNA	PDCD5	mRNA
1049	FENDRR	lncRNA	KIAA0556	mRNA
1050	FENDRR	lncRNA	GNG12	mRNA
1051	FENDRR	lncRNA	GNL2	mRNA
1052	FENDRR	lncRNA	KIAA1549	mRNA
1053	FENDRR	lncRNA	RC3H2	mRNA
1054	FENDRR	lncRNA	KIAA1586	mRNA
1055	FENDRR	lncRNA	KIAA2013	mRNA
1056	FENDRR	lncRNA	KIAA2026	mRNA
1057	FENDRR	lncRNA	KIDINS220	mRNA
1058	FENDRR	lncRNA	PDIA3	mRNA
1059	FENDRR	lncRNA	PDIA4	mRNA
1060	FENDRR	lncRNA	KIF1BP	mRNA
1061	FENDRR	lncRNA	GORASP1	mRNA
1062	FENDRR	lncRNA	KIF2A	mRNA
1063	FENDRR	lncRNA	KIRREL1	mRNA
1064	FENDRR	lncRNA	KIRREL3	mRNA
1065	FENDRR	lncRNA	REL	mRNA
1066	FENDRR	lncRNA	RER1	mRNA
1067	FENDRR	lncRNA	GPC6	mRNA
1068	FENDRR	lncRNA	ZNF512B	mRNA
1069	FENDRR	lncRNA	MRPL35	mRNA
1070	FENDRR	lncRNA	GPN1	mRNA
1071	FENDRR	lncRNA	ZNF557	mRNA
1072	FENDRR	lncRNA	RETREG3	mRNA
1073	FENDRR	lncRNA	REV3L	mRNA
1074	FENDRR	lncRNA	RFNG	mRNA
1075	FENDRR	lncRNA	KLHL42	mRNA
1077	FENDRR	lncRNA	RFTN1	mRNA
1078	FENDRR	lncRNA	KNTC1	mRNA
1079	FENDRR	lncRNA	PET100	mRNA
1080	FENDRR	lncRNA	PEX11G	mRNA
1081	FENDRR	lncRNA	TRIAP1	mRNA
1082	FENDRR	lncRNA	PFKFB3	mRNA
1083	FENDRR	lncRNA	PFN1	mRNA
1084	FENDRR	lncRNA	ZNF670	mRNA
1085	FENDRR	lncRNA	ZNF677	mRNA
1086	FENDRR	lncRNA	ZNF680	mRNA
1087	FENDRR	lncRNA	IPO8	mRNA
1088	FENDRR	lncRNA	KRTAP1-5	mRNA
1089	FENDRR	lncRNA	ZNF74	mRNA
1090	FENDRR	lncRNA	RHBDD1	mRNA
1091	FENDRR	lncRNA	RHD	mRNA
1092	FENDRR	lncRNA	MSANTD3	mRNA
1093	FENDRR	lncRNA	KYNU	mRNA
1094	FENDRR	lncRNA	L3MBTL2	mRNA
1095	FENDRR	lncRNA	RIMS2	mRNA
1096	FENDRR	lncRNA	LACTB2	mRNA
1097	FENDRR	lncRNA	ZNF865	mRNA
1098	FENDRR	lncRNA	QTRT2	mRNA
1099	FENDRR	lncRNA	R3HCC1	mRNA
1100	FENDRR	lncRNA	GALNT1	mRNA
1101	FENDRR	lncRNA	GALNT11	mRNA
1102	FENDRR	lncRNA	GALNT15	mRNA
1103	FENDRR	lncRNA	GALNT2	mRNA
1104	FENDRR	lncRNA	ITGA6	mRNA
1105	FENDRR	lncRNA	GSTA4	mRNA
1106	FENDRR	lncRNA	RAB11B	mRNA
1107	FENDRR	lncRNA	PHLPP1	mRNA
1108	FENDRR	lncRNA	ZSWIM1	mRNA
1109	FENDRR	lncRNA	PI4K2B	mRNA
1110	FENDRR	lncRNA	PI4KB	mRNA
1111	FENDRR	lncRNA	RNASEL	mRNA
1112	FENDRR	lncRNA	PIAS3	mRNA
1113	FENDRR	lncRNA	RAB26	mRNA
1114	FENDRR	lncRNA	ZBTB4	mRNA
1115	FENDRR	lncRNA	RAB27B	mRNA
1116	FENDRR	lncRNA	ZC3H4	mRNA
1117	FENDRR	lncRNA	ITSN2	mRNA
1118	FENDRR	lncRNA	GUF1	mRNA
1119	FENDRR	lncRNA	LDB2	mRNA
1120	FENDRR	lncRNA	LDHD	mRNA
1121	FENDRR	lncRNA	RAB40A	mRNA
1122	FENDRR	lncRNA	JAM2	mRNA
1123	FENDRR	lncRNA	RAB40B	mRNA
1124	FENDRR	lncRNA	RAB5C	mRNA
1125	FENDRR	lncRNA	RAB6B	mRNA
1126	FENDRR	lncRNA	RNF220	mRNA
1127	FENDRR	lncRNA	LGR4	mRNA
1129	FENDRR	lncRNA	RNF6	mRNA
1130	FENDRR	lncRNA	TSSK3	mRNA
1131	FENDRR	lncRNA	MYO19	mRNA
1132	FENDRR	lncRNA	TTC12	mRNA
1133	FENDRR	lncRNA	PIP5K1A	mRNA
1134	FENDRR	lncRNA	SPOCK1	mRNA
1135	FENDRR	lncRNA	RPA2	mRNA
1136	FENDRR	lncRNA	RPAIN	mRNA
1137	FENDRR	lncRNA	SPPL3	mRNA
1138	FENDRR	lncRNA	MYRFL	mRNA
1139	FENDRR	lncRNA	RPGRIP1L	mRNA
1143	FENDRR	lncRNA	KAZN	mRNA
1144	FENDRR	lncRNA	PCDHB10	mRNA
1145	FENDRR	lncRNA	HEATR6	mRNA
1146	FENDRR	lncRNA	HEBP1	mRNA
1147	FENDRR	lncRNA	HECA	mRNA
1148	FENDRR	lncRNA	PLD6	mRNA
1149	FENDRR	lncRNA	HECW2	mRNA
1151	FENDRR	lncRNA	PLEKHB1	mRNA
1152	FENDRR	lncRNA	RPL38	mRNA
1153	FENDRR	lncRNA	RPL4	mRNA
1154	FENDRR	lncRNA	RPL5	mRNA
1155	FENDRR	lncRNA	SRP72	mRNA
1156	FENDRR	lncRNA	LMAN2L	mRNA
1157	FENDRR	lncRNA	LMBRD2	mRNA
1158	FENDRR	lncRNA	HEXD	mRNA
1159	FENDRR	lncRNA	HEXIM2	mRNA
1160	FENDRR	lncRNA	PLPPR2	mRNA
1161	FENDRR	lncRNA	PLPPR3	mRNA
1162	FENDRR	lncRNA	LMOD1	mRNA
1163	FENDRR	lncRNA	LNP1	mRNA
1164	FENDRR	lncRNA	HIBCH	mRNA
1165	FENDRR	lncRNA	LNX1	mRNA
1166	FENDRR	lncRNA	SMAD6	mRNA
1169	FENDRR	lncRNA	HILPDA	mRNA
1170	FENDRR	lncRNA	HINT1	mRNA
1174	FENDRR	lncRNA	LOC100505549	mRNA
1175	FENDRR	lncRNA	RSAD2	mRNA
1176	FENDRR	lncRNA	RRS1	mRNA
1177	FENDRR	lncRNA	PNPLA6	mRNA
1178	FENDRR	lncRNA	RTEL1	mRNA
1179	FENDRR	lncRNA	RTL8A	mRNA
1181	FENDRR	lncRNA	NDST2	mRNA
1182	FENDRR	lncRNA	RTL8C	mRNA
1183	FENDRR	lncRNA	LOC150051	mRNA
1185	FENDRR	lncRNA	RTN4	mRNA
1186	FENDRR	lncRNA	RTP4	mRNA
1188	FENDRR	lncRNA	RUSC1	mRNA
1189	FENDRR	lncRNA	POLR2E	mRNA
1190	FENDRR	lncRNA	RUVBL2	mRNA
1191	FENDRR	lncRNA	POLR2L	mRNA
1192	FENDRR	lncRNA	NDUFS5	mRNA
1193	FENDRR	lncRNA	RXRB	mRNA
1194	FENDRR	lncRNA	S100A11	mRNA
1195	FENDRR	lncRNA	S100A4	mRNA
1196	FENDRR	lncRNA	S100A7A	mRNA
1197	FENDRR	lncRNA	S1PR2	mRNA
1198	FENDRR	lncRNA	HOOK3	mRNA
1199	FENDRR	lncRNA	LPIN1	mRNA
1200	FENDRR	lncRNA	SALL1	mRNA
1201	FENDRR	lncRNA	SAMD11	mRNA
1202	FENDRR	lncRNA	SUDS3	mRNA
1203	FENDRR	lncRNA	SAMD5	mRNA
1204	FENDRR	lncRNA	LRP1	mRNA
1205	FENDRR	lncRNA	SAMD9L	mRNA
1206	FENDRR	lncRNA	LRP6	mRNA
1207	FENDRR	lncRNA	LRP8	mRNA
1208	FENDRR	lncRNA	ZNF711	mRNA
1209	FENDRR	lncRNA	PPM1K	mRNA
1210	FENDRR	lncRNA	LRRC32	mRNA
1211	FENDRR	lncRNA	SARAF	mRNA
1212	FENDRR	lncRNA	LRRC34	mRNA
1213	FENDRR	lncRNA	LRRC40	mRNA
1214	FENDRR	lncRNA	SATB1	mRNA
1215	FENDRR	lncRNA	NIPA2	mRNA
1216	FENDRR	lncRNA	LRRC61	mRNA
1217	FENDRR	lncRNA	SBSN	mRNA
1218	FENDRR	lncRNA	SC5D	mRNA
1219	FENDRR	lncRNA	GRTP1	mRNA
1220	FENDRR	lncRNA	GSAP	mRNA
1221	FENDRR	lncRNA	RLIM	mRNA
1222	FENDRR	lncRNA	PHF23	mRNA
1223	FENDRR	lncRNA	ZPR1	mRNA
1224	FENDRR	lncRNA	ZSCAN18	mRNA
1225	FENDRR	lncRNA	ZSCAN2	mRNA
1226	FENDRR	lncRNA	PPP5C	mRNA
1227	FENDRR	lncRNA	RMDN3	mRNA
1228	FENDRR	lncRNA	HSPBAP1	mRNA
1229	FENDRR	lncRNA	PPP6R2	mRNA
1230	FENDRR	lncRNA	PPTC7	mRNA
1231	FENDRR	lncRNA	LY6E	mRNA
1232	FENDRR	lncRNA	LY6G5B	mRNA
1233	FENDRR	lncRNA	PQLC2L	mRNA
1234	FENDRR	lncRNA	RNF126	mRNA
1235	FENDRR	lncRNA	ZWINT	mRNA
1236	FENDRR	lncRNA	ZYX	mRNA
1238	FENDRR	lncRNA	LCN2	mRNA
1239	FENDRR	lncRNA	RAB3GAP2	mRNA
1240	FENDRR	lncRNA	HYKK	mRNA
1241	FENDRR	lncRNA	LYPLA1	mRNA
1242	FENDRR	lncRNA	RNF150	mRNA
1243	FENDRR	lncRNA	SPCS2	mRNA
1244	FENDRR	lncRNA	SPCS3	mRNA
1245	FENDRR	lncRNA	MXRA7	mRNA
1246	FENDRR	lncRNA	RNF213	mRNA
1247	FENDRR	lncRNA	IDH2	mRNA
1248	FENDRR	lncRNA	IDH3A	mRNA
1249	FENDRR	lncRNA	PRKD1	mRNA
1250	FENDRR	lncRNA	PRKG1	mRNA
1252	FENDRR	lncRNA	PRMT5	mRNA
1253	FENDRR	lncRNA	IER2	mRNA
1254	FENDRR	lncRNA	IER5L	mRNA
1255	FENDRR	lncRNA	IFFO1	mRNA
1256	FENDRR	lncRNA	PRPF18	mRNA
1257	FENDRR	lncRNA	IFI35	mRNA
1258	FENDRR	lncRNA	PRPF6	mRNA
1259	FENDRR	lncRNA	PRPF4B	mRNA
1260	FENDRR	lncRNA	MAN2B1	mRNA
1261	FENDRR	lncRNA	VAT1L	mRNA
1262	FENDRR	lncRNA	PRPS2	mRNA
1263	FENDRR	lncRNA	IFIT2	mRNA
1265	FENDRR	lncRNA	HEATR5B	mRNA
1266	FENDRR	lncRNA	IFIT3	mRNA
1267	FENDRR	lncRNA	IFIT5	mRNA
1268	FENDRR	lncRNA	MAP2K3	mRNA
1269	FENDRR	lncRNA	MAP2K4	mRNA
1270	FENDRR	lncRNA	MAP2K5	mRNA
1271	FENDRR	lncRNA	IFNGR1	mRNA
1272	FENDRR	lncRNA	IFT20	mRNA
1273	FENDRR	lncRNA	IFT46	mRNA
1274	FENDRR	lncRNA	IFT52	mRNA
1275	FENDRR	lncRNA	IFT80	mRNA
1276	FENDRR	lncRNA	PSAT1	mRNA
1277	FENDRR	lncRNA	IFT88	mRNA
1278	FENDRR	lncRNA	IGDCC4	mRNA
1279	FENDRR	lncRNA	NSUN5	mRNA
1280	FENDRR	lncRNA	NT5C3A	mRNA
1281	FENDRR	lncRNA	NT5DC2	mRNA
1282	FENDRR	lncRNA	NT5E	mRNA
1283	FENDRR	lncRNA	IGFBP3	mRNA
1284	FENDRR	lncRNA	IGFBP4	mRNA
1285	FENDRR	lncRNA	VPS53	mRNA
1286	FENDRR	lncRNA	VPS8	mRNA
1287	FENDRR	lncRNA	IGFBP7	mRNA
1288	FENDRR	lncRNA	2022-03-01	mRNA
1289	FENDRR	lncRNA	2022-03-04	mRNA
1290	FENDRR	lncRNA	IKBKB	mRNA
1291	FENDRR	lncRNA	IL11	mRNA
1292	FENDRR	lncRNA	IL11RA	mRNA
1293	FENDRR	lncRNA	IL12A	mRNA
1294	FENDRR	lncRNA	IL13RA1	mRNA
1295	FENDRR	lncRNA	IL13RA2	mRNA
1296	FENDRR	lncRNA	IL15	mRNA
1297	FENDRR	lncRNA	MATN2	mRNA
1298	FENDRR	lncRNA	MATN3	mRNA
1299	FENDRR	lncRNA	NUP214	mRNA
1300	FENDRR	lncRNA	NUP43	mRNA
1301	FENDRR	lncRNA	NUP50	mRNA
1302	FENDRR	lncRNA	PSPC1	mRNA
1303	FENDRR	lncRNA	PSPH	mRNA
1304	FENDRR	lncRNA	ILVBL	mRNA
1305	FENDRR	lncRNA	PTDSS1	mRNA
1306	FENDRR	lncRNA	IMP4	mRNA
1307	FENDRR	lncRNA	IMPA1	mRNA
1308	FENDRR	lncRNA	PTGER4	mRNA
1309	FENDRR	lncRNA	PTGES3	mRNA
1310	FENDRR	lncRNA	INAFM1	mRNA
1311	FENDRR	lncRNA	MCL1	mRNA
1312	FENDRR	lncRNA	MCM3	mRNA
1313	FENDRR	lncRNA	ING4	mRNA
1314	FENDRR	lncRNA	ING5	mRNA
1315	FENDRR	lncRNA	INIP	mRNA
1316	FENDRR	lncRNA	INPP4B	mRNA
1317	FENDRR	lncRNA	INSIG1	mRNA
1318	FENDRR	lncRNA	MCUB	mRNA
1319	FENDRR	lncRNA	MCUR1	mRNA
1320	FENDRR	lncRNA	PTPRR	mRNA
1321	FENDRR	lncRNA	PTPRS	mRNA
1322	FENDRR	lncRNA	PTRH1	mRNA
1323	FENDRR	lncRNA	PTTG1IP	mRNA
1324	FENDRR	lncRNA	MECOM	mRNA
1325	FENDRR	lncRNA	MED10	mRNA
1326	FENDRR	lncRNA	PUM3	mRNA
1327	FENDRR	lncRNA	IPO4	mRNA
1328	FENDRR	lncRNA	IPO5	mRNA
1329	FENDRR	lncRNA	IPO7	mRNA
1330	FENDRR	lncRNA	MEIOC	mRNA
1331	FENDRR	lncRNA	MEIS1	mRNA
1332	FENDRR	lncRNA	IRAK2	mRNA
1333	FENDRR	lncRNA	IRF1	mRNA
1334	FENDRR	lncRNA	IRF2BP1	mRNA
1335	FENDRR	lncRNA	IRF2BP2	mRNA
1336	FENDRR	lncRNA	IRF2BPL	mRNA
1337	FENDRR	lncRNA	IRF7	mRNA
1338	FENDRR	lncRNA	IRF9	mRNA
1339	FENDRR	lncRNA	PYM1	mRNA
1340	FENDRR	lncRNA	XRCC5	mRNA
1341	FENDRR	lncRNA	PYROXD2	mRNA
1342	FENDRR	lncRNA	XXYLT1	mRNA
1343	FENDRR	lncRNA	YAP1	mRNA
1344	FENDRR	lncRNA	YARS	mRNA
1345	FENDRR	lncRNA	YEATS2	mRNA
1346	FENDRR	lncRNA	YEATS4	mRNA
1347	FENDRR	lncRNA	RAB10	mRNA
1348	FENDRR	lncRNA	MFSD3	mRNA
1349	FENDRR	lncRNA	MFSD6	mRNA
1350	FENDRR	lncRNA	MFSD8	mRNA
1351	FENDRR	lncRNA	RAB11FIP5	mRNA
1352	FENDRR	lncRNA	PA2G4	mRNA
1353	FENDRR	lncRNA	MGARP	mRNA
1354	FENDRR	lncRNA	RAB18	mRNA
1355	FENDRR	lncRNA	RAB20	mRNA
1356	FENDRR	lncRNA	RAB21	mRNA
1357	FENDRR	lncRNA	MGLL	mRNA
1358	FENDRR	lncRNA	MGMT	mRNA
1359	FENDRR	lncRNA	RAB29	mRNA
1360	FENDRR	lncRNA	LDB1	mRNA
1361	FENDRR	lncRNA	PALB2	mRNA
1362	FENDRR	lncRNA	RAB34	mRNA
1363	FENDRR	lncRNA	MICU3	mRNA
1364	FENDRR	lncRNA	ZCCHC18	mRNA
1365	FENDRR	lncRNA	ZCCHC2	mRNA
1367	FENDRR	lncRNA	MINK1	mRNA
1368	FENDRR	lncRNA	MINPP1	mRNA
1369	FENDRR	lncRNA	PARD6G	mRNA
1371	FENDRR	lncRNA	RAB9A	mRNA
1372	FENDRR	lncRNA	RAB9B	mRNA
1373	FENDRR	lncRNA	RABEP1	mRNA
1374	FENDRR	lncRNA	RABIF	mRNA
1375	FENDRR	lncRNA	RABL6	mRNA
1376	FENDRR	lncRNA	SLC35B2	mRNA
1377	FENDRR	lncRNA	SLC35B4	mRNA
1378	FENDRR	lncRNA	RAD17	mRNA
1379	FENDRR	lncRNA	MLN	mRNA
1380	FENDRR	lncRNA	RAD54B	mRNA
1381	FENDRR	lncRNA	SLC35G2	mRNA
1382	FENDRR	lncRNA	RALA	mRNA
1383	FENDRR	lncRNA	RALB	mRNA
1384	FENDRR	lncRNA	RANBP2	mRNA
1385	FENDRR	lncRNA	RANGAP1	mRNA
1386	FENDRR	lncRNA	RAP1GAP2	mRNA
1387	FENDRR	lncRNA	RAP1GDS1	mRNA
1388	FENDRR	lncRNA	ZKSCAN4	mRNA
1389	FENDRR	lncRNA	RAPGEF5	mRNA
1390	FENDRR	lncRNA	RARB	mRNA
1391	FENDRR	lncRNA	RARG	mRNA
1392	FENDRR	lncRNA	MMP9	mRNA
1393	FENDRR	lncRNA	MMUT	mRNA
1394	FENDRR	lncRNA	PCDHB6	mRNA
1395	FENDRR	lncRNA	PCDHB7	mRNA
1396	FENDRR	lncRNA	RASA3	mRNA
1397	FENDRR	lncRNA	RASEF	mRNA
1398	FENDRR	lncRNA	RASL11B	mRNA
1399	FENDRR	lncRNA	RASL12	mRNA
1400	FENDRR	lncRNA	RASSF2	mRNA
1401	FENDRR	lncRNA	RBBP4	mRNA
1402	FENDRR	lncRNA	RBBP8	mRNA
1403	FENDRR	lncRNA	RBFA	mRNA
1404	FENDRR	lncRNA	MPC2	mRNA
1405	FENDRR	lncRNA	RBFOX2	mRNA
1406	FENDRR	lncRNA	SLC9B2	mRNA
1407	FENDRR	lncRNA	RBM17	mRNA
1408	FENDRR	lncRNA	RBM19	mRNA
1409	FENDRR	lncRNA	RBM3	mRNA
1410	FENDRR	lncRNA	MPP5	mRNA
1411	FENDRR	lncRNA	MPPE1	mRNA
1412	FENDRR	lncRNA	RBMS3	mRNA
1413	FENDRR	lncRNA	RBPJ	mRNA
1414	FENDRR	lncRNA	RBPMS	mRNA
1415	FENDRR	lncRNA	RBPMS2	mRNA
1416	FENDRR	lncRNA	RBX1	mRNA
1417	FENDRR	lncRNA	SMARCA5	mRNA
1418	FENDRR	lncRNA	RCAN1	mRNA
1419	FENDRR	lncRNA	RCAN2	mRNA
1420	FENDRR	lncRNA	RCAN3	mRNA
1421	FENDRR	lncRNA	RCC1	mRNA
1422	FENDRR	lncRNA	RCL1	mRNA
1423	FENDRR	lncRNA	RCN2	mRNA
1424	FENDRR	lncRNA	RDH10	mRNA
1425	FENDRR	lncRNA	RDH11	mRNA
1426	FENDRR	lncRNA	RDH12	mRNA
1427	FENDRR	lncRNA	RECK	mRNA
1428	FENDRR	lncRNA	RECQL	mRNA
1429	FENDRR	lncRNA	REEP3	mRNA
1430	FENDRR	lncRNA	ZNF490	mRNA
1431	FENDRR	lncRNA	RELCH	mRNA
1432	FENDRR	lncRNA	MRPL30	mRNA
1433	FENDRR	lncRNA	PDLIM5	mRNA
1434	FENDRR	lncRNA	ZNF521	mRNA
1435	FENDRR	lncRNA	SNAP23	mRNA
1436	FENDRR	lncRNA	SNAP25	mRNA
1437	FENDRR	lncRNA	SNAPC1	mRNA
1438	FENDRR	lncRNA	RFC2	mRNA
1439	FENDRR	lncRNA	PDXP	mRNA
1440	FENDRR	lncRNA	RFPL2	mRNA
1441	FENDRR	lncRNA	MRPL58	mRNA
1442	FENDRR	lncRNA	RFTN2	mRNA
1443	FENDRR	lncRNA	RFX7	mRNA
1444	FENDRR	lncRNA	RGCC	mRNA
1445	FENDRR	lncRNA	RGL1	mRNA
1446	FENDRR	lncRNA	RGMB	mRNA
1447	FENDRR	lncRNA	RGS10	mRNA
1448	FENDRR	lncRNA	RGS17	mRNA
1449	FENDRR	lncRNA	RGS2	mRNA
1450	FENDRR	lncRNA	RGS20	mRNA
1451	FENDRR	lncRNA	RGS3	mRNA
1452	FENDRR	lncRNA	RGS4	mRNA
1453	FENDRR	lncRNA	RGS7	mRNA
1454	FENDRR	lncRNA	MRS2	mRNA
1455	FENDRR	lncRNA	SNRPB	mRNA
1456	FENDRR	lncRNA	PGM5	mRNA
1457	FENDRR	lncRNA	RHOQ	mRNA
1458	FENDRR	lncRNA	RICTOR	mRNA
1459	FENDRR	lncRNA	SNX24	mRNA
1460	FENDRR	lncRNA	RIN3	mRNA
1461	FENDRR	lncRNA	RINT1	mRNA
1462	FENDRR	lncRNA	PHC2	mRNA
1463	FENDRR	lncRNA	RIPK1	mRNA
1464	FENDRR	lncRNA	RIPK2	mRNA
1465	FENDRR	lncRNA	RIT1	mRNA
1466	FENDRR	lncRNA	ZNF92	mRNA
1467	FENDRR	lncRNA	ZNFX1	mRNA
1468	FENDRR	lncRNA	RMC1	mRNA
1469	FENDRR	lncRNA	RMDN1	mRNA
1470	FENDRR	lncRNA	PHLDB2	mRNA
1471	FENDRR	lncRNA	MTHFD1	mRNA
1472	FENDRR	lncRNA	PHPT1	mRNA
1473	FENDRR	lncRNA	PHTF1	mRNA
1474	FENDRR	lncRNA	ZSWIM7	mRNA
1475	FENDRR	lncRNA	RNASEH2B	mRNA
1476	FENDRR	lncRNA	ZW10	mRNA
1477	FENDRR	lncRNA	ZWILCH	mRNA
1478	FENDRR	lncRNA	MTSS1	mRNA
1479	FENDRR	lncRNA	MTUS1	mRNA
1480	FENDRR	lncRNA	MUL1	mRNA
1481	FENDRR	lncRNA	RAB31	mRNA
1482	FENDRR	lncRNA	MVP	mRNA
1483	FENDRR	lncRNA	MX1	mRNA
1484	FENDRR	lncRNA	MX2	mRNA
1485	FENDRR	lncRNA	SPATS2	mRNA
1486	FENDRR	lncRNA	PIGS	mRNA
1487	FENDRR	lncRNA	PIGT	mRNA
1488	FENDRR	lncRNA	PIGV	mRNA
1489	FENDRR	lncRNA	MYBL1	mRNA
1490	FENDRR	lncRNA	MYC	mRNA
1491	FENDRR	lncRNA	MYD88	mRNA
1492	FENDRR	lncRNA	MYL12B	mRNA
1493	FENDRR	lncRNA	MYL6	mRNA
1494	FENDRR	lncRNA	SPHK1	mRNA
1495	FENDRR	lncRNA	TTC1	mRNA
1496	FENDRR	lncRNA	SPIRE1	mRNA
1497	FENDRR	lncRNA	SPNS1	mRNA
1498	FENDRR	lncRNA	PITPNB	mRNA
1499	FENDRR	lncRNA	PITPNM1	mRNA
1500	FENDRR	lncRNA	PITPNM2	mRNA
1501	FENDRR	lncRNA	PITRM1	mRNA
1502	FENDRR	lncRNA	PJA2	mRNA
1504	FENDRR	lncRNA	SPSB3	mRNA
1505	FENDRR	lncRNA	SPTLC1	mRNA
1506	FENDRR	lncRNA	SPTLC2	mRNA
1507	FENDRR	lncRNA	NAA20	mRNA
1514	FENDRR	lncRNA	RPL28	mRNA
1515	FENDRR	lncRNA	RPL31	mRNA
1516	FENDRR	lncRNA	SRI	mRNA
1517	FENDRR	lncRNA	SRP14	mRNA
1518	FENDRR	lncRNA	SRP54	mRNA
1519	FENDRR	lncRNA	TUBB3	mRNA
1520	FENDRR	lncRNA	SRPK1	mRNA
1521	FENDRR	lncRNA	SRPX	mRNA
1522	FENDRR	lncRNA	LMCD1	mRNA
1523	FENDRR	lncRNA	RPRD1A	mRNA
1524	FENDRR	lncRNA	TUBGCP5	mRNA
1525	FENDRR	lncRNA	LMO7DN	mRNA
1526	FENDRR	lncRNA	NAT14	mRNA
1527	FENDRR	lncRNA	NAV1	mRNA
1528	FENDRR	lncRNA	RRAGA	mRNA
1529	FENDRR	lncRNA	NBAS	mRNA
1530	FENDRR	lncRNA	LNX2	mRNA
1532	FENDRR	lncRNA	RRAGD	mRNA
1533	FENDRR	lncRNA	RRM1	mRNA
1534	FENDRR	lncRNA	RRM2B	mRNA
1535	FENDRR	lncRNA	ST6GALNAC2	mRNA
1536	FENDRR	lncRNA	ST8SIA1	mRNA
1537	FENDRR	lncRNA	NCKAP5	mRNA
1538	FENDRR	lncRNA	NCKAP5L	mRNA
1539	FENDRR	lncRNA	RPL37	mRNA
1540	FENDRR	lncRNA	RRP9	mRNA
1541	FENDRR	lncRNA	NCR3	mRNA
1542	FENDRR	lncRNA	PNPT1	mRNA
1543	FENDRR	lncRNA	PNRC1	mRNA
1544	FENDRR	lncRNA	POC1B	mRNA
1545	FENDRR	lncRNA	PODN	mRNA
1546	FENDRR	lncRNA	PODXL	mRNA
1547	FENDRR	lncRNA	POGK	mRNA
1548	FENDRR	lncRNA	RTN2	mRNA
1549	FENDRR	lncRNA	STK17B	mRNA
1550	FENDRR	lncRNA	STK24	mRNA
1551	FENDRR	lncRNA	RUNDC1	mRNA
1552	FENDRR	lncRNA	NDUFAF1	mRNA
1553	FENDRR	lncRNA	RUVBL1	mRNA
1554	FENDRR	lncRNA	STON1	mRNA
1555	FENDRR	lncRNA	UBE2V2	mRNA
1556	FENDRR	lncRNA	UBE3C	mRNA
1557	FENDRR	lncRNA	NECAP1	mRNA
1558	FENDRR	lncRNA	NECTIN3	mRNA
1559	FENDRR	lncRNA	STRAP	mRNA
1560	FENDRR	lncRNA	STRIP2	mRNA
1561	FENDRR	lncRNA	NEMP1	mRNA
1562	FENDRR	lncRNA	S1PR3	mRNA
1563	FENDRR	lncRNA	SAE1	mRNA
1565	FENDRR	lncRNA	SUCLA2	mRNA
1566	FENDRR	lncRNA	POU6F2	mRNA
1567	FENDRR	lncRNA	NEUROG1	mRNA
1568	FENDRR	lncRNA	PPDPF	mRNA
1569	FENDRR	lncRNA	NFATC2IP	mRNA
1570	FENDRR	lncRNA	NFE2L2	mRNA
1571	FENDRR	lncRNA	NFIX	mRNA
1572	FENDRR	lncRNA	SAP30L	mRNA
1573	FENDRR	lncRNA	SAR1A	mRNA
1574	FENDRR	lncRNA	LRRC20	mRNA
1575	FENDRR	lncRNA	NHSL1	mRNA
1576	FENDRR	lncRNA	NID1	mRNA
1577	FENDRR	lncRNA	NIM1K	mRNA
1578	FENDRR	lncRNA	NIPA1	mRNA
1579	FENDRR	lncRNA	PPP1R12A	mRNA
1580	FENDRR	lncRNA	SBNO2	mRNA
1581	FENDRR	lncRNA	NIPAL2	mRNA
1582	FENDRR	lncRNA	NISCH	mRNA
1583	FENDRR	lncRNA	LRRC8D	mRNA
1584	FENDRR	lncRNA	LRRC8E	mRNA
1585	FENDRR	lncRNA	LRRN3	mRNA
1586	FENDRR	lncRNA	LSM14A	mRNA
1587	FENDRR	lncRNA	LSM6	mRNA
1588	FENDRR	lncRNA	LSM7	mRNA
1589	FENDRR	lncRNA	LSM8	mRNA
1590	FENDRR	lncRNA	LTBP2	mRNA
1591	FENDRR	lncRNA	LTBP3	mRNA
1592	FENDRR	lncRNA	LTBP4	mRNA
1593	FENDRR	lncRNA	LUC7L3	mRNA
1594	FENDRR	lncRNA	LUM	mRNA
1595	FENDRR	lncRNA	TADA3	mRNA
1596	FENDRR	lncRNA	TAF10	mRNA
1597	FENDRR	lncRNA	LY6K	mRNA
1598	FENDRR	lncRNA	LY96	mRNA
1599	FENDRR	lncRNA	LYAR	mRNA
1600	FENDRR	lncRNA	HUNK	mRNA
1601	FENDRR	lncRNA	NOL10	mRNA
1602	FENDRR	lncRNA	MVD	mRNA
1603	FENDRR	lncRNA	HYI	mRNA
1604	FENDRR	lncRNA	NOL6	mRNA
1605	FENDRR	lncRNA	NOL8	mRNA
1606	FENDRR	lncRNA	IBTK	mRNA
1607	FENDRR	lncRNA	ICE1	mRNA
1608	FENDRR	lncRNA	ID2	mRNA
1609	FENDRR	lncRNA	IDE	mRNA
1610	FENDRR	lncRNA	IDH1	mRNA
1611	FENDRR	lncRNA	NOSTRIN	mRNA
1612	FENDRR	lncRNA	NOTCH2	mRNA
1613	FENDRR	lncRNA	NOVA1	mRNA
1614	FENDRR	lncRNA	MAGEH1	mRNA
1615	FENDRR	lncRNA	MAJIN	mRNA
1617	FENDRR	lncRNA	NPC2	mRNA
1618	FENDRR	lncRNA	NPEPPS	mRNA
1619	FENDRR	lncRNA	NPHP4	mRNA
1620	FENDRR	lncRNA	NPL	mRNA
1621	FENDRR	lncRNA	PRPF3	mRNA
1622	FENDRR	lncRNA	PRPF31	mRNA
1623	FENDRR	lncRNA	TBL2	mRNA
1624	FENDRR	lncRNA	TBP	mRNA
1625	FENDRR	lncRNA	MAN2B2	mRNA
1626	FENDRR	lncRNA	SEPTIN9	mRNA
1627	FENDRR	lncRNA	PRR16	mRNA
1629	FENDRR	lncRNA	PRR7	mRNA
1630	FENDRR	lncRNA	MAP1LC3A	mRNA
1631	FENDRR	lncRNA	MAP2	mRNA
1632	FENDRR	lncRNA	NSD1	mRNA
1633	FENDRR	lncRNA	NSDHL	mRNA
1634	FENDRR	lncRNA	NSFL1C	mRNA
1635	FENDRR	lncRNA	NSG1	mRNA
1636	FENDRR	lncRNA	NSL1	mRNA
1637	FENDRR	lncRNA	NSMAF	mRNA
1638	FENDRR	lncRNA	NSMCE2	mRNA
1639	FENDRR	lncRNA	NSMCE4A	mRNA
1640	FENDRR	lncRNA	NSMF	mRNA
1641	FENDRR	lncRNA	NSRP1	mRNA
1642	FENDRR	lncRNA	NSUN2	mRNA
1643	FENDRR	lncRNA	PSEN2	mRNA
1644	FENDRR	lncRNA	MAPK10	mRNA
1645	FENDRR	lncRNA	MAPK12	mRNA
1646	FENDRR	lncRNA	MAPK13	mRNA
1647	FENDRR	lncRNA	FH	mRNA
1648	FENDRR	lncRNA	FHL1	mRNA
1649	FENDRR	lncRNA	TENT2	mRNA
1650	FENDRR	lncRNA	NUAK2	mRNA
1651	FENDRR	lncRNA	NUBP2	mRNA
1652	FENDRR	lncRNA	NUCB1	mRNA
1653	FENDRR	lncRNA	NUDC	mRNA
1654	FENDRR	lncRNA	NUDCD1	mRNA
1655	FENDRR	lncRNA	NUDCD3	mRNA
1656	FENDRR	lncRNA	NUDT1	mRNA
1657	FENDRR	lncRNA	NUDT2	mRNA
1658	FENDRR	lncRNA	NUDT21	mRNA
1659	FENDRR	lncRNA	NUMB	mRNA
1660	FENDRR	lncRNA	NUP155	mRNA
1661	FENDRR	lncRNA	NUP188	mRNA
1662	FENDRR	lncRNA	NUP205	mRNA
1663	FENDRR	lncRNA	SH3GL1	mRNA
1664	FENDRR	lncRNA	TFIP11	mRNA
1665	FENDRR	lncRNA	SH3RF2	mRNA
1666	FENDRR	lncRNA	NUP58	mRNA
1667	FENDRR	lncRNA	NUP93	mRNA
1668	FENDRR	lncRNA	NUPL2	mRNA
1669	FENDRR	lncRNA	NXN	mRNA
1670	FENDRR	lncRNA	NYNRIN	mRNA
1671	FENDRR	lncRNA	OAF	mRNA
1672	FENDRR	lncRNA	OAS1	mRNA
1673	FENDRR	lncRNA	OAS2	mRNA
1674	FENDRR	lncRNA	OAS3	mRNA
1675	FENDRR	lncRNA	OASL	mRNA
1676	FENDRR	lncRNA	OAT	mRNA
1677	FENDRR	lncRNA	OAZ3	mRNA
1678	FENDRR	lncRNA	THNSL2	mRNA
1679	FENDRR	lncRNA	THOC2	mRNA
1680	FENDRR	lncRNA	THOC5	mRNA
1681	FENDRR	lncRNA	THOC6	mRNA
1682	FENDRR	lncRNA	OCRL	mRNA
1683	FENDRR	lncRNA	ODAPH	mRNA
1684	FENDRR	lncRNA	ODC1	mRNA
1685	FENDRR	lncRNA	ODF2	mRNA
1686	FENDRR	lncRNA	ODF4	mRNA
1687	FENDRR	lncRNA	OGFOD1	mRNA
1688	FENDRR	lncRNA	OGFRL1	mRNA
1689	FENDRR	lncRNA	TIMM50	mRNA
1690	FENDRR	lncRNA	TIMP2	mRNA
1691	FENDRR	lncRNA	TIMP3	mRNA
1692	FENDRR	lncRNA	TIMP4	mRNA
1693	FENDRR	lncRNA	TINF2	mRNA
1694	FENDRR	lncRNA	ORAI2	mRNA
1695	FENDRR	lncRNA	ORAI3	mRNA
1696	FENDRR	lncRNA	TJP2	mRNA
1697	FENDRR	lncRNA	ORMDL1	mRNA
1698	FENDRR	lncRNA	ORMDL2	mRNA
1699	FENDRR	lncRNA	OS9	mRNA
1700	FENDRR	lncRNA	OSBP	mRNA
1701	FENDRR	lncRNA	OSBPL2	mRNA
1702	FENDRR	lncRNA	OSBPL5	mRNA
1703	FENDRR	lncRNA	OSBPL9	mRNA
1704	FENDRR	lncRNA	OSGIN2	mRNA
1705	FENDRR	lncRNA	OSR1	mRNA
1706	FENDRR	lncRNA	OTUB1	mRNA
1707	FENDRR	lncRNA	OTUD6B	mRNA
1708	FENDRR	lncRNA	OXCT1	mRNA
1709	FENDRR	lncRNA	P2RX4	mRNA
1710	FENDRR	lncRNA	P2RX5	mRNA
1711	FENDRR	lncRNA	P2RY6	mRNA
1712	FENDRR	lncRNA	P3H1	mRNA
1713	FENDRR	lncRNA	P3H3	mRNA
1714	FENDRR	lncRNA	P3H4	mRNA
1715	FENDRR	lncRNA	P4HA3	mRNA
1716	FENDRR	lncRNA	YTHDF2	mRNA
1717	FENDRR	lncRNA	PABPC3	mRNA
1718	FENDRR	lncRNA	PABPC5	mRNA
1719	FENDRR	lncRNA	PACS2	mRNA
1720	FENDRR	lncRNA	PACSIN3	mRNA
1721	FENDRR	lncRNA	PAFAH1B1	mRNA
1722	FENDRR	lncRNA	PAG1	mRNA
1723	FENDRR	lncRNA	PAK1	mRNA
1724	FENDRR	lncRNA	PAK4	mRNA
1725	FENDRR	lncRNA	MGRN1	mRNA
1726	FENDRR	lncRNA	PANK1	mRNA
1727	FENDRR	lncRNA	PANX1	mRNA
1728	FENDRR	lncRNA	PAPPA	mRNA
1729	FENDRR	lncRNA	PAPSS1	mRNA
1730	FENDRR	lncRNA	PAPSS2	mRNA
1731	FENDRR	lncRNA	PAQR3	mRNA
1732	FENDRR	lncRNA	PAQR7	mRNA
1733	FENDRR	lncRNA	ZDHHC20	mRNA
1734	FENDRR	lncRNA	PARP10	mRNA
1735	FENDRR	lncRNA	PARP12	mRNA
1736	FENDRR	lncRNA	PARP14	mRNA
1737	FENDRR	lncRNA	PARP3	mRNA
1738	FENDRR	lncRNA	PARP6	mRNA
1739	FENDRR	lncRNA	PARP9	mRNA
1740	FENDRR	lncRNA	PARVA	mRNA
1741	FENDRR	lncRNA	TMEM267	mRNA
1742	FENDRR	lncRNA	TMEM30A	mRNA
1743	FENDRR	lncRNA	TMEM33	mRNA
1744	FENDRR	lncRNA	TMEM38B	mRNA
1745	FENDRR	lncRNA	TMEM41A	mRNA
1746	FENDRR	lncRNA	TMEM41B	mRNA
1748	FENDRR	lncRNA	PCBD2	mRNA
1749	FENDRR	lncRNA	PCBP4	mRNA
1750	FENDRR	lncRNA	PCCA	mRNA
1751	FENDRR	lncRNA	PCDH10	mRNA
1752	FENDRR	lncRNA	PCDH18	mRNA
1753	FENDRR	lncRNA	PCDHAC1	mRNA
1754	FENDRR	lncRNA	TMEM8B	mRNA
1755	FENDRR	lncRNA	TMEM91	mRNA
1756	FENDRR	lncRNA	PCDHB15	mRNA
1757	FENDRR	lncRNA	PCDHB16	mRNA
1758	FENDRR	lncRNA	ZMYM6	mRNA
1759	FENDRR	lncRNA	MNT	mRNA
1760	FENDRR	lncRNA	PCGF2	mRNA
1761	FENDRR	lncRNA	PCGF5	mRNA
1762	FENDRR	lncRNA	PCID2	mRNA
1763	FENDRR	lncRNA	TMX2	mRNA
1764	FENDRR	lncRNA	PCMTD1	mRNA
1765	FENDRR	lncRNA	PCMTD2	mRNA
1766	FENDRR	lncRNA	PCNX4	mRNA
1767	FENDRR	lncRNA	PCOLCE	mRNA
1768	FENDRR	lncRNA	PCOLCE2	mRNA
1769	FENDRR	lncRNA	PCSK5	mRNA
1770	FENDRR	lncRNA	PCSK7	mRNA
1771	FENDRR	lncRNA	PCTP	mRNA
1772	FENDRR	lncRNA	PCYOX1	mRNA
1773	FENDRR	lncRNA	PCYT1A	mRNA
1774	FENDRR	lncRNA	PCYT2	mRNA
1775	FENDRR	lncRNA	PDCD1	mRNA
1776	FENDRR	lncRNA	PDCD11	mRNA
1777	FENDRR	lncRNA	PDCD1LG2	mRNA
1778	FENDRR	lncRNA	PDCD4	mRNA
1779	FENDRR	lncRNA	TOMM20	mRNA
1780	FENDRR	lncRNA	PDCD6	mRNA
1781	FENDRR	lncRNA	PDE12	mRNA
1782	FENDRR	lncRNA	PDE4DIP	mRNA
1783	FENDRR	lncRNA	PDGFC	mRNA
1784	FENDRR	lncRNA	PDGFD	mRNA
1785	FENDRR	lncRNA	PDGFRA	mRNA
1786	FENDRR	lncRNA	PDGFRB	mRNA
1787	FENDRR	lncRNA	PDHA1	mRNA
1788	FENDRR	lncRNA	PDHB	mRNA
1789	FENDRR	lncRNA	TPRG1L	mRNA
1790	FENDRR	lncRNA	TPT1	mRNA
1791	FENDRR	lncRNA	PDIA5	mRNA
1792	FENDRR	lncRNA	PDILT	mRNA
1793	FENDRR	lncRNA	PDK2	mRNA
1794	FENDRR	lncRNA	PDK4	mRNA
1795	FENDRR	lncRNA	PDLIM2	mRNA
1796	FENDRR	lncRNA	PDLIM4	mRNA
1797	FENDRR	lncRNA	SMPD1	mRNA
1798	FENDRR	lncRNA	PDLIM7	mRNA
1799	FENDRR	lncRNA	PDP1	mRNA
1800	FENDRR	lncRNA	PDRG1	mRNA
1801	FENDRR	lncRNA	PDS5B	mRNA
1802	FENDRR	lncRNA	PDXK	mRNA
1803	FENDRR	lncRNA	ZNF563	mRNA
1804	FENDRR	lncRNA	PDZRN3	mRNA
1805	FENDRR	lncRNA	PEA15	mRNA
1806	FENDRR	lncRNA	PEAK1	mRNA
1807	FENDRR	lncRNA	PEF1	mRNA
1808	FENDRR	lncRNA	PER1	mRNA
1809	FENDRR	lncRNA	PER2	mRNA
1810	FENDRR	lncRNA	GPRASP1	mRNA
1811	FENDRR	lncRNA	TRIB2	mRNA
1812	FENDRR	lncRNA	TRIB3	mRNA
1813	FENDRR	lncRNA	TRIM14	mRNA
1814	FENDRR	lncRNA	TRIM2	mRNA
1815	FENDRR	lncRNA	PGAP3	mRNA
1816	FENDRR	lncRNA	PGBD4	mRNA
1817	FENDRR	lncRNA	PGLS	mRNA
1818	FENDRR	lncRNA	PGM1	mRNA
1819	FENDRR	lncRNA	PGM2	mRNA
1820	FENDRR	lncRNA	TRIM35	mRNA
1822	FENDRR	lncRNA	PGP	mRNA
1823	FENDRR	lncRNA	PGRMC2	mRNA
1824	FENDRR	lncRNA	PGS1	mRNA
1825	FENDRR	lncRNA	PHB	mRNA
1826	FENDRR	lncRNA	ZNF830	mRNA
1827	FENDRR	lncRNA	PHETA2	mRNA
1828	FENDRR	lncRNA	PHF1	mRNA
1829	FENDRR	lncRNA	PHF10	mRNA
1830	FENDRR	lncRNA	PHF14	mRNA
1831	FENDRR	lncRNA	PHF21A	mRNA
1832	FENDRR	lncRNA	TRMT1	mRNA
1833	FENDRR	lncRNA	PHKA1	mRNA
1834	FENDRR	lncRNA	MTFR2	mRNA
1835	FENDRR	lncRNA	TRMT2B	mRNA
1836	FENDRR	lncRNA	MTHFD1L	mRNA
1837	FENDRR	lncRNA	MTHFD2L	mRNA
1838	FENDRR	lncRNA	PHYHD1	mRNA
1839	FENDRR	lncRNA	PI4K2A	mRNA
1840	FENDRR	lncRNA	TRUB1	mRNA
1841	FENDRR	lncRNA	TSC2	mRNA
1842	FENDRR	lncRNA	PIAS1	mRNA
1843	FENDRR	lncRNA	TSEN2	mRNA
1844	FENDRR	lncRNA	PID1	mRNA
1845	FENDRR	lncRNA	TSHZ1	mRNA
1846	FENDRR	lncRNA	PIGB	mRNA
1847	FENDRR	lncRNA	PIGC	mRNA
1848	FENDRR	lncRNA	PIGH	mRNA
1849	FENDRR	lncRNA	PIGQ	mRNA
1850	FENDRR	lncRNA	SPATA4	mRNA
1851	FENDRR	lncRNA	SPATA7	mRNA
1852	FENDRR	lncRNA	TSPAN11	mRNA
1853	FENDRR	lncRNA	TSPAN3	mRNA
1854	FENDRR	lncRNA	TSPAN6	mRNA
1855	FENDRR	lncRNA	PIK3C2B	mRNA
1856	FENDRR	lncRNA	PIK3C3	mRNA
1857	FENDRR	lncRNA	PIK3CB	mRNA
1858	FENDRR	lncRNA	TSR1	mRNA
1859	FENDRR	lncRNA	SPHK2	mRNA
1860	FENDRR	lncRNA	HAPLN3	mRNA
1861	FENDRR	lncRNA	HARS	mRNA
1862	FENDRR	lncRNA	TTC14	mRNA
1863	FENDRR	lncRNA	TTC19	mRNA
1864	FENDRR	lncRNA	TTC21A	mRNA
1865	FENDRR	lncRNA	TTC26	mRNA
1866	FENDRR	lncRNA	TTC29	mRNA
1867	FENDRR	lncRNA	PKIB	mRNA
1868	FENDRR	lncRNA	PKN2	mRNA
1869	FENDRR	lncRNA	PLA2G12A	mRNA
1870	FENDRR	lncRNA	PLAC8	mRNA
1871	FENDRR	lncRNA	PLAC9	mRNA
1872	FENDRR	lncRNA	PLAG1	mRNA
1873	FENDRR	lncRNA	PLAGL1	mRNA
1874	FENDRR	lncRNA	PLAU	mRNA
1875	FENDRR	lncRNA	PLCD1	mRNA
1876	FENDRR	lncRNA	TUB	mRNA
1877	FENDRR	lncRNA	TUBA1A	mRNA
1878	FENDRR	lncRNA	TUBA1B	mRNA
1879	FENDRR	lncRNA	TUBA1C	mRNA
1880	FENDRR	lncRNA	PLEKHA2	mRNA
1881	FENDRR	lncRNA	PLEKHA6	mRNA
1882	FENDRR	lncRNA	TUBB2B	mRNA
1883	FENDRR	lncRNA	NAP1L1	mRNA
1884	FENDRR	lncRNA	TUBB4B	mRNA
1885	FENDRR	lncRNA	TUBB6	mRNA
1886	FENDRR	lncRNA	HES4	mRNA
1887	FENDRR	lncRNA	TUBGCP4	mRNA
1888	FENDRR	lncRNA	NARS	mRNA
1889	FENDRR	lncRNA	TUFM	mRNA
1890	FENDRR	lncRNA	TULP4	mRNA
1891	FENDRR	lncRNA	TUSC1	mRNA
1892	FENDRR	lncRNA	TUSC3	mRNA
1893	FENDRR	lncRNA	TUT7	mRNA
1894	FENDRR	lncRNA	TWIST1	mRNA
1895	FENDRR	lncRNA	TWSG1	mRNA
1896	FENDRR	lncRNA	TXNDC16	mRNA
1897	FENDRR	lncRNA	PLXNB2	mRNA
1898	FENDRR	lncRNA	PLXND1	mRNA
1899	FENDRR	lncRNA	PMPCA	mRNA
1900	FENDRR	lncRNA	PMPCB	mRNA
1901	FENDRR	lncRNA	PNKD	mRNA
1902	FENDRR	lncRNA	PNKP	mRNA
1903	FENDRR	lncRNA	PNO1	mRNA
1904	FENDRR	lncRNA	PNPLA3	mRNA
1905	FENDRR	lncRNA	UBASH3B	mRNA
1907	FENDRR	lncRNA	NDFIP1	mRNA
1908	FENDRR	lncRNA	NDRG3	mRNA
1909	FENDRR	lncRNA	NDRG4	mRNA
1910	FENDRR	lncRNA	STEAP1	mRNA
1911	FENDRR	lncRNA	NDUFA11	mRNA
1912	FENDRR	lncRNA	POGZ	mRNA
1913	FENDRR	lncRNA	POLA2	mRNA
1914	FENDRR	lncRNA	POLD3	mRNA
1915	FENDRR	lncRNA	POLDIP2	mRNA
1916	FENDRR	lncRNA	POLK	mRNA
1917	FENDRR	lncRNA	POLR1C	mRNA
1918	FENDRR	lncRNA	POLR1D	mRNA
1919	FENDRR	lncRNA	NDUFB11	mRNA
1920	FENDRR	lncRNA	NDUFB5	mRNA
1921	FENDRR	lncRNA	POLR2H	mRNA
1922	FENDRR	lncRNA	UBFD1	mRNA
1923	FENDRR	lncRNA	POLR3A	mRNA
1924	FENDRR	lncRNA	POLR3C	mRNA
1925	FENDRR	lncRNA	POLR3E	mRNA
1926	FENDRR	lncRNA	POLR3F	mRNA
1927	FENDRR	lncRNA	UBXN1	mRNA
1928	FENDRR	lncRNA	POMGNT2	mRNA
1929	FENDRR	lncRNA	POU2F2	mRNA
1930	FENDRR	lncRNA	NEU1	mRNA
1931	FENDRR	lncRNA	PPCDC	mRNA
1932	FENDRR	lncRNA	UBXN8	mRNA
1933	FENDRR	lncRNA	PPFIBP2	mRNA
1934	FENDRR	lncRNA	PPIC	mRNA
1935	FENDRR	lncRNA	PPIF	mRNA
1936	FENDRR	lncRNA	UCN	mRNA
1937	FENDRR	lncRNA	UCP2	mRNA
1938	FENDRR	lncRNA	PPM1B	mRNA
1939	FENDRR	lncRNA	PPM1D	mRNA
1940	FENDRR	lncRNA	UHMK1	mRNA
1941	FENDRR	lncRNA	PPM1M	mRNA
1942	FENDRR	lncRNA	PPP1CA	mRNA
1943	FENDRR	lncRNA	SUSD2	mRNA
1944	FENDRR	lncRNA	UMPS	mRNA
1945	FENDRR	lncRNA	UNC45A	mRNA
1946	FENDRR	lncRNA	UNC5B	mRNA
1947	FENDRR	lncRNA	PPP1R3C	mRNA
1948	FENDRR	lncRNA	PPP1R3D	mRNA
1949	FENDRR	lncRNA	PPP1R7	mRNA
1950	FENDRR	lncRNA	PPP2CA	mRNA
1951	FENDRR	lncRNA	PPP2R1A	mRNA
1952	FENDRR	lncRNA	PPP2R3A	mRNA
1953	FENDRR	lncRNA	PPP2R5C	mRNA
1954	FENDRR	lncRNA	PPP3R1	mRNA
1955	FENDRR	lncRNA	PPP4R3B	mRNA
1956	FENDRR	lncRNA	PPP4R4	mRNA
1957	FENDRR	lncRNA	USE1	mRNA
1958	FENDRR	lncRNA	PPP5D1	mRNA
1959	FENDRR	lncRNA	PPP6C	mRNA
1960	FENDRR	lncRNA	USP14	mRNA
1961	FENDRR	lncRNA	USP15	mRNA
1962	FENDRR	lncRNA	USP21	mRNA
1963	FENDRR	lncRNA	USP3	mRNA
1964	FENDRR	lncRNA	USP32	mRNA
1965	FENDRR	lncRNA	PRDM10	mRNA
1966	FENDRR	lncRNA	PRDM2	mRNA
1967	FENDRR	lncRNA	PRDX1	mRNA
1968	FENDRR	lncRNA	PRDX5	mRNA
1969	FENDRR	lncRNA	PRELID1	mRNA
1970	FENDRR	lncRNA	PRELID2	mRNA
1971	FENDRR	lncRNA	PRELID3A	mRNA
1972	FENDRR	lncRNA	PRELID3B	mRNA
1973	FENDRR	lncRNA	PRICKLE2	mRNA
1974	FENDRR	lncRNA	PRKAR1B	mRNA
1975	FENDRR	lncRNA	PRKAR2A	mRNA
1976	FENDRR	lncRNA	PRKAR2B	mRNA
1977	FENDRR	lncRNA	PRKCD	mRNA
1978	FENDRR	lncRNA	UTP20	mRNA
1979	FENDRR	lncRNA	UTP3	mRNA
1980	FENDRR	lncRNA	PRKG2	mRNA
1981	FENDRR	lncRNA	UVRAG	mRNA
1982	FENDRR	lncRNA	MAMDC2	mRNA
1983	FENDRR	lncRNA	PROK1	mRNA
1984	FENDRR	lncRNA	PROSER2	mRNA
1985	FENDRR	lncRNA	VAMP3	mRNA
1986	FENDRR	lncRNA	VAMP4	mRNA
1987	FENDRR	lncRNA	VANGL2	mRNA
1988	FENDRR	lncRNA	VAPB	mRNA
1989	FENDRR	lncRNA	SEPTIN10	mRNA
1990	FENDRR	lncRNA	SEPTIN2	mRNA
1991	FENDRR	lncRNA	VBP1	mRNA
1992	FENDRR	lncRNA	VCAM1	mRNA
1993	FENDRR	lncRNA	VCAN	mRNA
1994	FENDRR	lncRNA	VDR	mRNA
1996	FENDRR	lncRNA	PRRC2B	mRNA
1997	FENDRR	lncRNA	PRRG1	mRNA
1998	FENDRR	lncRNA	VGLL3	mRNA
1999	FENDRR	lncRNA	PRSS23	mRNA
2000	FENDRR	lncRNA	PRSS35	mRNA
2001	FENDRR	lncRNA	PRTFDC1	mRNA
2002	FENDRR	lncRNA	PRUNE1	mRNA
2003	FENDRR	lncRNA	PRXL2B	mRNA
2004	FENDRR	lncRNA	PRXL2C	mRNA
2005	FENDRR	lncRNA	VPS26A	mRNA
2006	FENDRR	lncRNA	PSD3	mRNA
2007	FENDRR	lncRNA	MAPK1	mRNA
2008	FENDRR	lncRNA	FGFR1	mRNA
2009	FENDRR	lncRNA	SETX	mRNA
2010	FENDRR	lncRNA	FGGY	mRNA
2011	FENDRR	lncRNA	MAPK14	mRNA
2012	FENDRR	lncRNA	MAPK6	mRNA
2013	FENDRR	lncRNA	MAPK7	mRNA
2014	FENDRR	lncRNA	MAPK8	mRNA
2015	FENDRR	lncRNA	MAPK8IP1	mRNA
2016	FENDRR	lncRNA	PSMC3IP	mRNA
2017	FENDRR	lncRNA	PSMC4	mRNA
2018	FENDRR	lncRNA	PSMD1	mRNA
2019	FENDRR	lncRNA	PSMD12	mRNA
2020	FENDRR	lncRNA	PSMD14	mRNA
2021	FENDRR	lncRNA	PSMD2	mRNA
2022	FENDRR	lncRNA	PSMD3	mRNA
2023	FENDRR	lncRNA	WASHC5	mRNA
2024	FENDRR	lncRNA	WBP4	mRNA
2025	FENDRR	lncRNA	PSMD7	mRNA
2026	FENDRR	lncRNA	MAT2A	mRNA
2027	FENDRR	lncRNA	TFDP2	mRNA
2028	FENDRR	lncRNA	FLII	mRNA
2029	FENDRR	lncRNA	TFPT	mRNA
2030	FENDRR	lncRNA	MBD3	mRNA
2031	FENDRR	lncRNA	WDR34	mRNA
2032	FENDRR	lncRNA	WDR36	mRNA
2033	FENDRR	lncRNA	PTCD2	mRNA
2034	FENDRR	lncRNA	WDR4	mRNA
2035	FENDRR	lncRNA	PTGDS	mRNA
2036	FENDRR	lncRNA	PTGER2	mRNA
2037	FENDRR	lncRNA	WDR46	mRNA
2038	FENDRR	lncRNA	WDR47	mRNA
2039	FENDRR	lncRNA	PTGIS	mRNA
2040	FENDRR	lncRNA	PTGS1	mRNA
2041	FENDRR	lncRNA	WDR66	mRNA
2042	FENDRR	lncRNA	PTMS	mRNA
2043	FENDRR	lncRNA	PTN	mRNA
2044	FENDRR	lncRNA	PTOV1	mRNA
2045	FENDRR	lncRNA	PTPN12	mRNA
2046	FENDRR	lncRNA	PTPRJ	mRNA
2047	FENDRR	lncRNA	PTPRM	mRNA
2048	FENDRR	lncRNA	WFS1	mRNA
2049	FENDRR	lncRNA	WHAMM	mRNA
2050	FENDRR	lncRNA	WNT2	mRNA
2051	FENDRR	lncRNA	WNT5A	mRNA
2052	FENDRR	lncRNA	WNT5B	mRNA
2053	FENDRR	lncRNA	WNT7A	mRNA
2054	FENDRR	lncRNA	WNT8A	mRNA
2055	FENDRR	lncRNA	WSB2	mRNA
2056	FENDRR	lncRNA	PUS7L	mRNA
2057	FENDRR	lncRNA	PVR	mRNA
2058	FENDRR	lncRNA	PWP1	mRNA
2059	FENDRR	lncRNA	PWP2	mRNA
2060	FENDRR	lncRNA	PXMP2	mRNA
2061	FENDRR	lncRNA	XIRP2	mRNA
2063	FENDRR	lncRNA	METAP1	mRNA
2064	FENDRR	lncRNA	METTL22	mRNA
2065	FENDRR	lncRNA	XPO5	mRNA
2066	FENDRR	lncRNA	XPO7	mRNA
2067	FENDRR	lncRNA	PYGL	mRNA
2068	FENDRR	lncRNA	XRCC4	mRNA
2069	FENDRR	lncRNA	MEX3D	mRNA
2070	FENDRR	lncRNA	XRRA1	mRNA
2071	FENDRR	lncRNA	MFAP2	mRNA
2072	FENDRR	lncRNA	MFAP4	mRNA
2073	FENDRR	lncRNA	MFGE8	mRNA
2074	FENDRR	lncRNA	MFHAS1	mRNA
2075	FENDRR	lncRNA	MFN1	mRNA
2076	FENDRR	lncRNA	YIPF4	mRNA
2077	FENDRR	lncRNA	SLC25A11	mRNA
2078	FENDRR	lncRNA	YPEL2	mRNA
2079	FENDRR	lncRNA	YPEL3	mRNA
2080	FENDRR	lncRNA	SLC25A22	mRNA
2081	FENDRR	lncRNA	SLC25A29	mRNA
2082	FENDRR	lncRNA	SLC25A30	mRNA
2083	FENDRR	lncRNA	YWHAZ	mRNA
2084	FENDRR	lncRNA	YY1	mRNA
2085	FENDRR	lncRNA	ZBTB20	mRNA
2086	FENDRR	lncRNA	SLC25A43	mRNA
2087	FENDRR	lncRNA	SLC25A46	mRNA
2088	FENDRR	lncRNA	MGP	mRNA
2089	FENDRR	lncRNA	TMEM154	mRNA
2090	FENDRR	lncRNA	MIB2	mRNA
2091	FENDRR	lncRNA	MICOS10	mRNA
2092	FENDRR	lncRNA	ZC3H7B	mRNA
2093	FENDRR	lncRNA	MIEF1	mRNA
2094	FENDRR	lncRNA	MIEF2	mRNA
2095	FENDRR	lncRNA	ZCCHC24	mRNA
2096	FENDRR	lncRNA	ZCCHC9	mRNA
2097	FENDRR	lncRNA	SLC2A8	mRNA
2098	FENDRR	lncRNA	ZDHHC21	mRNA
2099	FENDRR	lncRNA	ZDHHC4	mRNA
2100	FENDRR	lncRNA	ZFAND1	mRNA
2101	FENDRR	lncRNA	ZFAND2A	mRNA
2102	FENDRR	lncRNA	MLF1	mRNA
2103	FENDRR	lncRNA	MLF2	mRNA
2104	FENDRR	lncRNA	MLH1	mRNA
2105	FENDRR	lncRNA	MLKL	mRNA
2106	FENDRR	lncRNA	ZFP1	mRNA
2107	FENDRR	lncRNA	ZFP2	mRNA
2108	FENDRR	lncRNA	ZFP28	mRNA
2109	FENDRR	lncRNA	ZFP36L2	mRNA
2110	FENDRR	lncRNA	ZFP62	mRNA
2111	FENDRR	lncRNA	MLPH	mRNA
2112	FENDRR	lncRNA	MLX	mRNA
2113	FENDRR	lncRNA	MLXIP	mRNA
2114	FENDRR	lncRNA	ZFY	mRNA
2115	FENDRR	lncRNA	ZFYVE26	mRNA
2116	FENDRR	lncRNA	ZGPAT	mRNA
2117	FENDRR	lncRNA	MMP12	mRNA
2118	FENDRR	lncRNA	ZKSCAN7	mRNA
2119	FENDRR	lncRNA	ZMAT3	mRNA
2120	FENDRR	lncRNA	ZMAT5	mRNA
2121	FENDRR	lncRNA	SLC39A9	mRNA
2122	FENDRR	lncRNA	SLC40A1	mRNA
2123	FENDRR	lncRNA	TMEM99	mRNA
2124	FENDRR	lncRNA	MOAP1	mRNA
2125	FENDRR	lncRNA	MOB1A	mRNA
2126	FENDRR	lncRNA	ZNF131	mRNA
2127	FENDRR	lncRNA	ZNF132	mRNA
2128	FENDRR	lncRNA	ZNF133	mRNA
2129	FENDRR	lncRNA	ZNF134	mRNA
2130	FENDRR	lncRNA	ZNF160	mRNA
2131	FENDRR	lncRNA	ZNF184	mRNA
2132	FENDRR	lncRNA	ZNF207	mRNA
2133	FENDRR	lncRNA	SLC7A6OS	mRNA
2134	FENDRR	lncRNA	ZNF24	mRNA
2135	FENDRR	lncRNA	ZNF250	mRNA
2136	FENDRR	lncRNA	ZNF251	mRNA
2137	FENDRR	lncRNA	ZNF260	mRNA
2138	FENDRR	lncRNA	ZNF268	mRNA
2139	FENDRR	lncRNA	ZNF277	mRNA
2140	FENDRR	lncRNA	SMAD3	mRNA
2141	FENDRR	lncRNA	ZNF296	mRNA
2142	FENDRR	lncRNA	ZNF317	mRNA
2143	FENDRR	lncRNA	ZNF320	mRNA
2144	FENDRR	lncRNA	ZNF330	mRNA
2145	FENDRR	lncRNA	ZNF358	mRNA
2146	FENDRR	lncRNA	ZNF362	mRNA
2147	FENDRR	lncRNA	ZNF37A	mRNA
2148	FENDRR	lncRNA	ZNF395	mRNA
2149	FENDRR	lncRNA	ZNF414	mRNA
2150	FENDRR	lncRNA	ZNF436	mRNA
2152	FENDRR	lncRNA	ZNF438	mRNA
2153	FENDRR	lncRNA	ZNF44	mRNA
2154	FENDRR	lncRNA	ZNF451	mRNA
2155	FENDRR	lncRNA	ZNF469	mRNA
2156	FENDRR	lncRNA	ZNF480	mRNA
2157	FENDRR	lncRNA	ZNF484	mRNA
2158	FENDRR	lncRNA	ZNF488	mRNA
2159	FENDRR	lncRNA	MRPL23	mRNA
2160	FENDRR	lncRNA	ZNF507	mRNA
2161	FENDRR	lncRNA	TRAK2	mRNA
2162	FENDRR	lncRNA	SMTN	mRNA
2163	FENDRR	lncRNA	MRPL36	mRNA
2164	FENDRR	lncRNA	MRPL37	mRNA
2165	FENDRR	lncRNA	ZNF559	mRNA
2166	FENDRR	lncRNA	ZNF562	mRNA
2167	FENDRR	lncRNA	MRPL43	mRNA
2168	FENDRR	lncRNA	MRPL44	mRNA
2169	FENDRR	lncRNA	ZNF581	mRNA
2170	FENDRR	lncRNA	ZNF585B	mRNA
2171	FENDRR	lncRNA	ZNF592	mRNA
2172	FENDRR	lncRNA	ZNF600	mRNA
2173	FENDRR	lncRNA	ZNF608	mRNA
2174	FENDRR	lncRNA	ZNF618	mRNA
2175	FENDRR	lncRNA	ZNF622	mRNA
2176	FENDRR	lncRNA	ZNF627	mRNA
2177	FENDRR	lncRNA	ZNF644	mRNA
2178	FENDRR	lncRNA	ZNF652	mRNA
2179	FENDRR	lncRNA	MRPS30	mRNA
2180	FENDRR	lncRNA	MRPS31	mRNA
2181	FENDRR	lncRNA	MRPS7	mRNA
2182	FENDRR	lncRNA	MRRF	mRNA
2183	FENDRR	lncRNA	SNRNP40	mRNA
2184	FENDRR	lncRNA	GRASP	mRNA
2185	FENDRR	lncRNA	SNRPC	mRNA
2186	FENDRR	lncRNA	MSH2	mRNA
2187	FENDRR	lncRNA	ZNF788P	mRNA
2188	FENDRR	lncRNA	ZNF804A	mRNA
2189	FENDRR	lncRNA	ZNF821	mRNA
2190	FENDRR	lncRNA	MSN	mRNA
2191	FENDRR	lncRNA	MT1M	mRNA
2192	FENDRR	lncRNA	ZNF875	mRNA
[truncated: 2,913 more rows]
