# Supplementary material for: Novel GIRlncRNA Signature for Predicting the Clinical Outcome and Therapeutic Response in NSCLC
Source: Front Pharmacol. 2022 Aug 3;13:937531. doi: 10.3389/fphar.2022.937531 (PMC9382191; doi:10.3389/fphar.2022.937531)
Supplement: Supplementary file 22 [file Table13.xlsx]

## Sheet: Immune cell infiltrat
Samples	B cells naive	B cells memory	Plasma cells	T cells CD8	T cells CD4 naive	T cells CD4 memory resting	T cells CD4 memory activated	T cells follicular helper	T cells regulatory (Tregs)	T cells gamma delta	NK cells resting	NK cells activated	Monocytes	Macrophages M0	Macrophages M1	Macrophages M2	Dendritic cells resting	Dendritic cells activated	Mast cells resting	Mast cells activated	Eosinophils	Neutrophils
TCGA-05-4249-01A	0.0344591	0.0424954	0.000602423	0.00975024	0	0.197605	0	0.0271159	0.00847969	0	0.0139843	0.00471681	0.0421624	0	0.0353062	0.1969	0.234928	0.0177419	0.114506	0	0	0.0192466
TCGA-05-4250-01A	0.083933	0	0.0106005	0.109349	0	0.231423	0.0590927	0.0238751	0	0	0.0504209	0	0.0130327	0.0578067	0.0722641	0.249255	0	0.0246554	0.0110569	0	0	0.00323527
TCGA-05-4382-01A	0.0487455	0	0.0558686	0.0635256	0	0.147227	0.00039937	0	0.0453476	0	0	0.00896085	0.0124634	0.203114	0.0520212	0.349736	0	0	0	0.00287996	0	0.00971085
TCGA-05-4384-01A	0.163351	0	0.0382726	0.0842917	0	0.203426	0	0.0168703	0	0	0	0.0258282	0.0641708	0.119514	0.00815493	0.213131	0.00871877	0.00649822	0.0321884	0	0.00358026	0.0120035
TCGA-05-4389-01A	0.0386382	0	0	0.145102	0	0.166709	0.0103156	0.0209965	0.00658114	0	0	0.0473782	0	0.0771514	0.0368258	0.236243	0.0484967	0.0581677	0.106764	0	0	0.000630626
TCGA-05-4390-01A	0.029358	0	0.041872	0.0204436	0	0.180375	0.0586829	0	0	0	0.0386851	0	0.0157253	0.388501	0.0211091	0.187719	0	0	0.0164096	0	0	0.00111956
TCGA-05-4396-01A	0.0647158	0	0.0208475	0.0180095	0	0.338504	0	0	0	0	0.0791092	0	0.0161125	0.146457	0.119753	0.165375	0.00114934	0.00332506	0.0217561	0	0	0.00488552
TCGA-05-4397-01A	0.061929	0	0.0180966	0.0168955	0	0.0472981	0.0330442	0.0093714	0.0209855	0	0.0376211	0	0.00554037	0.297371	0.160614	0.157335	0	0.0659207	0.0625977	0	0	0.00537983
TCGA-05-4398-01A	0.0547884	0	0.154699	0.0336748	0	0.154814	0.0270024	0.00415541	0	0	0.025385	0	0.04944	0.116144	0.0781289	0.23791	0.0261219	0.00480864	0.0311825	0	0	0.00174561
TCGA-05-4402-01A	0.090905	0	0.040126	0.0539012	0	0.272667	0	0	0.00571528	0	0	0.0295665	0.048347	0.0823961	0.00210245	0.17382	0.0185075	0.0870064	0.0949392	0	0	0
TCGA-05-4403-01A	0.10732	0	0.0516214	0.0250539	0	0.122419	0	0.0103163	0.0196569	0	0.0178079	0	0.0469518	0.208128	0.0588376	0.267386	0.00762664	0	0.0546377	0	0	0.0022383
TCGA-05-4405-01A	0.13512	0	0.137567	0.0268975	0	0.198597	0	0	0.0199267	0	0.00487134	0.00338391	0.00462026	0.234353	0.000163485	0.193201	0	0.00689791	0.0344014	0	0	0
TCGA-05-4415-01A	0.0817584	0	0.0604341	0.116479	0	0.170144	0.0835817	0.0367507	0.00813125	0	0.0991072	0	0.019595	0.079768	0.0702365	0.088651	0	0.0448743	0.0262295	0	0	0.0142593
TCGA-05-4417-01A	0.170073	0	0.0804437	0.0400474	0	0.31082	0.0316125	0.0140919	0.00344948	0	0.0392168	0.00856929	0.0299187	0.115898	0.0104918	0.07656	0.00731971	0.0613671	0	0	0	0.000120237
TCGA-05-4418-01A	0.205918	0	0.12661	0.0679047	0	0.254498	0.00166884	0	0.00959539	0	0.0012396	0.0275766	0	0.0727884	0.0320341	0.146579	0	0.0445233	0	0	0	0.00906375
TCGA-05-4420-01A	0.271605	0	0.226372	0.0780792	0	0.165283	0	0	0.00468927	0	0	0.0194703	0	0.0434894	0.000623016	0.0842276	0	0.00339094	0.0309793	0	0	0.0717913
TCGA-05-4422-01A	0.183997	0	0.185998	0.112819	0	0.242297	0.00792472	0	0.022293	0	0	0.0456086	0.0278303	0.0406295	0.029839	0.0901938	0	0.00444188	0.00612735	0	0	0
TCGA-05-4424-01A	0.16514	0	0.0246572	0.108636	0	0.178676	0	0	0	0	0	0.022809	0.0337092	0.106169	0.0335235	0.203177	0	0.0282486	0.0944687	0	0	0.000785354
TCGA-05-4425-01A	0.0280837	0	0	0	0	0.18393	0.0109066	0	0.00914692	0	0.0283336	0	0.0236755	0.289696	0.0692289	0.309639	0.0168477	0	0.0305118	0	0	0
TCGA-05-4426-01A	0.120071	0	0.0108117	0.0287575	0	0.181497	0	0	0.0494343	0	0.0163265	0.0115618	0.0798257	0.240059	0.017402	0.193935	0.00995279	0	0.0363994	0	0	0.00396588
TCGA-05-4427-01A	0.19271	0	0.0329768	0.113276	0	0.254927	0	0	0.000396509	0	0	0.0222823	0.0372758	0.0640044	0.0264102	0.201426	0.00248935	0.0375094	0	0	0.0143157	0
TCGA-05-4430-01A	0.0735777	0	0.00329906	0.0671228	0	0.204739	0	0	0.00508586	0	0	0.0306512	0	0.16696	0.0391215	0.254908	0.00540965	0.025595	0.106819	0	0	0.0167118
TCGA-05-4432-01A	0.157559	0	0.161142	0.0451786	0	0.215252	0	0	0.000848721	0	0.0166934	0.0199893	0	0.184377	0.0397168	0.112312	0	0.0200398	0.013221	0	0	0.0136711
TCGA-05-4433-01A	0.0279095	0.0092017	0	0.042037	0	0.189213	0	0.0238854	0.00709815	0	0.0413786	0	0.0128065	0.309637	0.0557978	0.193359	0.0101591	0.0268741	0.0361325	0	0	0.0145103
TCGA-05-4434-01A	0.0509287	0.00326325	0	0.0452859	0	0.234637	0.0361587	0	0	0	0.0661629	0	0.0272378	0.110031	0.104221	0.235165	0	0.060086	0.0268228	0	0	0
TCGA-05-5420-01A	0.0445208	0	0.00479873	0.0766933	0	0.189454	0.0411442	0.00865345	0	0	0.0296327	0	0.018515	0.132218	0.142642	0.235678	0.00650308	0.00534101	0.0487665	0	0.00425641	0.0111828
TCGA-05-5423-01A	0.068201	0	0	0.0251368	0	0.173817	0.0100934	0.00630188	0	0	0.0118085	0.000720577	0.0401447	0.0830651	0.00498297	0.242266	0.134651	0.0999761	0.0598615	0	0.0175907	0.0213829
TCGA-05-5425-01A	0.0879878	0	0.0363293	0.0754077	0	0.184832	0.0533032	0	0	0	0.0392985	0	0.00656775	0.126929	0.0652711	0.153969	0	0.112481	0.0372535	0	0	0.0203706
TCGA-05-5428-01A	0.019403	0	0.00299916	0.047621	0	0.131831	0	0.00679338	0	0	0.00110335	0.0081231	0.00534065	0.0660719	0.0375741	0.448026	0.0974489	0	0.080453	0.0130291	0.00349797	0.0306841
TCGA-05-5429-01A	0.190297	0	0.152423	0.00462573	0	0.286701	0	0	0	0	0	0.0137708	0.0154567	0.0503338	0.0207787	0.185106	0.0119409	0.0267196	0.0275812	0	0	0.0142661
TCGA-05-5715-01A	0.121056	0	0.00303484	0.00662307	0	0.111731	0.0084669	0.0102129	0.0352565	0	0.0281314	0	0.011256	0.405174	0.00812737	0.196598	0	0.00504176	0.0488734	0	0	0.000417507
TCGA-18-3406-01A	0.0788481	0	0.159636	0.0388348	0	0.218037	0.0248151	0	0	0	0	0.0115073	0.0125407	0.0802269	0.0674432	0.176695	0.00288955	0.0527114	0.0470202	0	0.00121276	0.0275819
TCGA-18-3407-01A	0.0556522	0	0.0710319	0.0373041	0	0.241023	0.0366586	0	0	0	0.0550235	0	0.00706716	0.14661	0.0235514	0.116225	0	0.131521	0.0578903	0.0125492	0	0.00789359
TCGA-18-3408-01A	0.0650368	0	0.00884079	0	0	0.304397	0.0325694	0	0	0	0.0542981	0	0.00778796	0.00214053	0.0541879	0.273865	0.0841603	0.060482	0.0437058	0	0	0.00852849
TCGA-18-3409-01A	0.104679	0	0.0104318	0.0362717	0	0.180362	0	0.00254815	0	0	0	0.00961219	0.0257341	0.239581	0.0553677	0.207521	0.0438398	0	0.0822347	0	0.00181698	0
TCGA-18-3410-01A	0.0683722	0	0.0744837	0.118933	0	0.286273	0.0256884	0	0.00422388	0	0.029082	0	0.0174924	0.164046	0.144576	0.021738	0	0	0.0450903	0	0	0
TCGA-18-3411-01A	0.0132178	0	0.0334956	0.0600654	0	0.140723	0	0.086172	0	0	0	0.0447414	0.0146243	0.0299543	0.105186	0.308387	0.0154208	0	0.142002	0	0	0.00601098
TCGA-18-3412-01A	0.0242586	0	0.0204543	0.0238908	0	0.257648	0.0125762	0.019073	0	0	0.0563181	0	0.0129544	0.13198	0.0518619	0.227744	0.000643964	0.115018	0.0214667	0	0	0.0241113
TCGA-18-3414-01A	0.157454	0	0.0186442	0.0669084	0	0.277254	0.00855038	0.000275708	0	0	0.0192268	0	0	0.0131317	0.0223541	0.109176	0.0183957	0.140457	0.0344164	0	0	0.113756
TCGA-18-3415-01A	0.0730809	0	0.0237956	0.119955	0	0.249925	0.0753976	0	0	0	0.0664364	0	0.0213672	0.0687577	0.120126	0.102495	0.00555879	0.00874779	0.0569519	0	0	0.00740607
TCGA-18-3416-01A	0.0374068	0	0.00248399	0.262135	0	0.124373	0.0225453	0.0502777	0.0275087	0	0.0388038	0.0422474	0.0113057	0.00569778	0.15611	0.167815	0.00762723	0	0.0436632	0	0	0
TCGA-18-3417-01A	0.219517	0	0.0643869	0.0171868	0	0.144411	0.0102166	0	0.00978869	0	0.0609141	0	0	0.263369	0.00437146	0.0908772	0	0.00606875	0	0.104018	0	0.00487478
TCGA-18-3419-01A	0.0777005	0	0.04518	0.0829269	0	0.238754	0.0577065	0.0114242	0.00733999	0	0.0553825	0	0.00511506	0.117452	0.110874	0.131508	0	0.00495917	0.00792842	0	0	0.0457495
TCGA-18-3421-01A	0.0511413	0	0.00838994	0.229351	0	0.0859072	0.0945134	0.00419899	0	0	0.0498616	0	0.0256172	0.0556098	0.112399	0.150929	0	0.0916839	0.0385571	0	0	0.00184016
TCGA-18-4083-01A	0.124653	0	0.161635	0.119419	0	0.172166	0	0.0308155	0	0	0.0282404	0.0293339	0	0.155893	0.0540291	0.084193	0	0	0.0396225	0	0	0
TCGA-18-4086-01A	0.183181	0	0.0965624	0.0928026	0	0.201851	0.00833187	0	0	0	0.00834549	0	0.033105	0.0599173	0.0432652	0.190272	0.0192117	0.0128267	0.0457358	0	0	0.0045923
TCGA-18-4721-01A	0.00839994	0.00855024	0.0450369	0.0739406	0	0.274449	0.00834672	0	0.00140308	0	0.0661388	0.00820464	0.00299894	0.11798	0.0749818	0.249747	0	0.0105356	0.0492865	0	0	0
TCGA-18-5592-01A	0.0191676	0.0126014	0	0.0509418	0	0.176557	0	0	0	0	0.0628089	0.0278214	0.0183972	0.238846	0.0427228	0.0901815	0.014604	0	0.225829	0	0.0195208	0
TCGA-18-5595-01A	0.171708	0	0.067586	0.0228003	0	0.176804	0.00216614	0.0179565	0.0108153	0	0.0702562	0	0.0107953	0.119973	0.0698402	0.157684	0	0.0541557	0.0474594	0	0	0
TCGA-21-1070-01A	0.111448	0	0.0549481	0.0501672	0	0.276577	0.0147783	0.0412924	0	0	0.0460273	0	0.00700945	0.0444042	0.110661	0.154808	0	0.0557479	0.0176779	0	0	0.0144525
TCGA-21-1071-01A	0.047764	0	0.0111425	0.020622	0	0.204747	0.0248908	0.00569406	0	0	0.0660801	0	0.0067424	0.214344	0.0949296	0.194262	0	0.0495672	0.0271279	0	0	0.0320855
TCGA-21-1075-01A	0.119098	0	0.0352584	0.0422704	0	0.220664	0	0.0343652	0	0	0	0	0.046438	0.0635022	0	0.2256	0.0177598	0.123619	0	0.0623225	0	0.00910267
TCGA-21-1076-01A	0.108268	0	0.0207704	0	0	0.156572	0.0128885	0	0.0122479	0	0.00925025	0	0	0.44436	0.0309714	0.172301	0	0	0.0323713	0	0	0
TCGA-21-1077-01A	0.224804	0	0.104307	0.0392736	0.00308303	0.114092	0	0	0	0	0.0594021	0	0	0.298359	0.00573362	0.0564919	0	0.00304662	0	0.0914074	0	0
TCGA-21-1078-01A	0.0946047	0	0.0482106	0.0291967	0	0.236086	0	0	0.00029382	0	0.102486	0.0329679	0.0406134	0	0.0119388	0.238825	0.0257684	0.0779339	0.0610756	0	0	0
TCGA-21-1079-01A	0.0134724	0	0.0450062	0	0	0.196285	0	0	0	0	0.015874	0.0179595	0	0.32345	0.0344253	0.2309	0	0.103265	0	0.0193631	0	0
TCGA-21-1080-01A	0.166788	0	0.0459627	0.0808521	0	0.163631	0.00227517	0.0015081	0.00455217	0	0	0.0347104	0.0290674	0.115605	0.0290009	0.149692	0	0.100947	0.0399873	0	0.0141565	0.0212643
TCGA-21-1081-01A	0.0524453	0	0.0286805	0.155397	0	0.267868	0	0	0	0	0	0	0.0679951	0.180112	0.00148453	0.0709861	0	0.0128829	0	0.132122	0.00258755	0.0274396
TCGA-21-1082-01A	0.139485	0	0.0968184	0.0864088	0	0.113413	0.00241844	0.0191354	0	0	0	0.0490597	0.0290697	0.148187	0.0406078	0.087626	0	0.0633699	0.121748	0	0	0.00265307
TCGA-21-1083-01A	0.0897094	0	0.0509495	0.0547537	0	0.0823172	0	0.0518745	0	0	0	0.0248866	0	0.227083	0.212351	0.192576	0	0	0	0	0.0134998	0
TCGA-21-5782-01A	0.121952	0	0.150543	0.0915136	0	0.180588	0	0	0	0	0	0.0331285	0	0.300826	0.0495459	0.0619796	0.00574707	0.00354561	0.000630492	0	0	0
TCGA-21-5783-01A	0.235454	0	0.0549916	0.0465575	0	0.171041	0	0.023994	0	0	0.00243924	0.0241722	0	0.32895	0.0234946	0.0814399	0	0.00746662	0	0	0	0
TCGA-21-5784-01A	0.180152	0	0.0831917	0	0	0.186703	0	0.0388604	0	0	0.0378222	0	0.024657	0.0829986	0.0757749	0.168685	0.0657656	0.0293881	0.0179526	0	0	0.00804929
TCGA-21-5786-01A	0.169799	0	0.131452	0.108354	0	0.14924	0.00276187	0	0.00101528	0	0	0	0	0.320724	0.0470043	0.044481	0.00710435	0	0.0180639	0	0	0
TCGA-21-5787-01A	0.166536	0	0.0455269	0.241768	0	0.112926	0.0630237	0.0443778	0.0667087	0	0.0242382	0.0385532	0.024268	0.0366025	0.0261033	0.0374794	0	0.00968949	0.0595782	0	0	0.00262011
TCGA-21-A5DI-01A	0.00614234	0.0043458	0	0.0173805	0	0.252605	0	0	0	0	0.0918864	0	0	0.375714	0.00618113	0.0039321	0	0.117633	0	0.12418	0	0
TCGA-22-0940-01A	0.176581	0	0.0588197	0.07616	0	0.246759	0	0.0647136	0	0	0	0.069363	0.0164167	0.0403655	0.0890513	0.0663007	0.0138751	0.0289562	0.0526384	0	0	0
TCGA-22-0944-01A	0.225335	0	0.195071	0.0224336	0	0.0479965	0	0.022359	0.00258178	0	0.0478419	0	0	0.308752	0.0126364	0.0655722	0	0.012581	0	0.0368401	0	0
TCGA-22-1000-01A	0.184875	0	0.061661	0.0607804	0	0.262543	0.00369173	0	0.00945301	0	0.00460638	0.0107911	0	0.118772	0.0379016	0.213165	0.0160031	0.0157558	0	0	0	0
TCGA-22-1002-01A	0.171451	0	0.105817	0.014323	0	0.26664	0	0	0	0	0.0689925	0	0.0272846	0.0188618	0.0178276	0.143719	0	0.0901822	0.037126	0	0	0.0377741
TCGA-22-1005-01A	0.1846	0	0.206581	0.0978215	0	0.140505	0.0222169	0.0315778	0.00562731	0	0.00275048	0.032374	0.0199579	0.0804633	0.0713029	0.0311304	0	0.0109422	0.0582121	0	0	0.00393746
TCGA-22-1011-01A	0.0685927	0.0376773	0.260043	0.0643208	0	0.232955	0.0256118	0	0	0	0.0464361	0	0.0246039	0.103121	0.048028	0.055985	0	0.0320059	0.000619182	0	0	0
TCGA-22-1012-01A	0.120656	0	0.0733776	0.0515079	0	0.1557	0	0.0162141	0	0	0.059126	0	0	0.353705	0.0529629	0.088478	0	0.00699503	0	0.0212777	0	0
TCGA-22-1016-01A	0.0956831	0	0.050139	0.0310222	0	0.0816304	0.00612078	0	0	0	0.0220839	0	0.0674421	0.156871	0.00274786	0.310572	0	0.0646071	0.061365	0	0	0.0497154
TCGA-22-4591-01A	0.113732	0	0.0140672	0.0830544	0	0.185524	0.0227326	0	0.00680112	0	0.0734593	0	0.0231314	0.0647726	0.0961526	0.256706	0	0.030321	0.0295468	0	0	0
TCGA-22-4593-01A	0.101138	0	0.0213604	0.0765629	0	0.426685	0	0	0	0	0.0378914	0	0.0321579	0.180882	0.012253	0.0227501	0	0	0	0.0809653	0	0.00735346
TCGA-22-4594-01A	0.114815	0	0.30354	0.0736237	0	0.174763	0.0409087	0.012151	0	0	0.0234545	0	0.0145516	0.0882528	0.0399213	0.0920619	0.00925522	0.00128812	0.00355116	0	0	0.00786279
TCGA-22-4595-01A	0.167924	0	0.147966	0.0815287	0	0.178416	0	0	0.00332695	0	0	0.0286019	0.0290714	0.0690778	0.0235563	0.19346	0.00289257	0	0.0487626	0	0.00279681	0.0226197
TCGA-22-4596-01A	0.122754	0	0.0411239	0.0345457	0	0.256353	0.0271671	0	0	0	0.0295053	0.0166412	0.0260696	0.119971	0.02151	0.178457	0.0396587	0.0379814	0.0463012	0	0	0.00196161
TCGA-22-4599-01A	0.0648717	0	0.0481619	0.142678	0	0.244275	0.0764425	0.0106947	0	0	0.000774007	0.0115471	0.022508	0.0798369	0.0685495	0.169241	0.00240707	0	0.058012	0	0	0
TCGA-22-4601-01A	0.157186	0	0.0787222	0.0643246	0	0.173139	0.00493702	0.0510922	0	0	0.0196358	0.00921345	0.0154295	0.0484309	0.0487185	0.205356	0	0.0938534	0.02967	0	0	0.000291787
TCGA-22-4604-01A	0.129878	0	0.0287005	0.0353009	0	0.186201	0.0223308	0.0222096	0.00780323	0	0.018364	0	0	0.267057	0.0621395	0.220016	0	0	0	0	0	0
TCGA-22-4605-01A	0.0472127	0	0.0143041	0.00472126	0	0.209117	0	0	0	0	0.0497592	0	0	0.418497	0.0159001	0.190204	0	0.00555501	0.0270267	0.0129917	0	0.00471192
TCGA-22-4607-01A	0.155324	0	0.16462	0	0	0.15538	0	0.00755474	0	0	0.0444008	0	0	0.209491	0.0119292	0.143067	0	0.0589121	0.00782405	0	0	0.0414966
TCGA-22-4609-01A	0.148732	0	0.110882	0.0478857	0	0.239982	0.00715702	0	0	0	0.00597269	0.0385289	0	0.18217	0.0296464	0.122443	0	0.00704789	0.0560645	0	0	0.00348899
TCGA-22-4613-01A	0.103783	0	0.0294429	0.114979	0	0.170983	0.036685	0.0343373	0.0195927	0	0.0626677	0	0.0212596	0.0970695	0.094418	0.188139	0.00943377	0	0.0172095	0	0	0
TCGA-22-5471-01A	0.114762	0	0.0297473	0.270216	0	0.0373551	0.102397	0.0119303	0.0334944	0	0.0551656	0	0	0.132105	0.0804241	0.109666	0	0.00797329	0.0147632	0	0	0
TCGA-22-5472-01A	0.0177909	0	0.000559251	0.0859295	0	0.159951	0	0.00653098	0	0	0.0355106	0.00536115	0.0204387	0.104756	0.0127443	0.392708	0.00167933	0.0405768	0.0624316	0	0	0.0530312
TCGA-22-5473-01A	0.15023	0	0.07208	0.0146884	0	0.22763	0.00482868	0	0	0	0.0497225	0.00317878	0	0.253356	0.0592119	0.138907	0	0	0.0261673	0	0	0
TCGA-22-5474-01A	0.0991126	0	0.0913522	0.127751	0	0.117485	0.0447766	0.0221993	0.0311555	0	0.057865	0	0.0135349	0.0996548	0.117617	0.117479	0	0.0108174	0.0478717	0	0	0.00132779
TCGA-22-5477-01A	0.0850365	0	0.0179988	0.122989	0	0.247542	0.0174669	0.024467	0	0	0.0658286	0	0.0400186	0.0488432	0.0559155	0.193755	0	0.0602491	0.01989	0	0	0
TCGA-22-5478-01A	0.0710685	0.0247359	0	0.0212762	0	0.249979	0.0123267	0.00281468	0	0	0.0612272	0	0	0.330765	0.0862281	0.11628	0	0	0.0232991	0	0	0
TCGA-22-5479-01A	0.135099	0	0.206706	0.0428706	0	0.0739409	0.0026709	0.0116972	0	0	0	0.049132	0	0.18727	0.116654	0.115599	0.00185526	0	0.0565057	0	0	0
TCGA-22-5480-01A	0.0496816	0	0	0.0423893	0	0.291334	0.00874442	0.0372747	0.0822218	0	0.0416192	0.0148143	0.00531944	0.158421	0.185905	0.0459527	0.0031492	0	0.0331741	0	0	0
TCGA-22-5481-01A	0.118482	0	0.193543	0.202802	0	0.0965287	0.0505392	0.0452723	0.0130693	0	0.0177462	0	0.00583011	0.0895751	0.0757891	0.0528323	0	0.026299	0.0116918	0	0	0
TCGA-22-5482-01A	0.141131	0	0.0937289	0.00912887	0	0.174612	0	0	0	0	0.0514445	0	0	0.337823	0.0221549	0.143053	0.0194191	0	0.00563401	0.00187117	0	0
TCGA-22-5483-01A	0.144609	0	0.0453931	0.0631896	0	0.125266	0.0103091	0	0	0	0.0184239	0	0	0.346543	0.080622	0.155396	0	0	0.0102478	0	0	0
TCGA-22-5485-01A	0.0210426	0	0	0.0459698	0	0.148075	0.000550657	0	0	0	0.0291907	0.000271332	0.0326343	0.156447	0.032178	0.410297	0.0293136	0.0132763	0.0807529	0	0	0
TCGA-22-5489-01A	0.16674	0	0.0952688	0.0499797	0	0.21419	0.014575	0.055953	0.0119021	0	0	0	0	0.194139	0.123836	0.073417	0	0	0	0	0	0
TCGA-22-5491-01A	0.23077	0	0.0752702	0.0486382	0	0.101995	0	0.0835188	0.00191322	0	0	0.00330198	0.0138759	0.0652195	0.0863248	0.177028	0.0658407	0.0179319	0.0230562	0	0	0.00531517
TCGA-22-5492-01A	0.0965848	0	0.0391657	0	0	0.192382	0.00270401	0	0	0	0	0.0445985	0	0.0562249	0.0493958	0.329806	0.0300204	0.0137555	0.11754	0	0	0.0278223
TCGA-22-A5C4-01A	0.0118558	0.00149917	0.00554959	0	0	0.256432	0	0.0282663	0.00438978	0	0	0.0934849	0.0440758	0.0846021	0.0490771	0.179589	0.0128397	0.0013625	0.214923	0	0.00668892	0.00536515
TCGA-33-4532-01A	0.0316616	0	0.0236289	0.0863825	0	0.226067	0.0285535	0.00724479	0	0	0.0466837	0	0.0159746	0.118269	0.0245587	0.269317	0.0049945	0.051462	0.0635534	0	0	0.00164903
TCGA-33-4533-01A	0.183656	0	0.0833838	0.0663686	0	0.183357	0.0194032	0.00601652	0	0	0	0.00932927	0.0319528	0.147007	0.006656	0.0738647	0.0316817	0.123725	0.0335983	0	0	0
TCGA-33-4538-01A	0.0669187	0	0.0538454	0.0519908	0	0.307297	0.00492438	0.0381728	0	0	0.0677388	0	0.0561273	0.0173999	0.0616441	0.133087	0.0579981	0.0218752	0.0492517	0	0	0.011729
TCGA-33-4547-01A	0.148255	0	0.132122	0.0209833	0	0.192774	0	0.0154668	0	0	0.0301795	0.0158619	0.0230674	0.0399639	0	0.173852	0	0.138391	0.0583237	0	0	0.0107595
TCGA-33-4566-01A	0.0240408	0	0.00543796	0.144449	0	0.237356	0.0502208	0	0	0	0.023751	0.0491268	0.0143893	0.105211	0.113705	0.133393	0	0.036986	0.0619338	0	0	0
TCGA-33-4582-01A	0.149662	0	0.0462195	0.117345	0	0.074693	0.00606036	0.11631	0	0	0	0.0415271	0.0122193	0.0127636	0.0641172	0.129842	0.0595884	0.145266	0.0243863	0	0	0
TCGA-33-4583-01A	0.0419936	0	0	0.196909	0	0.112533	0.117421	0.0362464	0	0	0.11234	0	0.0130353	0.0812427	0.0691581	0.0781087	0	0.118594	0.0224193	0	0	0
TCGA-33-4586-01A	0.216759	0	0.064477	0.00347814	0	0.178644	0.0216336	0	0	0	0.0698498	0	0.0251702	0.189802	0.0115695	0.140881	0.0134635	0.00773218	0	0.0565401	0	0
TCGA-33-4587-01A	0.0859361	0	0.00287285	0.0746937	0	0.147474	0.0222786	0.0474584	0.0201173	0	0.0221808	0	0.0169002	0.18192	0.103715	0.194466	0	0.0550901	0.0248966	0	0	0
TCGA-33-4589-01A	0.00229799	0	0.0312876	0.176643	0	0.0500866	0.0579004	0	0	0	0.0433633	0.014344	0.0122077	0.0773929	0.238012	0.212753	0.0218549	0	0.0611635	0	0	0.000693394
TCGA-33-6737-01A	0.0323684	0	0.00712909	0.0685662	0	0.164853	0	0.0583183	0	0	0	0.086554	0.0919347	0.203191	0.0530088	0.0962959	0	0.0378227	0.068473	0	0.0191625	0.0123225
TCGA-33-6738-01A	0.351876	0	0.150978	0.056854	0	0.101625	0.00855322	0	0.00615646	0	0.00462779	0	0.0281362	0.189524	0.0139033	0.0705729	0	0.0067032	0.00154242	0.00894777	0	0
TCGA-33-A4WN-01A	0.247638	0	0.152827	0.0240927	0	0.142905	0	0.0460633	0	0	0.017032	0	0	0.23657	0.0113091	0.0840982	0	0.0181311	0	0.0193346	0	0
TCGA-33-A5GW-01A	0.0155473	0	0.00771522	0	0	0.132621	0	0.04058	0	0	0.0621677	0	0.0919199	0	0	0.180624	0.083961	0.242907	0	0.138661	0	0.00329642
TCGA-33-AAS8-01A	0.279349	0	0.0251879	0.0419563	0	0.24706	0	0.0373787	0	0	0.0575008	0.0121197	0.00682292	0.0930239	0.0106215	0.107744	0.0100407	0.0618072	0.00938803	0	0	0
TCGA-33-AASB-01A	0.00417993	0	0.0140537	0.0709163	0	0.113468	0	0.0619577	0	0	0	0.0120115	0	0.553103	0	0.0941191	0	0.0426545	0	0.0335368	0	0
TCGA-33-AASD-01A	0	0.00911217	0	0.0234678	0.0594467	0.107043	0	0	0	0	0.114607	0	0.0199555	0.113875	0.0486848	0.261342	0.039137	0.130209	0	0.0529989	0.0201209	0
TCGA-33-AASI-01A	0.24603	0	0.071924	0.124362	0	0	0.0212907	0.0826161	0.0226197	0	0.0295396	0.000471008	0.0155886	0.0911916	0.094812	0.0572342	0	0.123296	0.0190237	0	0	0
TCGA-33-AASJ-01A	0.297284	0	0.241136	0.127058	0	0.0896296	0	0.0114338	0	0	0	0	0.0120641	0.0888657	0.0195607	0.0516907	0	0.0128977	0	0.0451616	0.00321695	0
TCGA-33-AASL-01A	0.0519038	0	0.0183846	0.0595221	0	0.208791	0.0948842	0	0	0	0.0701832	0.0140938	0.0172752	0.104176	0.0105428	0.0883347	0	0.222141	0.0397679	0	0	0
TCGA-34-2596-01A	0.278144	0	0	0.0405566	0	0.300431	0	0.0044437	0	0	0.0422495	0	0.022437	0.0991742	0.0454271	0.118603	0	0.0276468	0.0160371	0	0	0.00484979
TCGA-34-2600-01A	0.146539	0	0.0201488	0.0818312	0	0.197257	0	0.107176	0	0	0.0468309	0.0278701	0.00791955	0.0970759	0.0691645	0.124656	0.0297201	0.0226087	0	0.0154622	0	0.0057401
TCGA-34-2608-01A	0.0917993	0	0.0115573	0.0293893	0	0.247719	0.0063569	0	0	0	0.0424393	0	0	0.298747	0.0254647	0.183484	0	0.0066154	0.0564274	0	0	0
TCGA-34-5231-01A	0.299916	0	0.0956407	0.000960469	0	0.163377	0.00204249	0	0.0412083	0	0	0.0651596	0.0276644	0.0817629	0.0999605	0.0431195	0.0338708	0	0.0370943	0	0.00822249	0
TCGA-34-5232-01A	0.196926	0	0.0184456	0.015366	0	0.237387	0.0585225	0	0.0146389	0	0.100891	0	0	0.179599	0.0430571	0.0470531	0.00739389	0.0724585	0	0.00826126	0	0
TCGA-34-5234-01A	0.0822679	0	0.00353237	0.0553628	0	0.251334	0	0	0	0	0	0.033685	0.0423319	0.0253729	0.0740804	0.238454	0.0299762	0.090228	0.0663786	0	0	0.00699616
TCGA-34-5236-01A	0.134448	0	0.0405254	0.0182093	0	0.219316	0	0	0	0	0.0119505	0.000138094	0.0103702	0.335437	0.0148061	0.16174	0.0255418	0.0168106	0.0107069	0	0	0
TCGA-34-5239-01A	0.064849	0	0.00601932	0.0614269	0	0.284873	0.0078499	0.0273139	0.0074628	0	0	0.029536	0	0.230633	0.0934287	0.0897689	0.0306728	0	0.0661658	0	0	0
TCGA-34-5240-01A	0.0838236	0	0.00333273	0.0566419	0	0.123186	0.0285632	0.0129786	0	0	0.0101809	0	0.00478845	0.247333	0.0269106	0.30434	0	0.0552461	0.0426744	0	0	0
TCGA-34-5241-01A	0.0495124	0	0.0075466	0.0542567	0	0.260618	0.0379972	0	0	0	0.033987	0	0.0220725	0.165829	0.0921696	0.162106	0.0199298	0.0267015	0.0466441	0	0	0.0206293
TCGA-34-5927-01A	0.0757426	0	0.109503	0.00575322	0	0.189371	0.00822775	0.0412308	0	0	0.070626	0.000261504	0	0.199024	0.113257	0.168453	0	0	0.0185507	0	0	0
TCGA-34-5928-01A	0.0419115	0	0.00688506	0.0126881	0	0.302259	0.00105584	0.00166081	0	0	0.052191	0	0	0.31344	0.145551	0.0799959	0	0.0207533	0.0148909	0	0	0.00671666
TCGA-34-5929-01A	0.0646998	0	0.000666963	0.0436044	0	0.272042	0	0	0	0	0	0	0	0.108051	0.0483684	0.281144	0	0.14899	0.0322506	0	0	0.000182775
TCGA-34-7107-01A	0.165269	0	0.123782	0.0481826	0	0.101773	0.0164685	0.0134363	0.0295728	0	0.0168725	0.00331391	0.0067971	0.126012	0.0623745	0.250964	0	0	0.035182	0	0	0
TCGA-34-8454-01A	0.146681	0	0.0521086	0.00503424	0	0.28406	0.0150503	0.036077	0.00877243	0	0.0222106	0.0803074	0.0368608	0.064507	0.0710703	0.034391	0	0.0310523	0.111817	0	0	0
TCGA-34-8455-01A	0.0853475	0	0.123525	0.0413472	0	0.127255	4.55e-05	0.0187349	0	0	0.0323878	0.00946952	0	0.139504	0.102856	0.0959176	0	0.0742494	0.118597	0	0	0.0307638
TCGA-34-8456-01A	0.113008	0	0.096302	0.0571098	0	0.144343	0.025162	0	0.00545269	0	0.054171	0	0.00436145	0.309611	0.0282777	0.11662	0	0.0237475	0.021833	0	0	0
TCGA-34-A5IX-01A	0.079971	0	0.0173246	0.0583741	0	0.173757	0	0.0157458	0	0	0.00657783	0.0400049	0.0063439	0.364842	0.053082	0.109957	0.0251978	0	0	0.0294692	0	0.0193528
TCGA-35-3615-01A	0.124247	0	0.114007	0.0536206	0	0.138462	0.00935451	0.0169972	0	0	0.0138255	0.0056486	0.0105679	0.0781357	0.0285851	0.274221	0.00877548	0.0707185	0.0493226	0	0	0.0035122
TCGA-35-4122-01A	0.0288112	0	0.0309413	0.0170516	0	0.220743	0	0.0547344	0.0115579	0	0	0.0403549	0.0366734	0.0106334	0.0649899	0.391166	0.0169255	0.0469295	0.00547754	0	0.0128252	0.0101854
TCGA-35-4123-01A	0.0461061	0	0.00667924	0.275167	0	0.108485	0.0600018	0.059087	0.0107723	0	0	0.0250088	0.00734324	0.113432	0.0279784	0.22251	0.00458217	0.0132134	0.00430081	0.0153327	0	0
TCGA-35-5375-01A	0.0459181	0.0309851	0	0.0744831	0	0.185226	0.0147118	0.0484312	0.014754	0.0347863	0	0.0301188	0	0.0724025	0.149387	0.213734	0.0174726	0.000231088	0.0582372	0	0	0.00912073
TCGA-37-3783-01A	0.0528806	0	0.0184883	0.144717	0	0.173909	0.0655979	0.0555045	0	0	0.0244979	0.012121	0.00400005	0	0.116581	0.132989	0.0123488	0.0598027	0.0518495	0	0	0.0747126
TCGA-37-3789-01A	1.78e-06	0	0.0037627	0.10066	0	0.0905155	0.0795837	0.0617877	0	0	0.0122392	0.0531052	0.00385678	0.0857025	0.143447	0.16564	0.0100072	0.10789	0.044351	0	0	0.037451
TCGA-37-3792-01A	0.00783232	0	0.00231881	0.0109407	0	0.172383	0.00227382	0.0365564	0	0	0.0257747	0	0	0.287309	0.0581187	0.318345	0	0.0319203	0	0.00520985	0.000430597	0.0405862
TCGA-37-4129-01A	0	5.11e-05	0	0	0	0.285849	0	0.0104493	0	0	0.00218057	0.0143858	0.128115	0.0386047	0.00577815	0.274871	0	0	0.190461	0	0.0492543	0
TCGA-37-4130-01A	0.0524654	0	0.0162417	0.366697	0	0	0.178458	0.0482052	0	0	0.0307297	0	0.0178313	0.0555079	0.067482	0.128389	0	0	0.0379928	0	0	0
TCGA-37-4132-01A	0.0877393	0	0.0867888	0.133611	0	0.182127	0.0671003	0.0416267	0	0	0.0386594	0	0.0122293	0.0595947	0.0855835	0.202368	0	0	0.00257178	0	0	0
TCGA-37-4133-01A	0.0696126	0	0.0943422	0.108821	0	0.196279	0.0422683	0.0307273	0	0	0.0188239	0	0.00983948	0	0.100998	0.245572	0.0169119	0.0387349	0.0212669	0	0	0.00580289
TCGA-37-4135-01A	0.0878137	0	0.013566	0.0569489	0	0.174702	0.0351471	0.0431403	0	0	0.0224066	0	0.0203429	0.0500927	0.132294	0.347516	0.00384192	0	0.00863163	0	0	0.003557
TCGA-37-4141-01A	0.124038	0	0.0387905	0.120029	0	0.14864	0.0678625	0.0153061	0	0	0.0405577	0	0.0116037	0.0942589	0.0915257	0.178196	0.00337775	0	0.0658135	0	0	0
TCGA-37-5819-01A	0.0662624	0	0.122589	0.130592	0	0.142604	0.00574374	0.0572166	0.021628	0	0	0.0217238	0	0.179318	0.0890439	0.0869158	0.00948164	0	0.0551562	0	0.011725	0
TCGA-37-A5EL-01A	0.0309252	0	0.00720757	0.157376	0	0	0.0863335	0.0498423	0	0	0.102182	0.04154	0.0172295	0.0287367	0	0.0257393	0	0.373573	0.0793151	0	0	0
TCGA-37-A5EM-01A	0.0389497	0	0.00920329	0.0572471	0	0.192093	0.0170342	0	0	0	0.0323712	0	0.0322824	0.314712	0.0635747	0.150351	0	0.0758076	0.0163728	0	0	0
TCGA-37-A5EN-01A	0.203986	0	0.0981138	0.052924	0	0.146582	0.0217344	0.0501894	0	0	0.0316316	0	0	0.168864	0.0813153	0.0927438	0.0199376	0	0.031979	0	0	0
TCGA-38-4625-01A	0.0769275	0	0.0447773	0.0502074	0	0.133699	0.0216696	0.0194019	0	0	0.0309627	0	0.0225332	0.134046	0.10243	0.242732	0	0.0852134	0.0321592	0	0	0.00324043
TCGA-38-4626-01A	0.00654643	0	0.00162715	0.0095569	0	0.121098	0	0	0	0	0.0204883	0	0.0974211	0.138864	0	0.464464	0	0.0688185	0.0447186	0	0	0.0263978
TCGA-38-4627-01A	0.0758184	0	0.00310582	0.0664813	0	0.27085	0.00349349	0	0	0	0	0.00612973	0.0603181	0.0453441	0.01677	0.327216	0.00147568	0.028094	0.0858171	0	0	0.00908643
TCGA-38-4628-01A	0.0318613	0	0	0.0248919	0	0.117712	0	0	0.00396204	0	0	0.0300003	0.0783047	0.15346	0	0.412564	0.0116287	0.0134107	0.11321	0	0.00179082	0.00720382
TCGA-38-4629-01A	0.0619983	0	0.0147466	0.00968635	0	0.219984	0.0107718	0.000833853	0	0	0.0200211	0.0103227	0.031125	0.123512	0.0878933	0.380871	0	0	0.0147522	0	0.00406786	0.00941377
TCGA-38-4630-01A	0.154565	0	0.0257237	0.0561652	0	0.229675	0	0	0.000412252	0	0.0323421	0	0.0047775	0.186292	0.0790235	0.203191	0	0.0278335	0	0	0	0
TCGA-38-4631-01A	0.139636	0	0.0945915	0.1543	0	0.159229	0	0	0.00122293	0	0	0	0.000265312	0.182737	0.0715306	0.0656891	0	0	0	0.0753969	0	0.0554009
TCGA-38-4632-01A	0.038821	0	0.00719899	0.0554429	0	0.158677	0.053213	0.0233806	0	0	0.0284598	0	0.0220429	0.0697318	0.0314745	0.271202	0.107207	0.0606369	0.0541157	0	0	0.0183964
TCGA-38-6178-01A	0.121685	0	0.0878137	0	0	0.26723	0.00393137	0	0	0	0.0381133	0	0.0120422	0.0104689	0.0479947	0.22577	0	0.0949859	0.0899653	0	0	0
TCGA-38-7271-01A	0.0652486	0.190466	0	0.129034	0	0.23466	0.0370288	0	0	0	0.0224313	0	0.0164071	0.097523	0.0366332	0.135029	0	0.0221458	0.0133927	0	0	0
TCGA-38-A44F-01A	0.0573519	0.0952411	0	0.0880854	0	0.157029	0	0.0550343	0	0	0	0.061753	0.0326986	0.0823645	0.0895855	0.137985	0.024592	0	0.118279	0	0	0
TCGA-39-5011-01A	0.114009	0	0.019874	0.0856769	0	0.211969	0.00420347	0.0392576	0.00184997	0	0.0418503	0.0123064	0.0227129	0.027667	0.141062	0.240189	0.0117943	0	0.0255781	0	0	0
TCGA-39-5016-01A	0.113402	0	0	0.0818265	0	0.174217	0.0286914	0.0249825	0.0456064	0	0.0496352	0	0.0073032	0.0704137	0.190127	0.162862	0.00580541	0.00447994	0.0406474	0	0	0
TCGA-39-5019-01A	0.0758035	0	0.00699346	0.0478705	0	0.237702	0.0172139	0	0	0	0.0449482	0	0	0.353023	0.0389748	0.126491	0.00181018	0.0143531	0.0348166	0	0	0
TCGA-39-5021-01A	0.097065	0	0.0306113	0.116365	0	0.205571	0.0416149	0.0177366	0.00511489	0	0.0409304	0	0.0110428	0.149682	0.0969392	0.138322	0.0106158	0.014	0.0243896	0	0	0
TCGA-39-5022-01A	0.0230879	0.0044593	0.115543	0.148834	0	0.144344	0.0446233	0.0239667	0.0342596	0	0.0530349	0	0.00579509	0.116335	0.123949	0.133291	0	0	0.0284767	0	0	0
TCGA-39-5024-01A	0.0588128	0.0150072	0	0.0901408	0	0.234094	0	0.0265232	0.0447535	0	0.0617095	0	0.013078	0.125803	0.183937	0.0504861	0.012662	0.0439978	0.0389946	0	0	0
TCGA-39-5027-01A	0.104397	0	0.00493004	0.0979982	0	0.13924	0.0171079	0.0630898	0	0	0.0495288	0.0222079	0.0185515	0.102567	0.0790037	0.102593	0.0267604	0.125046	0.0469785	0	0	0
TCGA-39-5028-01A	0.10585	0	0.121891	0.0518137	0	0.204704	0.0104043	0	0	0	0.0407112	0	0.0181946	0.0934132	0.0500731	0.127365	0	0.12958	0.0298097	0	0	0.0161894
TCGA-39-5029-01A	0.150656	0	0.14367	0.0241033	0	0.169339	0.00810155	0.0194756	0.0210548	0	0	0.0259179	0	0.194147	0.103963	0.0852791	0	0.000106596	0.054186	0	0	0
TCGA-39-5030-01A	0.102299	0	0.0822249	0.0642674	0	0.204227	0.0264817	0.00265496	0.0238633	0	0.0541969	0	0	0.253642	0.0898406	0.0757557	0	0	0.0205463	0	0	0
TCGA-39-5031-01A	0.222496	0	0.139818	0.0348496	0	0.229043	0	0.0131665	0.00096237	0	0	0.00211943	0.00739038	0.175632	0.0448271	0.105767	0	0.010937	0.012992	0	0	0
TCGA-39-5034-01A	0.165797	0	0.215061	0.0912214	0	0.176358	0	0.0356108	0	0	0	0.0514697	0.0228557	0.0807059	0.0297042	0.0503956	0.00577868	0.00358545	0.0678409	0	0.00361523	0
TCGA-39-5035-01A	0.0496196	0	0.0828113	0.208435	0	0.130119	0.0936104	0.0290404	0	0	0.0751307	0.00424011	0.0164485	0.0674821	0.064946	0.127473	0.000206859	0.0188353	0.0316016	0	0	0
TCGA-39-5036-01A	0.130337	0	0.0922691	0.120154	0	0.10368	0	0.0553411	0.00864032	0	0	0.00810411	0.00522658	0.253941	0.068278	0.124034	0.0191236	0	0.0108712	0	0	0
TCGA-39-5037-01A	0.117396	0	0.0283607	0.0120953	0.0152822	0.394454	0	0	0	0	0.0411284	0	0.0105626	0.0857804	0	0.0833018	0.0887397	0.117982	0	0.00491601	0	0
TCGA-39-5039-01A	0.168187	0	0.176558	0.0450278	0	0.216078	0	0.00679056	0	0	0	0	0.00554662	0.0647813	0.016509	0.173346	0	0.117056	0.00855766	0.00156191	0	0
TCGA-39-5040-01A	0.124765	0	0.12379	0.171098	0	0.194006	0	0.00439657	0	0	0	0	0.0367286	0.128872	0.0628511	0.0733108	0	0	0.0794175	0	0	0.000764314
TCGA-43-2576-01A	0.0370538	0	0.0438693	0.0529229	0	0.154272	0.011789	0.0416949	0.0405188	0	0.0295674	0.0243453	0.021871	0.254995	0.0501823	0.204017	0	0	0.0329013	0	0	0
TCGA-43-2578-01A	0.0652077	0	0.0700445	0.161087	0	0.116204	0	0.0680359	0	0	0	0.0387679	0.0367408	0.0652576	0.0775412	0.17882	0	0.0199504	0.102342	0	0	0
TCGA-43-2581-01A	0.0982972	0	0.0942126	0.0110223	0	0.230677	0.00650467	0	0.00273975	0	0.0197059	0.00336804	0.0105133	0.283928	0.0178573	0.136345	0	0.0366897	0.0383467	0	0	0.0097932
TCGA-43-3394-01A	0.155901	0	0.0777168	0.014602	0	0.190427	0.000425792	0.0249448	0	0	0.0312839	0	0	0.200153	0.0180718	0.217752	0.00735583	0.0305522	0.0301039	0	0	0.000710071
TCGA-43-3920-01A	0.10768	0	0.0896737	0.0848876	0	0.197967	0.050838	0.0071911	0	0	0.024074	0	0.00333855	0.0221024	0.0787448	0.226177	0	0.0560889	0.0271132	0	0.00321781	0.0209057
TCGA-43-5668-01A	0.0630038	0	0	0.115413	0	0.149878	0.00713247	0.00262245	0.00717215	0	0.0322513	0	0	0.316229	0.12146	0.152058	0	0	0.0327793	0	0	0
TCGA-43-5670-01A	0	0.0177061	0	0.0368228	0	0.180344	0	0	0.00217187	0	0.00704999	0	0	0.361106	0	0	0	0.179837	0	0.176476	0	0.0384868
TCGA-43-6143-01A	0.285699	0	0.0339135	0.0442337	0	0.1232	0	0.0198295	0.0408091	0	0.0202486	0.0120879	0	0.226518	0.0440933	0.130859	0	0.00788033	0.0106283	0	0	0
TCGA-43-6647-01A	0.059916	0	0.0128789	0.0478929	0	0.248125	0	0.00860743	0	0	0.0590669	0	0	0.40445	0.0542794	0.0636712	0	0	0	0.0411129	0	0
TCGA-43-6770-01A	0.0257276	0	0.0136766	0.00091661	0	0.160982	0.0222921	0	0	0	0.0505996	0	0	0.467199	0.0135877	0.200781	0	0.00997176	0.0342652	0	0	0
TCGA-43-6771-01A	0	0	0.00036351	0.0963479	0	0.248093	0.0338605	0	0	0	0.0544496	0	0.019818	0.123683	0.0859806	0.251501	0.00952397	0.0572682	0.0177888	0	0	0.00132255
TCGA-43-6773-01A	0.14225	0	0.206792	0.106578	0	0.206845	0.0138494	0	0	0	0.0108073	0	0	0.12015	0.0323202	0.141396	0	0.0171245	0	0	0.00188755	0
TCGA-43-7656-01A	0.228428	0	0.0328048	0.110361	0	0.25713	0.00846571	0.0354908	0	0	0.0336007	0	0.0114363	0.101055	0.115666	0.0595603	0	0	0.00600102	0	0	0
TCGA-43-7657-01A	0.0804753	0	0.174257	0.0226772	0	0.0362701	0.0135929	0.0126812	0	0	0.0124643	0	0	0.441172	0.0276818	0.152392	0	0	0.0263364	0	0	0
TCGA-43-7658-01A	0.0877779	0	0.00244681	0.318038	0	0.0675279	0.00464947	0.103245	0.0389327	0	0	0.0193169	0.00964364	0.0307292	0.115678	0.167839	0	0.0257198	0.00845557	0	0	0
TCGA-43-8115-01A	0.206847	0	0.0452657	0.0202422	0	0.349345	0.0108341	0	0.00918178	0	0.0636577	0.00115584	0.00240652	0.101179	0.0174033	0.142096	0	0.030386	0	0	0	0
TCGA-43-8116-01A	0.00579756	0.0865341	0.042411	0.0518867	0	0.264243	0.0237138	0.00714396	0	0	0.0676183	0	0.0159968	0.20384	0.0635632	0.0595266	0	0.0791274	0.028598	0	0	0
TCGA-43-8118-01A	0.0414265	0	0.00818854	0.0041169	0	0.1306	0	0	0	0	0.0324414	0	0	0.364347	0.0185634	0.315662	0	0	0.0626406	0	0	0.0220142
TCGA-43-A474-01A	0.0837508	0	0.0222186	0	0	0.14882	0	0	0	0	0.0741285	0	0	0.481296	0.0129567	0.0928969	0	0.0407698	0.0357471	0.00741523	0	0
TCGA-43-A475-01A	0.0454958	0	0.00414054	0.187977	0	0.12974	0.121762	0	0	0	0.0550281	0	0.00815487	0.0744525	0.112717	0.209379	0.00618655	0	0.0449657	0	0	0
TCGA-43-A56U-01A	0.192888	0	0.256616	0.0398177	0	0.197582	0.0328837	0.0190695	0	0	0.0738666	0	0.0160643	0.05321	0.037826	0.0766377	0	0.00353895	0	0	0	0
TCGA-43-A56V-01A	0.0218212	0.0864585	0.0251463	0.0119853	0	0.168571	0	0.0324892	0	0	0.0127202	0.000674342	0.00826674	0.113908	0.0263319	0.196856	0	0.182469	0.0679978	0	0	0.0443047
TCGA-44-2655-01A	0.165677	0	0.0872418	0.0237812	0	0.260521	0.00227495	0	0.000603855	0	0.0229645	0	0.0209188	0.0642112	0.0216844	0.185411	0.101793	0.00980685	0.0331093	0	0	0
TCGA-44-2656-01A	0.0856422	0	0.0899768	0.0862061	0	0.25412	0.0275958	0	0	0	0.0124112	0.00638893	0.0207854	0.0635402	0.0756539	0.146622	0.0150137	0.0558502	0.0597379	0	0	0.000455485
TCGA-44-2657-01A	0.161397	0	0.0797131	0.0920388	0	0.25357	0.0221676	0.0389018	0	0	0.0339848	0	0.0343774	0.0364117	0.0546488	0.117767	0	0.0176421	0.05738	0	0	0
TCGA-44-2659-01A	0.196966	0	0.10684	0.0999685	0	0.308893	0.00785094	0	0.0176705	0	0.00240374	0.00865553	0.0199692	0.00945819	0.0428079	0.10631	0.00200639	0.017239	0.0520219	0	0	0.000938863
TCGA-44-2661-01A	0.100852	0	0.111239	0.0572303	0	0.22686	0.0021264	0.0237338	0.00287918	0	0.0146043	0.00247933	0.0569699	0.00663063	0.0555849	0.194979	0.0552251	0.0078929	0.0746227	0	0.00609081	0
TCGA-44-2662-01A	0.0140536	0	0.0536829	0	0	0.14275	0.0165623	0	0	0	0.0186306	0	0.17586	0.234999	0.0357546	0.225711	0	0	0.0485984	0	0	0.0333984
TCGA-44-2665-01A	0.0145793	0	0	0	0	0.21344	0	0	0	0	0.0312489	0	0.0296583	0.185605	0	0.323056	0.050562	0.101399	0.0394504	0	0	0.0110013
TCGA-44-2666-01A	0.121509	0	0.0504657	0.0442655	0	0.279229	0	0.017683	0	0	0	0.0233104	0.000944576	0	0	0.1451	0	0.0922282	0.195438	0	0.0298257	0
TCGA-44-2668-01A	0.0478467	0	0.0267797	0.0262947	0	0.118622	0.0525326	0	0	0	0	0.0465677	0.0529163	0.380848	0.0782957	0.0898086	0	0.0337566	0	0.0394364	0	0.00629501
TCGA-44-3396-01A	0.0612604	0	0.0356268	0.0533894	0	0.2839	0.0080345	0.00989771	0	0	0.0260166	0	0.00801991	0.211278	0.0441237	0.175651	0	0.022127	0	0.0297108	0	0.0309636
TCGA-44-3398-01A	0.00968673	0.0101759	0.0110185	0.022313	0	0.273511	0	0	0	0	0.0408432	0.0440526	0.054058	0.0205604	0	0.0990194	0.240095	0.0809169	0.0859443	0	0	0.00780495
TCGA-44-3917-01A	0.0429174	0.00922223	0.0555533	0.0213641	0	0.240885	0.0866014	0.00854341	0	0	0.052859	0	0.0236612	0.0318667	0.10517	0.277738	0.0117555	0	0.0246935	0	0	0.00716975
TCGA-44-3918-01A	0.0811588	0	0.0298834	0.010719	0	0.371009	0.00889874	0	0	0	0.00485665	0.0273984	0	0.0911745	0.123873	0.186128	0.00822421	0	0.0566766	0	0	0
TCGA-44-3919-01A	0.112169	0	0.00117139	0.0591684	0	0.21755	0.0118624	0.00803484	0.0107052	0	0	0.0478139	0.020651	0.0930586	0.082114	0.162129	0.0253257	0.0112154	0.13525	0	0	0.00178111
TCGA-44-4112-01A	0.0883214	0	0.0625291	0.149678	0	0.147284	0.00221397	0	0	0	0	0	0.0607539	0.0354621	0.0296802	0.230313	0.0199236	0.0367686	0.118368	0	0	0.0187035
TCGA-44-5643-01A	0.218709	0	0.0415943	0.120361	0	0.15407	0.0157297	0.0277555	0	0	0	0	0.0313581	0.161418	0.0548422	0.0512535	0.0320763	0.0434091	0.0474233	0	0	0
TCGA-44-5644-01A	0.311688	0	0.18065	0.057355	0	0.128944	0	0.0121165	0	0	0	0.0353066	0	0.139078	0	0.0500269	0	0.0645896	0	0	0	0.0202445
TCGA-44-5645-01A	0.108585	0	0.010214	0	0	0.364134	0.00445769	0	0	0	0.0067366	0.00640939	0.0768152	0.0707944	0.0274996	0.115959	0.118262	0.0319717	0.0581616	0	0	0
TCGA-44-6145-01A	0.0798117	0	0.132409	0.152009	0	0.167834	0.0449394	0	0	0	0.0451956	0.00294866	0.0092891	0.0572711	0.0629475	0.15147	0	0.0387752	0.0388257	0	0	0.0162742
TCGA-44-6146-01A	0.0261913	0	0.00536595	0.0370538	0	0.450969	0	0	0	0	0.0768638	0	0.0604772	0.0770298	0.037594	0.119703	0	0.0679086	0	0.0180259	0	0.0228175
TCGA-44-6147-01A	0.219161	0	0.157283	0	0	0.155009	0.0166968	0	0	0	0.0327028	0	0.00404289	0.17951	0.0536915	0.103688	0	0.0133761	0.0648399	0	0	0
TCGA-44-6148-01A	0.206327	0	0.157259	0.0275325	0	0.152258	0	0.0557739	0	0	0	0.0266522	0.0668147	0	0	0.145788	0	0.0170866	0.141989	0	0	0.00252023
TCGA-44-6774-01A	0.107031	0	0.010706	0.0770468	0	0.259821	0	0	0	0	0.0256643	0.0203421	0.028307	0.213435	0.000325811	0.220288	0	0.0150381	0	0.00113922	0	0.0208562
TCGA-44-6775-01A	0.138295	0	0.0798949	0.0111758	0	0.0874748	0	0	0.00333739	0	0	0.00833039	0.0391943	0.300739	0.00593617	0.177735	0.0488959	0.0436777	0.0553148	0	0	0
TCGA-44-6776-01A	0.105794	0	0.0473731	0.0746484	0	0.233694	0	0.0178446	0	0	0.0279883	0.0241462	0.0371579	0.0301667	0.0365503	0.127396	0.043322	0.0839929	0.109925	0	0	0
TCGA-44-6777-01A	0.0793775	0	0.104466	0.0188448	0	0.165477	0.00369737	0	0	0	0.00548461	0.00912392	0.0576757	0.0992317	0.0278912	0.289567	0.0582373	0.0208983	0.0546734	0	0	0.00535439
TCGA-44-6778-01A	0.0649984	0	0	0.0147004	0	0.320544	0.0225788	0.0593384	0	0	0.0577259	0.00251381	0.0319718	0.132914	0.0834168	0.157711	0.0150927	0.00119682	0.0352972	0	0	0
TCGA-44-6779-01A	0.0324322	0	0.00488452	0.106003	0	0.336799	0.00573819	0.00258419	0	0	0.0511161	0.0351544	0.0315758	0.0603783	0.0914917	0.121934	0	0.00645739	0.11345	0	0	0
TCGA-44-7659-01A	0.191013	0	0.0931288	0.0429148	0	0.237788	0	0.0328152	0	0	0	0.015915	0.0167779	0.0841673	0.0202956	0.152239	0	0.0544674	0.0584781	0	0	0
TCGA-44-7660-01A	0.0726874	0	0	0.166053	0	0.248866	0	0.0210599	0.00135629	0	0	0	0.0326013	0.149628	0.0534549	0.134859	0	0.00299188	0.116443	0	0	0
TCGA-44-7661-01A	0.0190095	0	0	0	0	0.235148	0.0487392	0	0	0	0.00665505	0.0146846	0.112247	0.0835678	0.0305484	0.252193	0	0.145243	0.0519637	0	0	0
TCGA-44-7662-01A	0.0733555	0	0.0286563	0.0574507	0	0.194709	0.0196346	0	0	0	0.0845319	0	0.0158008	0.18234	0.0827469	0.229323	0	0	0.0314511	0	0	0
TCGA-44-7667-01A	0.0258149	0	0.00214715	0.0166013	0	0.179729	0.023374	0	0	0	0.0219258	0.0388728	0	0.424811	0.0634922	0.186278	0	0	0.0166564	0	0	0.000298088
TCGA-44-7669-01A	0.133669	0	0.00869298	0.0920412	0	0.272314	0	0	0	0	0	0.00263386	0.0347524	0.0610808	0.0533938	0.240816	0.00522714	0.0182915	0.0705057	0	0	0.00658153
TCGA-44-7670-01A	0.0773156	0.00901431	0	0.0637143	0	0.314616	0	0.0150863	0.00184333	0	0	0	0.0588342	0.265801	0.00810409	0.0650818	0	0.0742739	0.0323402	0	0.0139748	0
TCGA-44-7671-01A	0.142604	0	0.0787785	0.034359	0	0.157356	0	0.0336438	0	0	0.00777092	0.0197861	0	0.136659	0	0.192553	0	0.105217	0.0857269	0	0	0.00554594
TCGA-44-7672-01A	0.0315444	0.0424482	0.0648081	0.0705012	0	0.226113	0.0412415	0.00542715	0.0112886	0	0.0585026	0	0.0414411	0.0739544	0.0531947	0.179263	0.0027983	0.0591353	0.0380299	0	0	0.00030841
TCGA-44-8117-01A	0.23973	0	0.0329136	0.0456954	0	0.213898	0.00346953	0.00323695	0.00418139	0	0	0.00594982	0	0.237227	0.0293539	0.15617	0	0	0	0.0281749	0	0
TCGA-44-8119-01A	0.266154	0	0.152127	0.0039363	0	0.149001	0	0	0	0	0.0416734	0.019461	0	0.22474	0.0154616	0.103064	0	0	0	0.0102041	0	0.0141767
TCGA-44-8120-01A	0.131132	0	0.0372138	0.0436194	0	0.18936	0.0168512	0.00776094	0	0	0.0364494	0	0.0345406	0.087838	0.0107011	0.238015	0.0508684	0.0288416	0.0788203	0	0	0.00798774
TCGA-44-A479-01A	0.116319	0	0.0769387	0.0446618	0	0.361605	0.0112714	0.000675901	0	0	0.0300038	0.0244358	0.0277219	0.0658573	0.0740744	0.0875173	0.00432754	0.00390513	0.070685	0	0	0
TCGA-44-A47A-01A	0.0630801	0	0.00416404	0.0288477	0	0.135638	0	0.0103493	0.0388434	0	0	0.0347662	0.0116877	0.174301	0	0.121169	0.145982	0.143471	0.0877004	0	0	0
TCGA-44-A47B-01A	0	0.0159149	0.00176057	0.070491	0	0.220538	0.0120373	0	0.0100574	0	0	0.0580422	0.0022472	0.213145	0.0601815	0.207877	0.00765541	0	0.120052	0	0	0
TCGA-44-A47G-01A	0.0551787	0.0553147	0.0376321	0.062367	0	0.266667	0.0341071	0	0	0	0.0580142	0	0.0351037	0.043792	0.0695989	0.211015	0.0158431	0.0178571	0.0375098	0	0	0
TCGA-44-A4SS-01A	0.0478123	0	0.00155417	0.0151643	0	0.302309	0.0205769	0	0	0	0.0359068	0.00728943	0.0308796	0.114995	0.111803	0.206535	0.00286123	0.0148475	0.0801837	0	0.00728128	0
TCGA-44-A4SU-01A	0.265852	0	0.131665	0.00421261	0	0.186963	0	0.0863643	0	0	0.0277049	0	0.0192071	0.11875	0.0528691	0.0258705	0.0110896	0.0283657	0.0410857	0	0	0
TCGA-46-3765-01A	0.127913	0	0.257677	0.0371146	0	0.149034	0.0565374	0	0	0	0.0372969	0	0	0.0730208	0.0535016	0.149927	0	0.0347463	0.0193527	0	0	0.00387737
TCGA-46-3767-01A	0.0401761	0.0460782	0	0.024562	0	0.334982	0.0243008	0	0	0	0.071004	0	0.00948802	0.0545339	0.0472987	0.230539	0.0215685	0.0146314	0.061944	0.00950049	0	0.00939278
TCGA-46-3768-01A	0.0667324	0	0.0215637	0.0597134	0	0.144844	0.019948	0	0	0	0.0510722	0	0.0128325	0.181945	0.0197425	0.389082	0	0	0.0271223	0	0	0.00540203
TCGA-46-3769-01A	0.0636049	0	0.00501141	0.0333037	0	0.287781	0.00456677	0	0	0	0	0.0176801	0.00741379	0.0414651	0.0786482	0.351484	0.0102431	0.0118267	0.0858714	0	0.00110048	0
TCGA-46-6025-01A	0.112215	0	0.0727512	0.0668012	0	0.070389	0.0332539	0.00459721	0	0	0.0497773	0	0	0.231601	0.115716	0.0962214	0	0.0936775	0.0529994	0	0	0
TCGA-46-6026-01A	0.0535375	0	0	0.0994797	0	0	0	0.0826156	0	0	0.0733716	0	0	0.40979	0.0380608	0.181418	0	0	0.031459	0	0	0.0302677
TCGA-49-4486-01A	0.180684	0	0.207989	0.083879	0	0.174694	0.00272096	0.0325491	0	0	0.0296732	0.0055343	0.0177302	0	0.0293523	0.142309	0.0271527	0.050005	0.0155268	0	0	0.00020085
TCGA-49-4487-01A	0.111943	0.0543356	0.0147696	0.0920789	0	0.23767	0.064761	0	0	0	0.050409	0	0	0.233206	0.0595751	0.070639	0	0.00589412	0.00471915	0	0	0
TCGA-49-4488-01A	0.00439	0.0239994	0.0198998	0.131719	0	0.196228	0.00142132	0	0.0169775	0	0.000874309	0.0105115	0.00520942	0.206187	0.0970762	0.166805	0.0711117	0.0125681	0.0350221	0	0	0
TCGA-49-4490-01A	0.105183	0	0.0121509	0.0776456	0	0.238029	0	0	0.0499057	0	0	0.0393609	0.0135598	0.239176	0.0462498	0.107482	0	0.0365625	0.0346955	0	0	0
TCGA-49-4494-01A	0.0330009	0	0.0113255	0.0849914	0	0.154946	0.018543	0.0408692	0.00862037	0	0.0203116	0.0115053	0.0161542	0.072531	0.0876776	0.250221	0.125602	0.00741615	0.0551701	0	0	0.00111409
TCGA-49-4501-01A	0.303191	0	0.0142603	0.0986982	0	0.18988	0.00703307	0.0103917	0.00909374	0	0	0	0.0253468	0.0331222	0.013453	0.139964	0	0.0603534	0.0932822	0	0	0.0019308
TCGA-49-4505-01A	0.0920095	0	0.0826829	0.111863	0	0.156187	0.0181085	0	0.00858925	0	0.024063	0.00384781	0.0369615	0.0356275	0.0556645	0.169082	0.0629115	0.0715174	0.069218	0	0	0.00166625
TCGA-49-4506-01A	0.0652325	0	0	0.316442	0	0.0879986	0.0647201	0.00568962	0	0	0.0246016	0.0363217	0.0272244	0.116381	0.106759	0.102641	0.0135047	0	0.0240304	0	0	0.00845321
TCGA-49-4507-01A	0.0499609	0	0.0506978	0.233835	0	0.0649736	0.114606	0.0366875	0.046772	0	0.103445	0.0154588	0.0107405	0.0341882	0.0598595	0.148063	0	0	0.0307118	0	0	0
TCGA-49-4510-01A	0.181498	0	0.348872	0.055106	0	0.0919169	0	0.0425292	0	0	0	0.0447852	0.0158596	0.00393694	0.00579033	0.167333	0	0.0207579	0.0216154	0	0	0
TCGA-49-4512-01A	0.0608396	0	0.000396205	0.00941729	0	0.170672	0	0	0.026824	0	0.0141407	0.00433897	0.0860056	0.15545	0.0181761	0.277753	0.049675	0.0604292	0.0658821	0	0	0
TCGA-49-4514-01A	0.121926	0	0.00630221	0.157849	0	0.171592	0	0.070728	0.0801459	0	0.00985306	0.0415339	0.0163976	0.053716	0.0517095	0.133414	0	0.0565582	0.0282759	0	0	0
TCGA-49-6742-01A	0.0853729	0	0.00322967	0.0739553	0	0.190545	0.00267646	0	0	0	0.0542558	0.00561354	0.0264506	0.0966177	0.00422086	0.309707	0	0.0842353	0.0335178	0	0	0.0296017
TCGA-49-6743-01A	0.186172	0	0.0606289	0.0786398	0	0.283921	0.0053925	0	0.00180885	0	0.0011303	0	0.0381426	0.200919	0.0459317	0.0763867	0	0.0127297	0	0.00819753	0	0
TCGA-49-6744-01A	0.132152	0	0.0793484	0.0753217	0	0.289456	0.0128607	0	0	0	0.0211589	0	0.0513504	0.0581675	0.0372273	0.0930989	0.0687578	0.0447973	0.0333974	0	0	0.00290584
TCGA-49-6745-01A	0.00969172	0	0	0.0825677	0	0.263049	0.0284358	0	0	0	0.0253662	0	0.0606854	0.132665	0.0422173	0.229731	0.0180133	0.0617338	0.0445021	0	0	0.00134131
TCGA-49-6761-01A	0.0715533	0	0.0366446	0.0674287	0	0.222103	0.100992	0.00943814	0	0	0.0647464	0.0250533	0.0284408	0.105088	0.0548348	0.135716	0	0.047068	0.0308923	0	0	0
TCGA-49-6767-01A	0.00368022	0	0	0.129429	0	0.149894	0.0323867	0.0152866	0.0253314	0	0.0113583	0.0330732	0	0.390626	0.0852956	0.0996716	0	0	0.0239677	0	0	0
TCGA-49-AAQV-01A	0.199507	0	0.0186528	0.0484819	0	0.248026	0	0.0152196	0.00440866	0	0.0245618	0	0	0.277399	0.0494088	0.074627	0	0.0225049	0.0172019	0	0	0
TCGA-49-AAR0-01A	0.117626	0	0.0201662	0.103032	0	0.166895	0	0.0594562	0.0167757	0	0.0053501	0.0276715	0.0249885	0.121926	0.0738563	0.220907	0	0	0.0413497	0	0	0
TCGA-49-AAR2-01A	0.247138	0	0.304547	0.0701408	0	0.0691449	0	0	0.00594996	0	0.00988477	0	0	0.134354	0.0350199	0.0624757	0	0.00431133	0.0570337	0	0	0
TCGA-49-AAR3-01A	0.0899482	0	0.0275579	0.108578	0	0.160168	0.0543672	0.0261008	0.0159427	0	0.0367712	0	0	0.184112	0.121633	0.149777	0	0	0.0250434	0	0	0
TCGA-49-AAR4-01A	0.0743109	0	0.00904171	0.295184	0	0.204233	0.0184972	0.06611	0.0286656	0	0.0224181	0	0.0139529	0.128258	0.0699275	0.0694009	0	0	0	0	0	0
TCGA-49-AAR9-01A	0	0.00661953	0.0115335	0.092302	0	0	0	0.105197	0.0148567	0	0	0.0603751	0	0.492485	0.0613134	0.0231966	0	0.0973147	0.0348059	0	0	0
TCGA-49-AARE-01A	0.201087	0	0.0942367	0.0170913	0	0.13133	0.00698776	0.0556602	0.00142901	0	0.0510139	0	0	0.260721	0.0574215	0.106757	0	0.00549307	0.0107713	0	0	0
TCGA-49-AARN-01A	0.155375	0.0250224	0.186911	0.055308	0	0.187947	0	0.0536584	0.0122002	0	0.0223384	0.00931142	0.00750216	0.048196	0.0530558	0.0880851	0.0358961	0.0186082	0.0405847	0	0	0
TCGA-49-AARO-01A	0.222568	0	0.0256557	0.0324795	0	0.185466	0	0.00925638	0.00593631	0	0.0354564	0.015405	0.0343762	0.186866	0.0174961	0.150936	0.0267792	0.0497884	0.00153521	0	0	0
TCGA-49-AARQ-01A	0.150202	0	0.0371629	0.106305	0	0.123675	0.0034068	0.0789703	0.00560462	0	0.000629163	0.0457039	0.0103144	0.134023	0.118401	0.142907	0	0	0.0426952	0	0	0
TCGA-49-AARR-01A	0.279588	0	0.133263	0.0229163	0	0.175525	0	0.0173151	0	0	0.0285102	0.0202029	0.0182034	0.0916997	0.0151315	0.107925	0	0.011747	0.077973	0	0	0
TCGA-4B-A93V-01A	0.215347	0	0.1719	0.0266562	0	0.0809486	0.00461756	0	0.00327315	0	0.0290399	0	0	0.350403	0.0299593	0.06984	0	0	0	0.0180155	0	0
TCGA-50-5044-01A	0.095095	0	0.0675168	0.0132687	0	0.21196	0	0.0312921	0.0117071	0	0.00654285	0.0816836	0	0.0732196	0.0185195	0.219265	0	0.0912288	0.0765402	0	0	0.00216043
TCGA-50-5045-01A	0.0610885	0.0324357	0.0143946	0.0882366	0	0.203405	0.0205355	0.0152969	0.028027	0	0.024147	0	0.0253884	0.0485391	0.0596652	0.247592	0.0648256	0.0244552	0.0419675	0	0	0
TCGA-50-5049-01A	0.096378	0	0.0710483	0.105715	0	0.230031	0.0280234	0.0055392	0.00184098	0	0.0314014	0	0.0267185	0.160462	0.0844649	0.138193	0.00703368	0	0.0131504	0	0	0
TCGA-50-5051-01A	0.283124	0	0.216242	0.0117037	0	0.07108	0	0.0359673	0.00176786	0	0.0325425	0	0	0.147839	0	0.0829338	0.00017448	0.0943423	0.018901	0.0033821	0	0
TCGA-50-5055-01A	0.14071	0.0975319	0.0433634	0.104062	0	0.230625	0.0172572	0.00049356	0.00524916	0	0.0189828	0	0.0182665	0.145486	0.0303337	0.0731231	0.0365742	0.0213418	0.0166001	0	0	0
TCGA-50-5066-01A	0.0181596	0.00950002	0.0454691	0.152278	0	0.157387	0.0937714	0	0	0	0.0117296	0	0.0147815	0.13895	0.0713747	0.252675	0.006025	0	0.0278999	0	0	0
TCGA-50-5068-01A	0.0408231	0.0469557	0.0217499	0.0394306	0	0.25248	0.0121579	0.0475111	0	0.0193114	0	0.0233753	0.0338847	0.0624068	0.115548	0.114049	0.10606	0	0.0642574	0	0	0
TCGA-50-5072-01A	0.196714	0	0.105289	0.0328291	0	0.206943	0	0.0258506	0	0	0.00968916	0.00169199	0.0343337	0.135559	0.0428781	0.138062	0	0.0374531	0.0308009	0	0	0.00190617
TCGA-50-5930-01A	0.231679	0	0.131735	0.0718702	0	0.12936	0	0.0219348	0	0	0	0.0134514	0	0.227816	0.0470685	0.0925832	0	0	0.0325021	0	0	0
TCGA-50-5931-01A	0.117644	0	0.0216908	0.00662936	0	0.150452	0	0.196168	0	0	0	0.0453777	0	0.283539	0.0273559	0.0568691	0	0.0942746	0	0	0	0
TCGA-50-5932-01A	0.0622991	0	0.0904309	0.0191077	0	0.204067	0	0.0080412	0	0	0.0226352	0.0165114	0.048509	0.228549	0.0165352	0.211227	0	0.0275677	0.0445188	0	0	0
TCGA-50-5933-01A	0.0338964	0	0.00175625	0.0308943	0	0.191258	0.00222915	0.00655732	0	0	0.02348	0	0.0351785	0.218044	0.0476507	0.368367	0.00406932	0.0045827	0.025444	0	0	0.00659237
TCGA-50-5935-01A	0.0932409	0	0.00327075	0.0794642	0	0.2471	0.00105667	0	0.00331171	0	0	0.00320757	0.0165399	0.160895	0.0426719	0.176374	0.0175985	0.0811237	0.0741454	0	0	0
TCGA-50-5936-01A	0.0592048	0	0	0.0302391	0	0.217392	0	0.0127793	0.00317512	0	0	0	0	0.393128	0	0.125304	0	0.146404	0.0039697	0	0	0.00840384
TCGA-50-5939-01A	0	0.0981888	0.0831676	0.000876814	0	0.226884	0	0	0.00288047	0	0	0.0415016	0.000555587	0.243572	0.0453259	0.210149	0	0	0.0301113	0	0	0.0167862
TCGA-50-5941-01A	0.20758	0	0.0248856	0.049051	0	0.231172	0.0176596	0.0317673	0.0106016	0	0.00195494	0.00528424	0.0177002	0.0960825	0.082863	0.126476	0.00967501	0.0118857	0.0753613	0	0	0
TCGA-50-5942-01A	0.196377	0	0.143134	0.0512916	0	0.30465	0.00511023	0	0	0	0	0.0148062	0.0490981	0.00038691	0.0116704	0.099193	0.0120663	0.0147686	0.0974473	0	0	0
TCGA-50-5944-01A	0.134333	0	0.0117814	0.0526102	0	0.205777	0	0.00943982	0.00319072	0	0	0.014309	0.0553524	0.0751898	0	0.235466	0	0.0429593	0.159553	0	0	3.88e-05
TCGA-50-5946-01A	0.20639	0	0.0564321	0.0496711	0	0.0934933	0	0.0280855	0	0	0	0.0743785	0.0317443	0.0726732	0.0579671	0.176424	0	0.0248286	0.126093	0	0	0.00181938
TCGA-50-6590-01A	0.0231737	0.0107907	0.0442909	0.0886479	0	0.246685	0.0148017	0	0.0202663	0	0	0.0746348	0	0.161401	0.0880239	0.171974	0.00427238	0	0.0510378	0	0	0
TCGA-50-6591-01A	0.0246014	0	0	0.0262016	0	0.376759	0	0.0346269	0.0145402	0	0	0.00147021	0	0.507987	0	0	0	0	0	0.00798735	0	0.00582603
TCGA-50-6592-01A	0.110211	0	0.0701147	0.072958	0	0.175432	0.0731174	0	0	0	0.0920524	0	0.00836813	0.179838	0.0861816	0.115018	0	0	0.015774	0	0	0.000935925
TCGA-50-6593-01A	0.0425093	0	0.0133223	0.0167183	0	0.114763	0	0.0162055	0.00203101	0	0.00108313	0.0141648	0.0601318	0.270858	0.0114979	0.214711	0.0819102	0.0329773	0.0846403	0	0	0.0224764
TCGA-50-6594-01A	0.0350917	0	0.00234015	0	0	0.395859	0	0.00139861	0	0	0.0623838	0.00035769	0.0853348	0.11928	0	0.174203	0.0321296	0.0879775	0.00207797	0	0	0.00156546
TCGA-50-6595-01A	0.0179315	0	0	0.0591724	0	0.180871	0.0115898	0	0	0	0.0755922	0	0.00804963	0.199931	0.163025	0.214744	0	0.059506	0.0095886	0	0	0
TCGA-50-6597-01A	0.0771722	0	0.0618929	0.0856251	0	0.320512	0	0	0.113365	0	0	0.0350472	0.0217343	0.00802421	0.0857015	0.10731	0.0295437	0.0162681	0.0378034	0	0	0
TCGA-50-6673-01A	0.163083	0	0.0329063	0	0	0.315419	0	0.0110748	0.00280155	0	0.017375	0.0160399	0.0241795	0.134166	0.0149313	0.182677	0.00417131	0.0481238	0.0330512	0	0	0
TCGA-50-7109-01A	0.209428	0	0.170285	0.0626139	0	0.243109	0.00275851	0.00142214	0.00999696	0	0	0.046349	0.0294782	0.0287045	0.0466467	0.098322	0	0.00180771	0.0454709	0	0	0.00360786
TCGA-50-8457-01A	0.143623	0	0.229751	0.0794968	0	0.231655	0	0	0	0	0.0170936	0.00182818	0.0767889	0.00341632	0.0338548	0.119336	0	0.00894948	0.054207	0	0	0
TCGA-50-8459-01A	0.195883	0	0.05107	0.0616815	0	0.201014	0.012422	0	0.0228811	0	0.00729693	0	0.0965147	0.116617	0.0137692	0.117983	0.0524764	0	0.0503902	0	0	0
TCGA-50-8460-01A	0.0674474	0	0.103561	0.0487644	0	0.189039	0	0	0.0619145	0	0	0.0512444	0.11128	0.0149907	0	0.0956195	0.0516646	0.0807157	0.123759	0	0	0
TCGA-51-4079-01A	0.196212	0	0.132674	0.0897374	0	0.192735	0.00668717	0.0100619	0	0	0	0.0146311	0.0282548	0.120053	0.0749165	0.10392	0.0150084	0.0012802	0	0.0138291	0	0
TCGA-51-4080-01A	0.0201313	0	0	0.0228794	0	0.170122	0	0	0	0	0.0520844	0	0.0113912	0.12047	0.0636949	0.467164	0	0.0614314	0.0104716	0	0	0.000160298
TCGA-51-4081-01A	0.135852	0	0.0281839	0.0191666	0.010466	0.119344	0	0	0	0	0.0421253	0	0	0.528309	0.000304629	0.0934596	0	0.00723688	0.0147933	0	0.000758406	0
TCGA-51-6867-01A	0.0863121	0	0.00483733	0.0819511	0	0.133823	0	0.117617	0	0	0	0.0810285	0.0336739	0.109503	0.110927	0.0847284	0	0.0318486	0.114469	0	0.00928067	0
TCGA-52-7622-01A	0.118313	0	0.077436	0.0138146	0	0.184657	0.0267088	0.00634791	0	0	0.0627086	0	0	0.137889	0.108156	0.194184	0.00141867	0.00724969	0.0611173	0	0	0
TCGA-52-7809-01A	0.152192	0	0.0363453	0.0919635	0	0.263709	0.0293254	0.031577	0	0	0.0412626	0	0.0235024	0.0903424	0.0579468	0.164983	0	0.000327823	0.0165227	0	0	0
TCGA-52-7810-01A	0	0.00968141	0.000712106	0.0196578	0.0249587	0.175022	0	0	0	0	0.113742	0	0	0.447194	0	0.00241552	0	0.0122583	0	0.194359	0	0
TCGA-52-7811-01A	0.205816	0	0.022338	0.0481273	0	0.131442	0.0053493	0.0385688	0.00485344	0	0.0215175	0	0	0.34517	0.0345817	0.0909914	0	0.0135292	0	0.0334372	0	0.00427825
TCGA-52-7812-01A	0.0169612	0	6.19e-05	0.139621	0	0.184475	0.0424626	0.0488022	0.000433075	0	0	0.0503677	0.00673755	0.169427	0.174421	0.0900123	0	0.0147571	0.0614607	0	0	0
TCGA-53-7624-01A	0.152344	0	0.0549723	0.0794001	0	0.109296	0.0105754	0.0221423	0.0098309	0	0.0458811	0	0	0.219401	0.16298	0.086396	0	0.0463445	0.00043743	0	0	0
TCGA-53-7626-01A	0.172197	0	0.0423135	0.0714273	0	0.336887	0	0.0126637	0	0	0.0201339	0	0.03122	0.0541224	0.0430318	0.180794	0.00589344	0.00687885	0.00394464	0.0184915	0	0
TCGA-53-7813-01A	0.124521	0	0.318783	0.0617267	0	0.151701	0.113508	0.047302	0	0	0.0101369	0.00122475	0.0162087	0.0488657	0.0423475	0.0371638	0	0.00750196	0.0190094	0	0	0
TCGA-53-A4EZ-01A	0.299578	0	0	0.159751	0	0.147709	0	0.0368962	0.00324026	0	0.00561808	0	0.0272167	0.143378	0.0343925	0.103307	0.00827024	0.030188	0	0	0	0.000455447
TCGA-55-1592-01A	0.220918	0	0.0413505	0.0757845	0	0.155891	0.00105849	0.01503	0.00216545	0	0.00541363	0	0.0468286	0.205509	0.00299475	0.161461	0	0.0117282	0.0484049	0	0	0.00546219
TCGA-55-1594-01A	0.108454	0	0.0301994	0.0667017	0	0.216878	0	0.0114019	0	0	0.0481746	0.000409613	0.00473725	0.108011	0.0837892	0.275165	0	0	0.0262739	0	0	0.0198039
TCGA-55-1596-01A	0.0524409	0	0.0362552	0.028011	0	0.215492	0.0247707	0.0385665	0.0233375	0	0.0557205	0	0.0126979	0.229171	0.0838165	0.102057	0	0.0600214	0.0376418	0	0	0
TCGA-55-5899-01A	0.0462331	0	0.00678881	0.0490636	0	0.193594	0.0235981	0.0139996	0	0	0.0430451	0	0	0.301906	0.094292	0.187555	0	0	0.0399245	0	0	0
TCGA-55-6543-01A	0.096281	0	0.0697019	0.0196392	0	0.13051	0.00163015	0	0.00683191	0	0.0177669	0	0.0212476	0.20568	0.0248756	0.252499	0	0.0893117	0.0321383	0	0	0.0318872
TCGA-55-6642-01A	0	0.0141336	0.243226	0.0610119	0	0.198219	0.0816634	0	0	0	0.0522667	0	0	0.154414	0.0173312	0.115301	0	0.028198	0.032648	0	0	0.00158741
TCGA-55-6712-01A	0.110383	0	0.0482003	0.111787	0	0.214783	0.0442284	0	0	0	0.037631	0	0.016751	0.142931	0.0723301	0.151571	0	0.0166904	0.0327138	0	0	0
TCGA-55-6968-01A	0.128721	0	0.136009	0.0237352	0	0.139126	0.00626837	0.0100849	0.00724628	0	0	0.0279368	0	0.292381	0.0816278	0.120934	0	0	0.0259289	0	0	0
TCGA-55-6970-01A	0.0595681	0	0.0425892	0.0371258	0	0.238865	0.026284	0	0	0	0.0291169	0	0.0260918	0.101521	0.0291663	0.25172	0	0.121993	0.0353929	0	0	0.000566413
TCGA-55-6971-01A	0.047106	0.0298028	0.083466	0.0576522	0	0.273355	0.0318432	0	0	0	0.0282774	0.0178593	0.0269893	0.113589	0.056598	0.122665	0	0.0532989	0.0512307	0	0	0.00626694
TCGA-55-6972-01A	0.0709343	0	0.129938	0.1581	0	0.130544	0	0.0203419	0	0	0.0788336	0.0236308	0.0398081	0.0339917	0.0222073	0.166625	0	0.0890634	0.0152505	0	0.0207307	0
TCGA-55-6975-01A	0.291762	0	0.216828	0.0506355	0	0.143655	0.00281723	0.0195432	0.0244644	0	0	0	0.0226485	0.0481822	0	0.0417498	0	0.130375	0	0	0	0.00733966
TCGA-55-6978-01A	0.0118956	0	0.00117753	0.134081	0	0.246881	0.0276614	0	0	0	0.0475415	0.0135505	0.00637734	0.0588796	0.176701	0.207276	0	0.00543724	0.0625409	0	0	0
TCGA-55-6979-01A	0.155668	0	0.0645673	0.0395022	0	0.254245	0.0285536	0.0177952	0.00226266	0	0.00195497	0.0027981	0.0172779	0.0706526	0.0950844	0.188913	0	0.00198485	0.0568041	0	0	0.00193601
TCGA-55-6980-01A	0.127243	0	0.0168134	0.0426683	0	0.309532	0	0.00723468	0.000396676	0	0	0.0274557	0.0891034	0.0196649	0.0165532	0.122571	0.0901612	0.0944602	0.0361431	0	0	0
TCGA-55-6981-01A	0.148636	0	0	0	0	0.3226	0	0	0.00400002	0	0	0	0.0402485	0.173683	0	0.162573	0.0213351	0.0545744	0.0721913	0	0	0.000158758
TCGA-55-6982-01A	0.024757	0.0244709	0.0369542	0	0	0.177519	0.0035271	0	0.00410515	0.00467661	0	0	0	0.228838	0.0887828	0.298824	0.0123751	0.0214757	0.0703719	0	0	0.00332335
TCGA-55-6983-01A	0.182713	0.101598	0	0.107197	0	0.228233	0.000180309	0.0333113	0.00370156	0	0	0	0.0072856	0.165309	0.00079794	0.0758792	0	0.0448206	0.0466377	0	0	0.00233684
TCGA-55-6984-01A	0.151889	0.112754	0	0.0323253	0	0.341998	0	0.0159244	0.0212139	0	0.0137555	0.00538083	0.014361	0.0894568	0	0.0722448	0.00533731	0.0699501	0	0.0197843	0	0.0336252
TCGA-55-6985-01A	0.234717	0	0.0756866	0.00238037	0	0.278182	0.00537748	0	0.00582798	0	0.0101451	0.0516726	0.00847097	0.104084	0.0506879	0.108396	0	0.0200273	0.0443441	0	0	0
TCGA-55-6986-01A	0.123273	0	0.0254437	0.038681	0	0.324213	0	0	0	0	0.00336616	0.00113732	0.00886397	0.0580328	0.0155182	0.30926	0.0344291	0.0120131	0.0437938	0	0	0.00197371
TCGA-55-6987-01A	0.105125	0	0.0461442	0.103465	0	0.249024	0.0291223	0.0299744	0	0	0.0864074	0.0164186	0.0476539	0.108376	0.061564	0.0226244	0.0120162	0.0235857	0.0584983	0	0	0
TCGA-55-7227-01A	0.036038	0	0	0.0127261	0	0.293675	0	0	0.0348134	0	0.0181319	0.0105553	0.0617893	0.072073	0.0525557	0.189503	0.102715	0.0451374	0.0702874	0	0	0
TCGA-55-7281-01A	0.0501903	0	0.00927627	0.0694172	0	0.135524	0.00839765	0.0210737	0.0150484	0	0	0.0309091	0.0751145	0.0317703	0.0414333	0.25247	0.142178	0.0581533	0.0590442	0	0	0
TCGA-55-7283-01A	0.0309765	0	0.00122867	0.122	0	0.171251	0	0.0186419	0	0	0	0.0560472	0.0262006	0	0.0369548	0.288528	0.00806851	0.0792459	0.160857	0	0	0
TCGA-55-7284-01B	0.0895784	0	0.0100995	0.0307703	0	0.147116	0	0.0144381	0.0180764	0	0.0345903	0	0.0095582	0.299109	0.032846	0.262505	0	0	0.0479779	0	0	0.00333377
TCGA-55-7570-01A	0.282115	0	0.234155	0.111965	0	0.0887232	0.0109061	0.0562368	0	0	0.00482464	0.00690226	0.0116196	0.0927956	0.0188382	0.0564791	0.00101878	0	0.0234203	0	0	0
TCGA-55-7573-01A	0.291952	0	0.0384293	0.115558	0	0.205992	0	0.0207148	0.00223035	0	0	0.0173134	0.0426745	0.0806091	0.0464285	0.0377903	0.0252637	0	0.0750444	0	0	0
TCGA-55-7574-01A	0.221327	0.0348717	0.0587986	0.0579738	0	0.257993	0.0201427	0	0	0	0.0544986	0	0.00653882	0.0616562	0.0339145	0.137454	0	0.0273834	0.027447	0	0	0
TCGA-55-7576-01A	0.0967848	0	0	0.115159	0	0.143445	0	0	0.00182564	0	0	0.0625542	0.0212244	0.124587	0.0262009	0.217641	0.00234188	0.0655577	0.121435	0	0.00124427	0
TCGA-55-7724-01A	0.107235	0	0.00667957	0.0798977	0	0.248549	0.0133524	0	0	0	0.0147654	0	0.0297578	0.0680027	0.0501907	0.22181	0.0204489	0.0459114	0.0744679	0	0	0.0189307
TCGA-55-7725-01A	0.0888878	0	0	0.00919003	0	0.446762	0.0119393	0	0	0	0.0384693	0	0.0117206	0.0997078	0.0779684	0.12327	0	0.0249447	0.0642142	0	0	0.00292598
TCGA-55-7726-01A	0.057466	0	0.0795772	0.00960924	0	0.191278	0.0113842	0.0166027	0	0	0.00389181	0.000340708	0.0390687	0.125678	0.0377391	0.127462	0.168721	0.0641695	0.0489011	0	0	0.0181108
TCGA-55-7727-01A	0.248735	0	0	0.101793	0	0.27953	0.000799956	0.000173933	0	0	0.0221388	0	0.0372034	0	0.0448186	0.189189	0	0.0392686	0.0333827	0	0	0.00296649
TCGA-55-7728-01A	0.0309112	0.0392384	0	0.0457607	0	0.0664274	0	0.0377112	0.0441139	0	0	0.036616	0	0.480098	0.00474825	0.16472	0	0.00998972	0.0396653	0	0	0
TCGA-55-7815-01A	0.053274	0	0	0	0	0.369604	0.0548967	0	0	0	0.0220871	0	0.0249408	0.0663841	0.0354081	0.274898	0.0340602	0.0279701	0.0364771	0	0	0
TCGA-55-7816-01A	0.0230202	0	0.00304438	0.0777934	0	0.129832	0.01362	0.0034423	0	0	0.0255631	0	0.2258	0	0.0730742	0.388486	0	0	0.0363247	0	0	0
TCGA-55-7903-01A	0.155797	0	0.0179986	0.0327738	0	0.255736	0	0.0299987	0.00236036	0	0	0.072368	0.0148084	0.156124	0.0899497	0.104248	0	0.0470381	0.0183271	0	0	0.00247342
TCGA-55-7907-01A	0.20687	0	0.0580743	0.0705292	0	0.216947	0.00291738	0.0126598	0.0252343	0	0.0372902	0	0.0108254	0.0894745	0.0980558	0.144862	0	0	0.0262594	0	0	0
TCGA-55-7910-01A	0.0681239	0	0.142226	0.00869904	0	0.280767	0.0131138	0.056498	0	0	0.074266	0	0.00968261	0.156433	0.0123808	0.0444596	0	0.0874759	0	0.0302308	0	0.0156434
TCGA-55-7911-01A	0.059854	0	0.00410016	0.0624541	0	0.319432	0.0461254	0.0499983	0.00114042	0	0.0645336	0	0.0187001	0	0.0348316	0.151108	0	0.172676	0.015047	0	0	0
TCGA-55-7913-01B	0.126676	0	0.0795376	0	0	0.20849	0	0.0284981	0.0168582	0	0.0754729	0	0	0.310485	0.0250249	0.0761467	0	0.000785634	0	0.0412914	0	0.010733
TCGA-55-7914-01A	0.124492	0	0.201445	0.0522951	0	0.278522	0.0080628	0.0143934	0.0197372	0	0.0422256	0	0.00599896	0.0368497	0.0547144	0.0965213	0	0.0363107	0.0284325	0	0	0
TCGA-55-7994-01A	0.0460652	0	0	0.0604499	0	0.193555	0.0328726	0	0.0100279	0	0.0621086	0.0238821	0.00922372	0.179824	0.0853034	0.195655	0.00522592	0.0115611	0.0829491	0	0	0.00129597
TCGA-55-7995-01A	0.0710978	0	0	0.0894419	0	0.165865	0.00391071	0.0296138	0.0370318	0	0.0648637	0	0.0430138	0.285601	0.102641	0.102228	0	0	0.00469182	0	0	0
TCGA-55-8085-01A	0.156243	0	0.0803889	0.0946411	0	0.210829	0.00758949	0.0358154	0.0172154	0	0.0219812	0.00138471	0.032207	0.0901913	0.0431899	0.130331	0	0.0763655	0	0	0	0.00162751
TCGA-55-8087-01A	0	0.0314431	0.00773059	0.0140331	0	0.158497	0	0	0.00751695	0	0	0.0273735	0.0374733	0.0903355	0.00920032	0.177932	0.29794	0	0.136038	0	0	0.00448696
TCGA-55-8089-01A	0.178898	0	0.0371318	0.0759492	0	0.199705	0.0118838	0.0243049	0	0	0.0125245	0.0594896	0.0193553	0.054929	0.127441	0.13896	0.00229404	0.0116154	0.0448986	0	0	0.000619246
TCGA-55-8090-01A	0.135826	0	0.0819597	0.0228929	0	0.271567	0	0	0	0	0.01473	0.0152252	0.0668782	0.0608238	0.0332063	0.21881	0.0614868	0.0035955	0.0118258	0	0	0.00117252
TCGA-55-8091-01A	0.0826355	0	0.0718008	0.00230489	0	0.27086	0	0	0	0	0.0110782	0.0317419	0.0228852	0.0585969	0.0479192	0.181479	0.0377302	0.0864845	0.0849951	0	0	0.00948876
TCGA-55-8092-01A	0	0.0691252	0.171756	0.19309	0	0.172114	0.0418579	0.0469053	0.00080549	0	0.0326739	0.0257154	0.0226549	0.0409461	0.0881355	0.0891914	0	0	0.00502934	0	0	0
TCGA-55-8094-01A	0.054654	0	0.00941307	0.108927	0	0.298619	0	0	0	0	0	0	0.0486821	0.18073	0	0	0	0.0561175	0.230973	0	0	0.0118843
TCGA-55-8096-01A	0.0580666	0	0.0817567	0.0198813	0	0.133015	0.0154834	0	0.00202334	0	0.0469457	0	0.0281206	0.338854	0.028877	0.21329	0	0	0.0336863	0	0	0
TCGA-55-8097-01A	0.243846	0	0.0381737	0.0828943	0	0.228875	0	0	0	0	0	0.0065039	0.0306551	0	0	0.183399	0.000748344	0.0458536	0.138568	0	0	0.000483735
TCGA-55-8203-01A	0.292224	0	0.143669	0.0997853	0	0.165099	0.00941913	0.0233179	0.0355247	0	0	0.0069594	0	0.111203	0.0372143	0.0344397	0.0195054	0.0066033	0	0.0108344	0	0.00420073
TCGA-55-8204-01A	0.0223357	0	0.153489	0.0537994	0	0.153083	0.0399437	0.0059044	0	0	0.0271258	0.0014982	0.0241186	0.0534621	0.126131	0.148536	0.023311	0.0534369	0.0793883	0	0	0.0344362
TCGA-55-8205-01A	0.0718358	0	0.0168214	0.10617	0	0.204188	0.02603	0.0126149	0	0	0.0114417	0.0168724	0.0400462	0.0684723	0.110416	0.289014	0.00381069	0	0.0216259	0	0	0.000640886
TCGA-55-8206-01A	0.136303	0	0.0266806	0.021511	0	0.174665	0	0.00313264	0.0131584	0	0	0.0623143	0.329628	0.0296219	0	0.0503475	0.00626278	0.0391827	0.0984252	0	0.00876719	0
TCGA-55-8207-01A	0.0945054	0	0.00847709	0.0591798	0	0.16836	0.00140499	0	0.00307674	0	0	0.0164569	0.0545927	0.155005	0	0.231579	0.0295809	0.0494715	0.121279	0	0	0.00703027
TCGA-55-8208-01A	0.160561	0	0.0622701	0.0428192	0	0.182431	0	0.0180361	0.0216442	0	0.0203738	0.0120267	0.0150286	0.133817	0.0837657	0.209723	0	0	0.029523	0	0	0.00798128
TCGA-55-8299-01A	0.0682415	0	0	0.132414	0	0.0862203	0.0423413	0.0502724	0.011888	0	0.0900577	0.00777442	0.0295419	0	0.00783925	0.125962	0	0.28457	0.058829	0	0	0.00404826
TCGA-55-8301-01A	0.0908266	0	0.126746	0.086196	0	0.16083	0.0283754	0.00348236	0.0160367	0	0.0697177	0	0.00298031	0.155589	0.144657	0.0855816	0	0	0.0289815	0	0	0
TCGA-55-8302-01A	0.0532757	0.0116569	0	0.100039	0	0.161503	0	0.0191382	0	0	0	0.0418405	0.0356002	0.164042	0.0988529	0.180384	0	0.020953	0.111405	0	0.00131095	0
TCGA-55-8505-01A	0.100693	0	0.0371996	0	0	0.248109	0	0.00128122	0.0267103	0	0.0226938	0.00834727	0	0.394352	0.00921386	0.115228	0	0	0	0.0248917	0	0.0112799
TCGA-55-8506-01A	0.0206883	0.00118501	0.0165824	0.0456877	0	0.141329	0.0238183	0.0216478	0	0	0.065636	0	0.0331073	0.345277	0.0639283	0.166732	0	0	0.05438	0	0	0
TCGA-55-8507-01A	0.102384	0	0.0167269	0.0691223	0	0.272531	0	0	0.00333748	0	0	0.0105964	0.0182366	0.309415	0.0251998	0.120111	0	0	0.0056359	0.00776745	0	0.0389352
TCGA-55-8508-01A	0.226105	0	0.264601	0.0228035	0	0.0509554	0.0836652	0	0.00786102	0	0.0235753	0	0	0.248927	0	0.0215428	0	0	0	0.0317	0	0.0182634
TCGA-55-8510-01A	0.118964	0	0.0579977	0.0960569	0	0.180622	0.00129667	0.0172534	0.00324123	0	0.0286216	0.00774966	0.0278977	0.110873	0.0513185	0.206117	0.0323499	0.00806772	0.0515728	0	0	0
TCGA-55-8511-01A	0.150409	0	0.091465	0.0909219	0	0.223217	0.0420884	0.00456943	0	0	0.051365	0	0.0140319	0.0732852	0.0693992	0.170668	0	0.00191554	0.0166646	0	0	0
TCGA-55-8512-01A	0.170147	0	0.0569526	0.00819661	0	0.258183	0	0.00154135	0	0	0.0611053	0.0276261	0.0932845	0.14628	0.00230595	0.0866607	0	0.0333275	0	0.00283846	0	0.0515505
TCGA-55-8513-01A	0.0660774	0.0408666	0.014587	0	0	0.102142	0	0.0143432	0	0	0.0415944	0	0.0096456	0.187511	0.0189743	0.399246	0.0185477	0.0358593	0.0480063	0	0	0.00259982
TCGA-55-8514-01A	0.0291028	0.0157938	0.0535974	0.0400469	0	0.288096	0	0	0.00298615	0	0.0480973	0.0422816	0.0878031	0.0646533	0.0225132	0.177725	0	0.0431739	0.0769206	0	0.00720903	0
TCGA-55-8614-01A	0	0.030355	0.0344784	0.0605218	0	0.269274	0	0	0	0	0	0.0577958	0.015814	0.222746	0.0827331	0.120641	0	0.0152327	0.0851324	0	0	0.00527642
TCGA-55-8615-01A	0.0488316	0	0.0277214	0.0239564	0	0.14692	0	0.027739	0.000918194	0	0	0.033703	0.0473794	0.391077	0	0.14671	0	0.0902034	0.0148399	0	0	0
TCGA-55-8616-01A	0.246712	0.00661366	0.0273689	0.0208503	0	0.345923	0.00435636	0	0	0	0.0370442	0	0.0272376	0.0136256	0.079384	0.15561	0	0.0114131	0.0238608	0	0	0
TCGA-55-8619-01A	0.121412	0.00160132	0.00786877	0.0988136	0	0.201896	0.00984326	0	0.00856348	0	0.0149652	0.029067	0.0610384	0.118029	0.0153728	0.140673	0	0.0219556	0.116894	0	0	0.0320078
TCGA-55-8620-01A	0.0901566	0	0.0514298	0.103154	0	0.209859	0.0322809	0.0238409	0.0298094	0	0.0802214	0	0.00626448	0.134639	0.0801162	0.145459	0	0	0.0127688	0	0	0
TCGA-55-8621-01A	0.185523	0	0.0787617	0.0458973	0	0.26416	0.00368908	0	0	0	0.0176335	0.0214798	0.0453519	0.0925845	0.0291447	0.118861	0.00453082	0.00151931	0.0857669	0	0	0.00509708
TCGA-55-A48X-01A	0.124326	0.207635	0.00543563	0.0332294	0	0.308645	0	0	0	0	0.049269	0	0.00580234	0.0763764	0.0382161	0.126225	0	0	0.0248401	0	0	0
TCGA-55-A48Y-01A	0.111273	0	0.154344	0.0629885	0	0.170031	0.000562707	0	0.00450938	0	0	0.00705697	0	0.285243	0	0.0881112	0	0.0893825	0.000184728	0	0	0.026314
TCGA-55-A48Z-01A	0.114765	0	0.121862	0.0536793	0	0.158882	0.00495165	0.0046373	0.0474981	0	0.0410958	0	0	0.235699	0.0675429	0.119237	0.000474143	0.00241613	0.0272588	0	0	0
TCGA-55-A490-01A	0.079321	0	0.133891	0.044851	0	0.171784	0.00948521	0	0.0525038	0	0.0296722	0	0.0633581	0.213189	0.0106654	0.129428	0.0517842	0.00878543	0	0.00128131	0	0
TCGA-55-A491-01A	0.306994	0	0.158215	0.0343776	0	0.101035	0.00341236	0	0.0407887	0	0.0201967	0	0.0305997	0.190278	0.0433725	0.0391745	0	0	0.0315554	0	0	0
TCGA-55-A492-01A	0.266754	0	0.333349	0.0435227	0	0.0750943	0	0.0313328	0	0	0	0.0037619	0.00816388	0.0304162	0.00842235	0.102543	0	0.0286655	0.0646157	0	0	0.00335899
TCGA-55-A493-01A	0.0980069	0	0.0797682	0.0703497	0	0.249699	0.079511	0	0	0	0.0758253	0	0.023672	0.0994792	0.0535862	0.137039	0.0117443	0.0166652	0.00465406	0	0	0
TCGA-55-A494-01A	0	0.0199257	0.0233994	0.0604341	0	0.160053	0	0.0719069	0	0	0	0.135213	0.0374427	0.157141	0	0.148419	0	0.141908	0.044157	0	0	0
TCGA-55-A4DF-01A	0.0942164	0	0.0228457	0.0631416	0	0.262307	0.0292049	0.0118164	0	0	0.0541815	0	0.0211767	0.169175	0.0872225	0.112674	0	0.0510566	0.020981	0	0	0
TCGA-55-A4DG-01A	0.275715	0	0.168046	0.0548091	0	0.198348	0.0184499	0.0283391	0	0	0.00261673	0.00974824	0.0309242	0.0159788	0.0377761	0.0905525	0	0.0159817	0.0527152	0	0	0
TCGA-55-A57B-01A	0.0239775	0.0490614	0	0	0	0.279911	0	0	0	0	0.00858295	0.0224488	0.086645	0.0167229	0.0021403	0.183868	0.192541	0.0692388	0.064862	0	0	0
TCGA-56-1622-01A	0.0788595	0	0.0402351	0.0115271	0	0.189956	0.00162006	0	0	0	0.0579798	0	0	0.165134	0	0.0498202	0	0.272568	0	0.107741	0	0.0245595
TCGA-56-5897-01A	0.0860359	0	0.110107	0.0593813	0	0.18973	0.00536191	0	0	0	0.0408101	0	0.0142323	0.20927	0.0680255	0.194252	0.00351221	0	0.0192825	0	0	0
TCGA-56-5898-01A	0.0896328	0	0.0128374	0.0405815	0	0.228045	0	0.0192578	0	0	0.0157322	0.00344577	0.0270842	0.165392	0.030575	0.277318	0.020864	0.038256	0.0309788	0	0	0
TCGA-56-6545-01A	0.134074	0	0.0381559	0.0451809	0	0.273476	0.00858557	0.00650758	0	0	0.0423764	0.00125546	0	0.259302	0.0720839	0.100042	0	0.0150459	0.002636	0	0	0.00127933
TCGA-56-7221-01A	0.0181488	0.0339493	0	0	0	0.144002	0	0.0129872	0.0173497	0	0.0107767	0.00363426	0	0.602526	0.000762302	0.136054	0	0.012126	0	0.00349154	0	0.00419148
TCGA-56-7222-01A	0.0070274	0.025035	0.0390383	0	0	0.0975981	0	0.0419807	0	0	0.0160274	0.00189635	0	0.35913	0	0.0738648	0	0.123206	0	0.19815	0.00232059	0.0147262
TCGA-56-7223-01A	0.082845	0	0.0046903	0.0525797	0	0.133454	0	0	0	0	0	0.0512095	0.0109808	0.408701	0	0.184301	0	0.00266053	0.040038	0	0.0285403	0
TCGA-56-7579-01A	0.0589442	0	0.0197093	0.00108768	0	0.0943951	0.00267568	0	0	0	0.0266625	0	0	0.471861	0.0145823	0.243127	0.0272448	0.00845368	0.0224736	0	0	0.00878352
TCGA-56-7580-01A	0.11075	0	0.161969	0.0672873	0	0.16048	0.00340339	0.0213556	0	0	0.0800366	0	0.0150876	0.227802	0.00864491	0.00529164	0	0.0180075	0	0.0921206	0	0.0277642
TCGA-56-7582-01A	0.0118135	0	0	0.0286069	0	0.147173	0.0127038	0.0356424	0.000882326	0	0.0546925	0	0.00912569	0.307529	0.120231	0.220313	0.0180198	0.00199787	0.0312705	0	0	0
TCGA-56-7730-01A	0.235078	0	0.158634	0.010503	0	0.0995561	0	0.00152106	0	0	0.0184412	0	0.0251692	0.0854577	0.0630926	0.180801	0	0.103253	0.0181181	0	0	0.000375847
TCGA-56-7731-01A	0.0899041	0	0.107717	0.0219456	0	0.189122	0.03406	0	0	0	0.0480009	0	0.0469314	0.132366	0.0252343	0.211121	0	0.0426397	0.038201	0	0	0.0127564
TCGA-56-7822-01A	0.0983768	0	0.024036	0.0292511	0	0.182195	0	0.00628661	0	0	0.0085923	0.0217598	0.0106825	0.160289	0.0021735	0.314201	0.00861941	0.0513326	0.0611569	0	0	0.021047
TCGA-56-7823-01B	0	0.00046909	0.00246424	0.071062	0	0.131567	0.0415348	0.0159507	0	0	0.0653108	0.00996194	0.0239855	0.305263	0.101113	0.170595	0	0.00468844	0.0552884	0	0	0.000745832
TCGA-56-8082-01A	0.178558	0	0.0372455	0.0390391	0	0.0874572	0	0	0	0	0.0152572	0	0	0.430361	0.0374487	0.0609072	0	0.0613816	0	0.0523447	0	0
TCGA-56-8083-01A	0.275579	0	0.0173185	0	0	0.183632	0	0.0395284	0	0	0.0319972	0.0450829	0.0415412	0.229227	0.000366177	0.0261669	0	0	0.109561	0	0	0
TCGA-56-8201-01A	0.0139484	0	0	0.101457	0	0.194008	0.0359771	0	0	0	0.0723161	0	0	0.28409	0.0808912	0.216198	0	0	0	0	0	0.00111416
TCGA-56-8304-01A	0.316982	0	0.15864	0.0872702	0	0.00260797	0.0189102	0.00930348	0.0140636	0.00524553	0	0	0	0.0840856	0.0610304	0.134141	0.000508274	0.0709996	0	0.0205708	0.0109969	0.00464411
TCGA-56-8305-01A	0.0388558	0	0.0358533	0.0229719	0.00621021	0.198352	0	0	0	0	0.0511188	0	0	0.425181	0.0134055	0.180689	0	0	0	0.0273621	0	0
TCGA-56-8307-01A	0.0278615	0	0.00437411	0.0872283	0	0.285836	0.0364607	0	0.0580091	0	0.0712894	0.00865878	0.0544022	0.0818449	0.0891799	0.0579017	0	0.1172	0.0194265	0	0	0.000326514
TCGA-56-8308-01A	0.175395	0	0.0272564	0.0768208	0	0.249952	0	0	0.00792561	0	0	0.00507545	0	0.263661	0	0.135828	0	0.0329482	0.0251379	0	0	0
TCGA-56-8309-01A	0.142729	0	0.0320836	0.012413	0	0.348187	0.016854	0	0	0	0.0490248	0	0.0321843	0.18679	0.0781646	0.0990783	0	0	0	0.00249181	0	0
TCGA-56-8503-01A	0.00367072	0.0120231	0.000273085	0.038453	0	0.137721	0.00206063	0.0363525	0.00268689	0	0.105358	0	0	0.356572	0.0613824	0.107521	0	0.0079078	0	0.109835	0	0.0181828
TCGA-56-8504-01A	0.0657309	0	0.00466281	0.0513116	0	0.209844	0.00316359	0.0160799	0.0233635	0	0.0458524	0.00197216	0.00627519	0.223631	0.0657163	0.227304	0	0.00734022	0.0477516	0	0	0
TCGA-56-8622-01A	0.260044	0	0.156344	0.0312753	0	0.0994118	0.0065194	0.0165183	0.0248148	0	0	0	0.0166893	0.23095	0.00361941	0.0781626	0	0.0103376	0.062277	0	0	0.00303682
TCGA-56-8624-01A	0.206528	0	0.0614874	0.0348987	0	0.312846	0	0	0	0	0.048699	0	0.0282858	0.0577893	0.0340558	0.145868	0.0130411	0.0123278	0.0441723	0	0	0
TCGA-56-8625-01A	0.113386	0	0.0484454	0.000482879	0	0.235514	0.0130484	0.019585	0.0100092	0	0.0432452	0.0415601	0.0151691	0.119629	0.0795674	0.202884	0.000303648	0.00189257	0.0552444	0	0	3.33e-05
TCGA-56-8626-01A	0.0315139	0	0.0198738	0.0736959	0	0.238296	0	0.0115528	0	0	0.0586621	0.0169426	0.076005	0.173918	0.0236005	0.149075	0.0353045	0.00610716	0.085453	0	0	0
TCGA-56-8628-01A	0.0824812	0	0.0362259	0.052011	0	0.216625	0	0	0	0	0.0428008	0	0.0137015	0.235679	0.0509795	0.208379	0	0.0426219	0.0184941	0	0	0
TCGA-56-8629-01A	0.111767	0	0.0331512	0.0905849	0	0.122749	0.031874	0	0	0	0.0627686	0.00720438	0.00874676	0.322976	0.0440087	0.0623022	0	0.0424243	0.0594425	0	0	0
TCGA-56-A49D-01A	0.0936019	0	0.0183801	0.0261545	0	0.343247	0	0.0103352	0	0	0.0396401	0.0365162	0.020886	0	0.101835	0.228615	0	0.0580696	0.0129632	0	0	0.00975668
TCGA-56-A4BW-01A	0.0988484	0	0.0668986	0.0400775	0	0.131228	0	0.0526734	0.0360008	0	0.0214346	0.0160184	0	0.163933	0.0561648	0.0822882	0	0.101055	0.12371	0	0	0.00966936
TCGA-56-A4BX-01A	0.127954	0	0.0356071	0.129387	0	0.0414587	0	0.0159565	0.00512808	0	0	0.0229964	0.0045906	0.0112477	0	0.356268	0.136252	0.0831784	0	0	0.0299753	0
TCGA-56-A4BY-01A	0.216511	0	0.114789	0.0438602	0	0.185139	0.0223779	0.00996924	0	0	0.0623066	0	0.014743	0.0393567	0.0465938	0.140098	0	0.0612217	0.0430341	0	0	0
TCGA-56-A4ZJ-01A	0.0282969	0	0.00224039	0	0	0.235196	0	2.79e-05	0	0	0.0589159	0	0.0375667	0.094857	0.0508476	0.355682	0.0509799	0	0.0716566	0	0	0.0137327
TCGA-56-A4ZK-01A	0.081629	0	0.0343309	0.0379724	0	0.172554	0.00750547	0.0158612	0.00591169	0	0.0248795	0	8.5e-05	0.346845	0.101398	0.155517	0	0	0	0.0155107	0	0
TCGA-56-A5DR-01A	0.0647181	0	0	0.0666629	0	0.333312	0	0.0187961	0	0	0.0784772	0	0.0675175	0.161815	0.0830514	0.0434201	0	0.0701833	0	0.0100406	0.00112019	0.000885521
TCGA-56-A5DS-01A	0.2763	0	0.201089	0.0358762	0	0.105981	0.0207588	0.0235009	0.0150412	0	0.0846263	0	0.0322118	0.0569225	0.00280635	0.0197081	0.00584873	0.0349249	0	0.0297201	0	0.0546831
TCGA-56-A62T-01A	0.0679086	0	0.0113218	0	0	0.142669	0	0	0	0	0	0.142268	0.00804805	0.228972	0.0276283	0.199707	0.109324	0.0130331	0.043595	0	0.00552684	0
TCGA-58-8386-01A	0.039359	0	0	0.0484507	0	0.234962	0	0.0456411	0	0	0	0	0.0159437	0.0878136	0.048454	0.398165	0.00315197	0	0.0309382	0	6.75e-05	0.047053
TCGA-58-8387-01A	0.125687	0	0.225778	0.0847041	0	0.165438	0.0311379	0.0373504	0	0	0.0245847	0	0.00131706	0.0905146	0.0922759	0.0905937	0	0	0.0233807	0	0	0.00723848
TCGA-58-8388-01A	0.202666	0	0.0342667	0.119507	0	0.0728789	0.0275686	0.0996734	0.00621897	0	0	0.00116317	0.0147744	0.141914	0.092277	0.105522	0.00963009	0	0.0695574	0	0.00238278	0
TCGA-58-8390-01A	0.139217	0	0.0273021	0.0688689	0	0.245552	0	0	0	0	0	0.0379748	0	0.275978	0.0670428	0.0720547	0	0.0354805	0.024173	0	0	0.00635597
TCGA-58-8391-01A	0.158252	0	0.0596283	0.0337208	0	0.20577	0.00510274	0.00533791	0.00228703	0	0.0350058	0	0	0.289269	0.0396099	0.142315	0	0	0.0189365	0.00476486	0	0
TCGA-58-8392-01A	0.228797	0	0.202318	0.0146325	0.0174988	0.155383	0	0	0	0	0.0245509	0.00758353	0.0191938	0.163993	0.0142773	0.0858065	0.0395475	0.00402856	0.0223906	0	0	0
TCGA-58-8393-01A	0.0668201	0	0.0286247	0.104918	0	0.17938	0.0388406	0.0322396	0	0	0.0987934	0	0.020464	0.0823358	0.110755	0.158711	0	0.0410088	0.0259063	0	0	0.0112025
TCGA-58-A46J-01A	0.0811801	0	0.0375188	0.116077	0	0.185645	0	0.0443671	0	0	0	0.00585604	0.0438895	0.114718	0.0488657	0.1207	0	0.0361732	0.1296	0	0	0.0354089
TCGA-58-A46K-01A	0.127183	0	0.0686828	0.0828043	0	0.240014	0.0121769	0.0727523	0	0	0.106051	0	0.0139296	0.0478834	0.118926	0.0812778	0.00638974	0.0116561	0.0102734	0	0	0
TCGA-58-A46L-01A	0.0985531	0	0.00759147	0.106153	0	0.313552	0.00435608	0.00436949	0	0	0.0437563	0.0093462	0.0133808	0.12592	0.0822066	0.137859	0.00374617	0.0245079	0.0247023	0	0	0
TCGA-58-A46M-01A	0.0868723	0	0.0163351	0.0406575	0	0.183407	0.0118314	0.0246512	0	0	0.0138574	0.0388263	0	0.167715	0.177745	0.20331	0	0	0.0347927	0	0	0
TCGA-58-A46N-01A	0.0304734	0	0.0342316	0.107195	0	0.210742	0.0228599	0.0254608	0	0	0.115875	0	0.0251046	0.0706228	0.0396162	0.105076	0.026478	0.0828936	0.103371	0	0	0
TCGA-60-2695-01A	0.095893	0	0.0342661	0.0798165	0	0.198254	0	0.061727	0	0	0	0.0221548	0.0406482	0.0388705	0.0921967	0.161582	0	0.0220811	0.132594	0	0	0.0199156
TCGA-60-2697-01A	0.25451	0	0.114704	0.0347187	0	0.299421	0.0208292	0	0	0	0.0389743	0	0.0298103	0.0568546	0.0259224	0.0491906	0	0.0252729	0.0445207	0	0	0.00527167
TCGA-60-2698-01A	0.0461389	0	0.00280875	0.0899906	0	0.213745	0.00113816	0	0	0	0	0.0142662	0.105644	0.109883	0.0206169	0.238816	0.0256156	0.0512614	0.0587522	0	0.00449592	0.0168274
TCGA-60-2703-01A	0.105004	0	0.0765201	0.00822258	0	0.269145	0	0.0108531	0	0	0.103011	0	0	0.202479	0	0.0231106	0	0.117162	0	0.0729138	0	0.0115792
TCGA-60-2704-01A	0.178938	0	0.112184	0.0191654	0	0.278103	0.0121342	0	0	0	0.0384374	0	0	0.109932	0.0325178	0.18854	0.000380771	0.00165719	0.0125378	0	0	0.0154731
TCGA-60-2706-01A	0.0532707	0	0	0.10449	0	0.220511	0.0543844	0	0	0	0.0804688	0	0.0282977	0.122101	0.0629557	0.215622	0	0	0.0578992	0	0	0
TCGA-60-2707-01A	0.0410224	0	0.0728038	0.01012	0	0.172538	0.00129667	0	0	0	0.044966	0	0	0.313493	0.00400847	0.160911	0	0.0534885	0.00818195	0	0	0.117171
TCGA-60-2708-01A	0	0.0049205	0.000783849	0	0	0.208321	0	0	0	0	0.0416049	0	0	0.379244	0	0.252488	0	0.0678095	0.00959613	0.0352325	0	0
TCGA-60-2709-01A	0.124826	0	0.0306603	0.0614399	0	0.124108	0.00451941	0	0.00751263	0	0.0168223	0	0	0.427752	0.0193342	0.159267	0	0	0.0237583	0	0	0
TCGA-60-2710-01A	0.145246	0	0.0151878	0.055641	0	0.153278	0.00226467	0.0137151	0.0012367	0	0.0253744	0	0	0.334915	0.0512558	0.149828	0	0.00974687	0.0423099	0	0	0
TCGA-60-2711-01A	0.089795	0	0.123828	0.13483	0	0.189178	0.0288274	0.0582607	7.77e-05	0	0.000547304	0.0344742	0.00175805	0.0522983	0.0495431	0.130222	0.0063771	0.0349783	0.0650044	0	0	0
TCGA-60-2712-01A	0.156033	0	0.115012	0.0155715	0	0.323837	0.0159621	0.00148711	0	0	0.0686447	0	0	0.155546	0.066169	0.0726573	0	0.00613388	0.00174003	0.00120582	0	0
TCGA-60-2713-01A	0.0858968	0	0.031441	0.053232	0	0.183965	0.013206	0	0	0	0.0425323	0	0	0.343437	0.039301	0.196129	0	0	0.010861	0	0	0
TCGA-60-2714-01A	0	0.0142951	0.0421634	0.100366	0	0.208276	0.0405845	0.00813539	0	0	0.0844099	0	0.0221927	0.0322441	0.0605378	0.255956	0	0.0979101	0.0329293	0	0	0
TCGA-60-2715-01A	0.0766908	0	0	0.0204544	0	0.304238	0.00750121	0	0	0	0.0684056	0	0.0264757	0.0994474	0.0297993	0.273337	0.00460141	0.051007	0.0253252	0	0	0.0127164
TCGA-60-2716-01A	0.111985	0	0.0357195	0.0562518	0	0.109198	0	0.0179754	0.0388427	0	0	0.0461524	0.0543209	0.198123	0	0.0638622	0	0.0360011	0.217519	0	0	0.0140492
TCGA-60-2719-01A	0.0829691	0	0.03758	0.0413257	0	0.26423	0.00302692	0	0	0	0.0393293	0	0.0240204	0.16623	0.0501965	0.262893	0	0	0.0208331	0	0	0.00736621
TCGA-60-2720-01A	0.240855	0	0.126568	0	0	0.172152	0.016031	0	0.0111846	0	0.0191596	0	0	0.270574	0.0535051	0.0599134	0	0.00816765	0.0218905	0	0	0
TCGA-60-2721-01A	0.164469	0	0.0684078	0.108825	0	0.251152	0.00998556	0.0328857	0.00263499	0	0.0176614	0.0089944	0.0409549	0.0583495	0.0504044	0.0986277	0.000628116	0.0175948	0.0664173	0	0	0.00200834
TCGA-60-2722-01A	0.0581477	0	0.0154192	0.049269	0	0.146025	0.0166068	0.00923555	0.0179331	0	0.0562395	0	0	0.254613	0.0598668	0.28709	0	0.014654	0.0149003	0	0	0
TCGA-60-2723-01A	0.0574482	0	0.0302215	0.100161	0	0.305462	0.00979416	0.00263035	0	0	0.0959979	0.0229925	0.0250921	0.0920594	0.0697431	0.110293	0.00716492	0.0171611	0.053778	0	0	0
TCGA-60-2724-01A	0	0.00373014	0	0	0	0.169711	0	0	0	0	0.0383464	0	0.00493688	0.391213	0	0.200349	0	0.103344	0	0.011749	0	0.0766201
TCGA-60-2725-01A	0.102623	0	0.0471058	0.0944256	0	0.257642	0.00993403	0	0	0	0.0392704	0	0.00999276	0.130525	0.088055	0.158886	0.011102	0.00131731	0.0181481	0	0	0.0309726
TCGA-60-2726-01A	0.18254	0	0.0412598	0.108617	0	0.192465	0.0932374	0.0574585	0	0	0.031188	0.0053986	0.006435	0.118691	0.100053	0.0439539	0.00160495	0.00791254	0	0	0.009187	0
TCGA-62-8394-01A	0.0815263	0	0	0.00908892	0	0.216425	0	0.0194194	0.0477372	0	0.0401169	0	0.0205771	0.257524	0.0674123	0.144933	0	0.0709247	0.0243158	0	0	0
TCGA-62-8395-01A	0.242722	0	0.0983568	0.0493719	0	0.130113	0	0.0476411	0.00037665	0	0	0.0386541	0.0221216	0.108454	0.0230989	0.143596	0.0466647	0	0.048829	0	0	0
TCGA-62-8397-01A	0.050612	0	0.0209296	0.0319784	0	0.16575	0	0	0.0156071	0	0	0.02771	0.147586	0.0804443	0	0.159827	0.134857	0.0150053	0.149694	0	0	0
TCGA-62-8398-01A	0.201847	0	0.0273883	0.00387181	0	0.262682	0.00774237	0.0112348	0	0	0.038047	0.0111315	0.0307326	0.129674	0.0682109	0.178922	0	0.00616736	0.0182363	0	0	0.00411175
TCGA-62-8399-01A	0.167707	0	0.109586	0.0180665	0	0.267979	0	0.0173773	0	0	0.0293496	0.0171865	0.0732851	0.0407519	0.0208693	0.125273	0	0.0710158	0.0299857	0	0	0.011568
TCGA-62-8402-01A	0.0843059	0	0.0131002	0.0631613	0	0.2345	0.0438217	0.00616448	0.0275622	0	0.0511579	0.0102282	0	0.24217	0.153763	0.0427027	0	0	0.023763	0	0	0.00359942
TCGA-62-A46O-01A	0.296525	0	0.20777	0.0386646	0	0.0673545	0	0.0356539	0.0372132	0	0	0.0528328	0.0147356	0.0675391	0	0.0252108	0	0.0866946	0.0698065	0	0	0
TCGA-62-A46P-01A	0.112365	0	0.214213	0.0456006	0	0.0951832	0	0.0209971	0.0284684	0	0.00257307	0.0324929	0.0314798	0.107628	0.000714812	0.228287	0	0.0354861	0.0414372	0	0	0.00307361
TCGA-62-A46R-01A	0.123343	0	0.0249209	0.127988	0	0.225127	0.00199265	0	0	0	0	0.0427074	0.0684174	0.0236347	0	0.138961	0	0.113154	0.108675	0	0.00107926	0
TCGA-62-A46S-01A	0.232946	0	0.165818	0.0870928	0	0.205464	0	0	0	0	0	0.0105517	0.0561271	0.032237	0.0298018	0.150457	0	0.01543	0.0014755	0	0.0110845	0.00151468
TCGA-62-A46V-01A	0.0479939	0	0.0114479	0	0	0.185075	0	0.00123767	0	0	0	0.0325355	0.0334832	0.0739075	0	0.260002	0.0896268	0.157073	0.107618	0	0	0
TCGA-62-A46Y-01A	0.0603701	0	0.00330514	0.0472166	0	0.217085	0	0.0325214	0	0	0.0338248	0	0.0284073	0.100941	0.0550051	0.289752	0.0832868	0.00494181	0.0387648	0	0	0.00457827
TCGA-62-A470-01A	0.0601563	0	0.00633446	0.0696093	0	0.24699	0	0.00813542	0	0	0	0.0241232	0.0641746	0	0	0.434698	0	0.0603321	0.0100687	0	0.00998003	0.00539735
TCGA-62-A471-01A	0.405512	0	0.121991	0	0	0.0102985	0	0.0549752	0.00276016	0	0.107258	0	0.00740957	0.192582	0.028777	0.00615449	0	0.0314423	0	0.0207465	0	0.010094
TCGA-62-A472-01A	0.0993411	0	0.00720326	0.123254	0	0.182265	0	0.0582678	0	0	0	0.0418375	0.0242613	0.0492017	0.0639146	0.205463	0.0469104	0.0177384	0.0792685	0	0	0.00107325
TCGA-63-6202-01A	0.121395	0	0.00725255	0.142771	0	0.205611	0.0124105	0	0.00512303	0	0.0222361	0.033122	0.0329736	0.0559888	0.0703579	0.182663	0.0222736	0.0246742	0.0528631	0	0	0.00828502
TCGA-63-7020-01A	0.127392	0	0.0926847	0.0841127	0	0.120651	0.018142	0.0208979	0	0	0.0764465	0.00789683	0.0122241	0.130063	0.091877	0.1234	0	0.0372792	0.0541932	0	0	0.00274092
TCGA-63-7021-01A	0.0753642	0	0.212517	0.0365492	0	0.226774	0.0111342	0.00190597	0	0	0.0617503	0	0.000663898	0.200381	0.0384326	0.101117	0	0.0209159	0.0124947	0	0	0
TCGA-63-7022-01A	0.153786	0	0.158708	0.041118	0	0.238659	0.0158376	0	0.00236572	0	0.0278863	0.00252848	0	0.117955	0.0301737	0.125786	0	0.0050669	0.0756707	0	0	0.00445832
TCGA-63-7023-01A	0.0517706	0	0.0325352	0.124062	0	0.116943	0	0	0	0	0	0.04697	0.0704483	0.14751	0.094774	0.2295	0.0250558	0.0475236	0	0	0.0129071	0
TCGA-63-A5MB-01A	0.168588	0	0.0130695	0.0465518	0	0.165254	0.0320464	0.0371112	0	0	0.0887345	0	0.0130986	0.0613583	0.140009	0.212997	0	0	0.0211815	0	0	0
TCGA-63-A5MG-01A	0.218821	0	0.228795	0.0722529	0	0.172682	0.0194026	0	0.0258156	0	0.00398447	0	0.0242253	0.111392	0	0.0491823	0	0.042966	0	0.0176712	0	0.0128095
TCGA-63-A5MH-01A	0.0399748	0	0.00548802	0.0550279	0	0.140722	0.00811835	0.0189235	0	0	0.0699606	0	0	0.510679	0.0949195	0.0192458	0	0.0262879	0.0106525	0	0	0
TCGA-63-A5MI-01A	0.307764	0	0.20961	0.00439054	0	0.0755796	0	0.0253198	0.00321598	0	0.0178362	0.00932084	0	0.12259	0.0109416	0.0697401	0	0.0553259	0.0590493	0	0	0.029317
TCGA-63-A5MJ-01A	0.0705294	0	0.0192669	0.0410692	0	0.183616	0.0154566	0.00411682	0	0	0.0638243	0	0	0.288834	0.10409	0.125469	0	0.0665608	0.0171673	0	0	0
TCGA-63-A5ML-01A	0.0072089	0.00404927	0	0.105248	0	0.152243	0	0	0	0	0	0.0359389	0.031958	0.123246	0.104078	0.309538	0	0.0034231	0.106618	0	0.0164509	0
TCGA-63-A5MM-01A	0.0194728	0	0.00494835	0.00377073	0	0.277055	0	0.0315334	0	0	0.0309503	0.0662509	0.0279395	0.0458684	0.165842	0.274119	0.028979	0.0196257	0	0	0.00283553	0.000809099
TCGA-63-A5MN-01A	0.0986986	0	0.0551366	0.0740334	0	0.370488	0.0160824	0	0	0	0.0360601	0.00158083	0.0279277	0.0474314	0.064542	0.116577	0.021482	0.0262383	0.0417971	0	0	0.00192456
TCGA-63-A5MP-01A	0.217048	0	0.115499	0.0693136	0	0.248629	0.00985223	0	0	0	0.0156124	0.000788744	0	0.133872	0.0331297	0.115824	0	0.0284073	0.0120229	0	0	0
TCGA-63-A5MR-01A	0.0448402	0	0.0565643	0.0328632	0	0.160871	0	0.0320694	0	0	0.100893	0	0	0.330637	0.0208416	0	0	0.0540735	0	0.166347	0	0
TCGA-63-A5MS-01A	0.217964	0	0.139984	0.0736422	0	0.107989	0.0104945	0.0151589	0.00720881	0	0.00281254	0	0	0.23224	0.0235955	0.134829	0	0	0.0323133	0	0	0.00176896
TCGA-63-A5MT-01A	0.137669	0	0.0210193	0.00429688	0	0.139015	0	0.00517299	0	0	0.0126224	0	0	0.302647	0.0974063	0.200192	0	0.0574504	0.0114937	0	0	0.0110156
TCGA-63-A5MV-01A	0.14143	0	0.0822565	0.0034319	0	0.245649	0.0174956	0	0	0	0.034389	0	0.00563552	0.209398	0.00669204	0.215989	0.000580597	0.0197819	0.0172707	0	0	0
TCGA-63-A5MW-01A	0	0	0	0.151875	0	0.220373	0.0165914	0	0	0	0.0144143	0.0190011	0.014565	0.17172	0.0516766	0.22661	0.0168739	0.0585429	0.0377573	0	0	0
TCGA-63-A5MY-01A	0.28013	0	0.0856879	0	0.0649722	0	0	0	0	0	0.134112	0	0.00983381	0.133975	0	0.0114308	0	0.0265765	0	0.040256	0.0135165	0.199509
TCGA-64-1676-01A	0.0826726	0	0.0676025	0.0574901	0	0.16049	0.0110484	0.00202058	0	0	0	0.023735	0.146031	0.104233	0.0517418	0.206344	0.0506497	0	0.0359422	0	0	0
TCGA-64-1677-01A	0.0747505	0.0323886	0.0908721	0.102193	0	0.218485	0.0334416	0.05523	0	0	0.033415	0	0.00534989	0.0745449	0.103284	0.094689	0	0.0729523	0.00840354	0	0	0
TCGA-64-1679-01A	0.186324	0	0.0376683	0	0	0.212785	0	0	0.00350426	0	0	0	0.0167392	0.411293	0	0.0297249	0.0449779	0.0249652	0.029606	0	0	0.0024129
TCGA-64-1680-01A	0.190113	0	0.073532	0.0385001	0	0.272964	0	0.0181996	0	0	0.0129367	0.00323189	0.0109315	0.0151594	0.026459	0.205761	0.00557766	0.0540597	0.072575	0	0	0
TCGA-64-1681-01A	0.0130506	0.056948	0.0160178	0.0105821	0	0.227367	0	0	0	0	0.0258207	0	0.0315093	0.0607656	0.131631	0.177407	0.125357	0.0568752	0.0666693	0	0	0
TCGA-64-5774-01A	0.221644	0	0.251689	0.0263737	0	0.199201	0	0.0300766	0.0286698	0	0	0.0329378	0	0.125106	0.00414478	0.0537931	0	0.0153295	0.00572988	0	0	0.00530441
TCGA-64-5775-01A	0.056374	0	0.00768693	0.0318566	0	0.151387	0	0	0.00243848	0	0.014492	0	0.022242	0.20957	0.0110292	0.47704	0	0.0022549	0	0.00793891	0	0.00568947
TCGA-64-5778-01A	0.155849	0	0.099498	0.164943	0	0.147096	0.0528793	0.0222616	0.02169	0	0.0153588	0	0.0055561	0.0512799	0.105348	0.11284	0	0.0294696	0.0159317	0	0	0
TCGA-64-5779-01A	0.113466	0	0.271186	0.0775615	0	0.304953	0.0112334	0	0	0	0.0396474	0	0.0113209	0.0805566	0.0366873	0.0411733	0	0.0122148	0	0	0	0
TCGA-64-5781-01A	0.0918928	0	0.183512	0.182759	0	0.0795987	0.0869255	0.0833031	0	0	0.0203828	0.062236	0.00204246	0.0719311	0.0293141	0.0502051	0	0.0287431	0.0271547	0	0	0
TCGA-64-5815-01A	0.090746	0	0.0634337	0.00874965	0	0.1829	0	0	0.00416499	0	0.0314863	0	0.0156749	0.348482	0	0.151037	0	0.0796626	0.0236627	0	0	0
TCGA-66-2727-01A	0.119578	0	0.0798565	0.0106729	0	0.173532	0	0	0.00502905	0	0	0.0439038	0.0323486	0.0643684	0.111317	0.16997	0.0506976	0	0.138726	0	0	0
TCGA-66-2734-01A	0.0870606	0	0.013236	0	0	0.114166	0	0	0	0	0.0395463	0	0	0.155076	0.0167759	0.235441	0.0121362	0.0602617	0.00711827	0	0	0.259182
TCGA-66-2742-01A	0.0923886	0	0.130411	0.00700658	0	0.146151	0.000554854	0.0265073	0	0	0.0308137	0	0	0.0914657	0.0367398	0.151897	0.019992	0.0770657	0.0398612	0	0	0.149146
TCGA-66-2744-01A	0.0253911	0.030379	0	0.0821799	0	0.14579	0.0645427	0	0	0	0.0818544	0	0.00198042	0.216182	0.116563	0.203261	0	0	0.0302907	0	0	0.00158636
TCGA-66-2754-01A	0.0776577	0	0.0183469	0.00420336	0	0.234925	0	0.0434863	0	0	0	0.0207895	0.00167512	0.112204	0.0918101	0.300707	0	0.0568312	0.0373633	0	0	0
TCGA-66-2755-01A	0.0191777	0	0.00111322	0.0438459	0	0.256522	0.013743	0	0.00362232	0	0.0638755	0	0	0.346014	0.0773474	0.0377081	0.00149667	0.0381998	0	0.0846236	0	0.0127108
TCGA-66-2756-01A	0.0686742	0	0.0600749	0.0755501	0	0.256664	0.017692	0.0173949	0	0	0.0386976	0	0.00106179	0.0800362	0.0726253	0.253742	0	0.0545794	0.00320721	0	0	0
TCGA-66-2757-01A	0.0755327	0	0.0194789	0.113936	0	0.0825787	0	0.0573543	0.00208894	0	0.0123872	0.0268681	0.0130206	0.0922824	0.117621	0.220502	0	0.111514	0.0548356	0	0	0
TCGA-66-2758-01A	0.0446012	0	0.0180318	0.231847	0	0.15808	0.0966767	0	0	0	0.0412118	0.0180755	0.0227711	0.0494559	0.0806793	0.148808	0	0.0455275	0.0417439	0	0	0.0024906
TCGA-66-2759-01A	0.0416814	0	0.00327023	0.0619447	0	0.236028	0.0330816	0	0	0	0.0700597	0	0.0231381	0.174533	0.0907866	0.251566	0	0	0.00764191	0	0	0.00626907
TCGA-66-2763-01A	0.213727	0	0.0820311	0.0666262	0	0.130078	0	0	0.00444948	0	0	0.0254161	0	0.151725	0.0725504	0.180617	0	0.0160475	0.0406915	0	0	0.0160405
TCGA-66-2765-01A	0.0681041	0	0.0743907	0.0386759	0	0.245161	0.0226997	0	0.00129848	0	0.0257671	0.0213607	0.025248	0.0268918	0.0729745	0.182497	0.0829879	0.0372984	0.0659667	0	0	0.00867763
TCGA-66-2766-01A	0.16629	0	0.0757949	0.0489126	0	0.17584	0.000266834	0	0	0	0.0540781	0	0.00843111	0.082399	0.081498	0.273777	0.0247213	0	0.00799162	0	0	0
TCGA-66-2767-01A	0.0839476	0	0	0.103629	0	0.259357	0.011357	0.0296537	0	0	0	0.0163881	0.0211095	0.0982503	0.0768366	0.176336	0.0227341	0.00507007	0.0938909	0	0	0.00144042
TCGA-66-2768-01A	0	0	0	0.0584602	0	0.118607	0	0.0151505	0	0	0.0503828	0.00244275	0	0.240672	0.0831782	0.258287	0	0.107795	0	0.0212878	0	0.0437376
TCGA-66-2769-01A	0.129901	0	0.0752274	0.0339109	0	0.17205	0	0.00254264	0.0102518	0	0	0.0735978	0	0.32943	0.0389322	0.0887876	0	0	0.0371835	0	0	0.00818445
TCGA-66-2770-01A	0.016898	0.00114631	0.0487443	0.0847396	0	0.141396	0	0.0442437	0	0	0	0.0366645	0	0.262483	0.101424	0.18083	0	0.00214298	0.0792879	0	0	0
TCGA-66-2771-01A	0.121176	0	0.129571	0.0792573	0	0.174519	0.0354941	0.0102734	0	0	0.0109471	0.00404164	0.0137752	0.0239203	0.0837554	0.174337	0.00560821	0.0234676	0.0291586	0	0	0.0806979
TCGA-66-2773-01A	0.0357619	0	0.00907826	0.101557	0	0.1563	0.0171105	0.0588205	0	0	0.0624795	0	0.00833868	0.096857	0.056317	0.287543	0	0.0798198	0.00260336	0	0	0.0274137
TCGA-66-2777-01A	0.102179	0	0.00472414	0.0690912	0	0.0812043	0.00311027	0.00381716	0.00350967	0	0.0142188	0	0	0.444158	0	0.225661	0	0.02376	0.0245661	0	0	0
TCGA-66-2778-01A	0.215756	0	0.0404409	0.0800514	0	0.158659	0	0	0.0173637	0	0	0	0.00111599	0.0931046	0.0163457	0.117984	0.0340765	0.0116222	0.0271129	0	0	0.186368
TCGA-66-2780-01A	0.101406	0	0.0591822	0.00207096	0	0.181048	0.00289932	0.00114466	0.0166528	0	0.0520604	0	0	0.328017	0.028079	0.0633743	0	0.0334546	0	0.108085	0	0.0225259
TCGA-66-2781-01A	0.240377	0	0.172094	0.0448844	0	0.130731	0	0.0316985	0.00885623	0	0	0.0369465	0	0.0753183	0.0160077	0.041498	0	0.0350784	0.0428597	0	0	0.123651
TCGA-66-2782-01A	0.0842526	0	0.0496344	0.0466528	0	0.174107	0.0142525	0.0143593	0	0	0.062347	0	0	0.082059	0.074187	0.294768	0	0	0.024382	0	0	0.0789979
TCGA-66-2783-01A	0.136649	0	0.0961212	0.0432293	0	0.181188	0.00992766	0	0.010946	0	0	0	0.0987694	0.181492	0.0251794	0.119038	0.0497077	0.00258109	0	0.0451723	0	0
TCGA-66-2785-01A	0.0386767	0	0.00638545	0.113529	0	0.312253	0.0161308	0.0548976	0	0	0.0794648	0.00715167	0.0142603	0.0162261	0.148775	0.132154	0	0.00155482	0.0364256	0	0	0.0221149
TCGA-66-2786-01A	0.176298	0	0.0547797	0.0465516	0	0.185986	0	0.0131991	0.0075594	0	0.00643592	0.0204211	0.0155462	0.10624	0.0219371	0.210299	0.0165763	0.0309136	0.0783672	0	0	0.00888916
TCGA-66-2787-01A	0.0680712	0	0.070315	0.11494	0	0.14038	0.00351091	0.0557702	0	0	0	0.0284274	0.0120497	0.0363551	0.0588228	0.288736	0.0186236	0.00999618	0.0901273	0	0.0038748	0
TCGA-66-2788-01A	0.0863009	0	0.0910393	0.0814717	0	0.227313	0	0	0	0	0.0315478	0	0.0144167	0.145837	0.0832174	0.0948172	0	0.0842899	0.0134911	0	0	0.0462588
TCGA-66-2789-01A	0.0547488	0.0015975	0.044325	0.00667569	0	0.161892	0	0.00726365	0	0	0.0382537	0.0214747	0.00951901	0.143317	0.0334728	0.225183	0	0.154452	0.0907555	0	0	0.00707
TCGA-66-2791-01A	0.115633	0	0.034795	0.0752122	0	0.253279	0.0628539	0.0130051	0	0	0.0498164	0	0.00791084	0.0809629	0.107972	0.0728531	0.0116315	0.0132784	0.0995414	0	0	0.0012554
TCGA-66-2792-01A	0.0907759	0	0.0201565	0.0132149	0	0.279095	0.0229845	0	0	0	0.0641676	0	0.026787	0.129862	0.102745	0.22056	0	0	0.0296524	0	0	0
TCGA-66-2793-01A	0.205123	0	0.043314	0.101923	0	0.0760385	0	0.0544525	0	0	0	0.0169022	0	0.258876	0.0549111	0.147167	0	0	0.0412927	0	0	0
TCGA-66-2794-01A	0.0683444	0	0.00506784	0.208519	0	0.143503	0.0229682	0.0428055	0.0413408	0	0.0859097	0.0232517	0.0225484	0.0543653	0.0824533	0.143804	0.0168802	0	0.0382393	0	0	0
TCGA-66-2795-01A	0.110157	0	0.0228831	0.0252424	0	0.245713	0	0.0451981	0	0	0.0225698	0.00706061	0.0443937	0.0482151	0.088858	0.255917	0.00677169	0.00416528	0.0677049	0	0.0051505	0
TCGA-66-2800-01A	0.131478	0	0.026473	0.0227837	0	0.155877	0.00538896	0.0124582	0	0	0.037982	0	0.0321884	0.158983	0.0266418	0.341209	0	0.00353601	0.0161366	0	0	0.0288645
TCGA-67-3770-01A	0.0922467	0	0.0117325	0.0373203	0	0.270738	0.00793836	0	0	0	0.0289382	0	0.015548	0.0814009	0.058175	0.256932	0	0.0707344	0.0662712	0	0	0.00202402
TCGA-67-3771-01A	0.152679	0	0.190222	0.0646562	0	0.142015	0.00526772	0.00709424	0.00460854	0	0	0	0.0184668	0.172966	0.0693889	0.169619	0	0	0.00301679	0	0	0
TCGA-67-3772-01A	0.108294	0	0.0567924	0.0662525	0	0.183146	0	0	0	0	0	0.0525801	0.0569255	0.0373031	0.0102847	0.18673	0.0643987	0.0438268	0.130421	0	0	0.00304477
TCGA-67-3773-01A	0.105371	0	0.0410814	0.0279128	0	0.272882	0	0.0199591	0	0	0.0130648	0.0110029	0.0089603	0.0280283	0.0635474	0.216571	0.100397	0	0.0912223	0	0	0
TCGA-67-3774-01A	0.135513	0	0.110185	0.0179126	0	0.278004	0	0.0227959	0	0	0.00530391	0.0246125	0.0270644	0.050077	0.0513581	0.167705	0	0.0492576	0.0542678	0	0	0.00594332
TCGA-67-4679-01B	0.0558781	0	0.0025755	0.0478095	0	0.240239	0	0	0	0	0.00316399	0.0183703	0.141434	0.00247235	0.0229358	0.167831	0.100728	0.0164219	0.180141	0	0	0
TCGA-67-6215-01A	0	0.0237337	0.00803655	0.00642176	0	0.175443	0.00178321	0	0	0	0.00957727	0.0104223	0.0148718	0.141877	0.0222562	0.363913	0.108867	0.0119363	0.0896188	0	0	0.0112422
TCGA-67-6216-01A	0.066929	0.0417843	0.0779994	0.0393922	0	0.239857	0	0	0	0	0.0470143	0	0.0962554	0.00392075	0.0237942	0.175654	0.0896139	0.0327593	0.0650254	0	0	0
TCGA-67-6217-01A	0.142574	0	0.014302	0.0774032	0	0.339737	0.00219136	0	0.00338616	0	0.061659	0.00327334	0.0470824	0.01951	0.0356363	0.122088	0.0306771	0.0513512	0.0491291	0	0	0
TCGA-68-7755-01A	0.101147	0	0.0357018	0.0456853	0	0.257074	0.0159606	0.00713924	0	0	0.045216	0.00124212	0.00916571	0.0692764	0.119655	0.190667	0.0108249	0.0156323	0.0756132	0	0	0
TCGA-68-7756-01A	0.18708	0	0.113599	0.0457105	0	0.135649	0.00257892	0	0.0148393	0	0.00514957	0	0	0.405761	0.00546178	0.051945	0.00740498	0.0126676	0.00784922	0.00126652	0.00303763	0
TCGA-68-7757-01B	0.14292	0	0.115463	0.0264732	0	0.200919	0	0	0	0	0.0295062	0	0	0.241516	0	0.140279	0	0.0270265	0	0.0604575	0	0.0154397
TCGA-68-8250-01A	0.0588003	0	0.00841471	0.0138064	0	0.235311	0.0260522	0.0127813	0	0	0.0805004	0	0.0124968	0.0420956	0.0918008	0.27765	0	0.102882	0.0307735	0	0	0.0066351
TCGA-68-8251-01A	0.145493	0	0.0308635	0.0380645	0	0.286689	0	0	0	0	0.0354106	0.0135888	0	0.228672	0.0509145	0.126541	0	0.0186077	0	0.0200767	0	0.00507788
TCGA-68-A59J-01A	0.0577256	0	0.014622	0.083605	0	0.143021	0.0776129	0.0360864	0	0	0.11196	0.0142691	0.0263099	0.0445897	0.228608	0.103491	0.0201024	0.0124916	0.0255044	0	0	0
TCGA-69-7760-01A	0.047718	0	0.0324304	0	0	0.097843	0	0.062711	0.00847085	0	0	0.0282311	0	0.203014	0	0.109464	0	0.353555	0.0565624	0	0	0
TCGA-69-7761-01A	0	0.0187248	0.109647	0.0129676	0	0.332686	0.0424265	0	0	0	0.0662485	0	0.000699934	0.123902	0.180212	0.0695073	0.00060634	0.00513598	0.028398	0	0	0.00883847
TCGA-69-7763-01A	0.189947	0	0.161847	0.0204684	0	0.22721	0	0.0111418	0	0	0.0205287	0.00847145	0.0193765	0.101101	0.015519	0.158808	0	0.0238317	0.0417482	0	0	0
TCGA-69-7764-01A	0.233624	0	0.159211	0.0740147	0	0.32808	0	0.0115175	0	0	0	0.0117298	0.0186062	0.0324273	0.0353145	0.0631849	0	0.0259826	0.00630789	0	0	0
TCGA-69-7765-01A	0.156595	0	0.158521	0.00914489	0	0.25606	0.00875322	0.016777	0	0	0.0752215	0	0.0183326	0.0473451	0.0196181	0.0964555	0.0602157	0.0478962	0.0290639	0	0	0
TCGA-69-7973-01A	0.108431	0	0.0510827	0.0392245	0	0.229659	0.0611097	0	0	0	0.0183337	0.00351893	0.0302764	0.0469943	0.00621895	0.258062	0	0.0617848	0.0839674	0	0	0.00133672
TCGA-69-7974-01A	0.0250433	0.00218459	0.00787699	0.023789	0	0.221555	0.00644702	0.0132184	0	0	0.0572425	0	0.00938668	0.105963	0.0598272	0.387971	0.0225284	0.0178776	0.0390897	0	0	0
TCGA-69-7978-01A	0.0693324	0	0.0228415	0.118876	0	0.260474	0.0147573	0	0.0106148	0	0.0312181	0.0171991	0.0296038	0.0618204	0.0748479	0.179112	0.0388583	0.00455837	0.065886	0	0	0
TCGA-69-7979-01A	0.0950092	0	0.035407	0.0336392	0	0.0984929	0.0292882	0.0142695	0	0	0.0430935	0.00702509	0.00560007	0.151553	0.0855116	0.257513	0	0.080671	0.0629268	0	0	0
TCGA-69-7980-01A	0.0136883	0.0214223	0	0.107094	0	0.22769	0	0.0319358	0	0	0	0.0501151	0.0310125	0.0375081	0.0883399	0.283095	0	0.0183095	0.0862124	0	0.00357772	0
TCGA-69-8253-01A	0.173265	0	0.182323	0.018117	0	0.229425	0	0.0202419	0	0	0.00364759	0.0382465	0.0202296	0.0688969	0.000280573	0.103984	0	0.0785688	0.0545302	0	0	0.00824482
TCGA-69-8254-01A	0.107997	0	0.0589276	0.0710838	0	0.222201	0	0	0.00608864	0	0	0.0184189	0.00275902	0.0508097	0.06682	0.282905	0	0.0260729	0.0746523	0	0.0112647	0
TCGA-69-8255-01A	0.213305	0	0.0953189	0.193241	0	0.0986173	0.0968953	0.0193619	0.000542329	0	0.0419979	0.0214294	0.0182181	0.03918	0.0550321	0.0765481	0	0	0.0298943	0	0	0.000418747
TCGA-69-A59K-01A	0.0324834	0	0.121457	0.0313739	0	0.235135	0.0436938	0	0	0	0.0535778	0	0.0144108	0.0903392	0.0537433	0.258928	0	0.0416594	0.0219117	0	0	0.00128689
TCGA-70-6722-01A	0.0746903	0	0.0729178	0.0321467	0	0.199809	0.0127741	0	0	0	0.0383987	0	0	0.275814	0.101244	0.152445	0	0.0185554	0.0195415	0	0	0.00166344
TCGA-70-6723-01A	0	0.00291185	0	0.21117	0.00993434	0.203017	0	0	0	0	0	0	0.0378935	0.314724	0.101818	0.0618386	0.00622666	0	0.0486053	0	0.000587646	0.00127199
TCGA-71-6725-01A	0.0963602	0	0.0108361	0	0	0.261967	0	0.0216025	0.0293206	0	0	0.0201832	0.0824522	0.0570271	0.000955654	0.259759	0	0.0720768	0.0615266	0	0	0.0259335
TCGA-71-8520-01A	0.212343	0	0.0255018	0	0	0.130878	0	0	0.00208202	0	0.0295028	0	0	0.293749	0.00702358	0.184275	0	0.0495275	0.0614415	0	0	0.00367614
TCGA-73-4658-01A	0.113855	0	0.0396473	0.0672908	0	0.23459	0.0436394	0	0.00419713	0	0	0.0128143	0.0484347	0	0.0187532	0.22418	0.0864906	0.0431131	0.0629941	0	0	0
TCGA-73-4659-01A	0.074418	0	0.0184894	0.00543067	0	0.143733	0	0	0	0	0.0225479	0.0117542	0.019521	0.123136	0	0.438924	0.0105912	0.034569	0.0834147	0	0	0.013471
TCGA-73-4662-01A	0.161704	0	0.101023	0.0344144	0	0.284645	0.00804231	0	0	0	0.000946806	0.00391667	0.0909346	0.0917522	0.0216915	0.087898	0.0348184	0.0491118	0.0291008	0	0	0
TCGA-73-4666-01A	0.013747	0	0.00102774	0.178412	0	0.170061	0.0951202	0	0	0	0.093853	0	0.0254836	0.0469966	0.101106	0.194985	0	0.0337618	0.045447	0	0	0
TCGA-73-4668-01A	0.298331	0	0.101796	0.0120934	0	0.17265	0.000222347	0	0.0167383	0	0	0.00212135	0	0.257627	0	0.0774915	0	0.0360674	0.0247719	0	0	8.94e-05
TCGA-73-4670-01A	0.136945	0	0.158617	0.034281	0	0.125471	0	0.0349196	0	0	0	0.00569421	0.0129239	0.159718	0	0.187024	0	0.115829	0	0	0	0.0285762
TCGA-73-4675-01A	0	0.0507606	0.00338603	0.0267204	0	0.088091	0.00279235	0	0.0219732	0	0	0.0240964	0.0538086	0.32279	0	0.166522	0.0903126	0.0635852	0.0838227	0	0	0.00133911
TCGA-73-4676-01A	0.0274913	0	0.00205064	0.0688179	0	0.18609	0.017025	0	0	0	0	0	0.0918005	0.151662	0	0.299995	0.00439446	0.0479622	0.0884607	0	0	0.0142501
TCGA-73-4677-01A	0.121923	0	0.148144	0.0603104	0	0.210495	0.0132515	0	0	0	0.022098	0	0.0259516	0.0178518	0.0343322	0.248526	0.0321939	0.0193765	0.0442622	0	0	0.00128352
TCGA-73-7498-01A	0.104459	0	0.0624052	0.0214923	0	0.363801	0	0.0039362	0	0	0.0455044	0	0.0663368	0.0290587	0.042265	0.169716	0	0.0252183	0.0658072	0	0	0
TCGA-73-7499-01A	0.163569	0	0.0771011	0.128544	0	0.215511	0.0165189	0.0493587	0.0145936	0	0	0.0276278	0.0197967	0.0562962	0.0829991	0.0869963	0	0.0147005	0.0448848	0	0	0.00150236
TCGA-73-A9RS-01A	0.171639	0	0.146871	0.0722977	0	0.169281	0.0298291	0.0299953	0	0	0.0437483	0	0.00338333	0.0707245	0.0229568	0.153492	0	0.0337636	0.0520191	0	0	0
TCGA-75-5125-01A	0.0136104	0.00466458	6.08e-05	0.0221101	0	0.329788	0.00612453	0.0197909	0	0	0.0207804	0.0248443	0.0280063	0.00415624	0.145694	0.246385	0.00576856	0.0409289	0.087286	0	0	0
TCGA-75-5146-01A	0.204616	0	0.149518	0.0201498	0	0.336952	0	0.0184133	0	0	0.0147845	0	0.0150714	0	0.0259065	0.162056	0.00300347	0.029875	0.0152703	0	0	0.00438356
TCGA-75-5147-01A	0.0728181	0	0.0489971	0.0821124	0	0.241172	0.00395275	0	0.0460454	0	0	0	0.0399297	0.047495	0.0809795	0.182829	0.0173576	0.028146	0.0935663	0	0	0.0145991
TCGA-75-6206-01A	0.0286424	0	0.000100417	0.0408983	0	0.197901	0	0.0169247	0.000591815	0	0	0	0	0.392957	0.007941	0.229301	0	0.0286079	0.0525982	0	0	0.00353631
TCGA-75-6212-01A	0.271548	0	0.0638055	0	0	0.213702	0	0.00586244	0	0	0.0266753	0	0.0155254	0.022122	0	0.167148	0.0980669	0.0314731	0.0840708	0	0	0
TCGA-75-6214-01A	0.0121448	0	0.00307456	0.0673406	0	0.251049	0	0.0202613	0.000822963	0	0.0197859	0.007661	0	0.293662	0.077483	0.141637	0	0.0704077	0.0154523	0	0	0.0192182
TCGA-75-7025-01A	0.230769	0	0.0267761	0.0660222	0	0.200528	0	0.00587277	0.00358002	0	0	0.0771585	0.094886	0.0240714	0.00978107	0.0780541	0.0122556	0.0612241	0.109021	0	0	0
TCGA-75-7027-01A	0.0807329	0	0.0158386	0.029899	0	0.251905	0.0147568	0.00222915	0	0	0.0609381	0	0.00047204	0.176187	0.0354226	0.250268	0	0.0592095	0.0221414	0	0	0
TCGA-77-6842-01A	0.018697	0.0147597	0	0	0	0.468696	0	0	0.00995261	0	0.0204373	0.122922	0.0467007	0.131301	0.0538512	0.0367869	0.00155878	0	0.0675189	0	0	0.00681762
TCGA-77-6843-01A	0.12573	0	0.0011229	0.0264199	0	0.207365	0	0	0	0	0.0179255	0	0.00203203	0.0306716	0.000523016	0.39559	0.014561	0.0806091	0.059687	0	0.0377632	0
TCGA-77-6844-01A	0.274221	0	0.0215225	0	0	0.19828	0	0.0542196	0	0	0.0184038	0.00599401	0.0332162	0.027273	0.0851464	0.130474	0.0114186	0.0189753	0.107705	0	0	0.0131502
TCGA-77-6845-01A	0.0232159	0	0.0701748	0.123098	0	0.143557	0	0.0623417	0	0	0	0	0.0466261	0.138137	0	0.270806	0	0.0860652	0.0207164	0	0.0049904	0.0102708
TCGA-77-7138-01A	0.00973731	0	0.034001	0.00431544	0	0.244937	0.0072103	0	0	0	0.0441665	0.000272743	0	0.406583	0.0344318	0.168076	0.00142662	0.0306665	0	0.00724455	0	0.00693115
TCGA-77-7139-01A	0.115935	0	0	0.0321725	0	0.128757	0.0223418	0.0350077	0.0305742	0	0.0338324	0	0	0.366395	0.0636525	0.153537	0	0	0.0177945	0	0	0
TCGA-77-7140-01A	0.0727132	0	0.0169784	0.0211414	0	0.203794	0	0	0	0	0.0438975	0.0395866	0	0.138748	0.102691	0.292471	0.0193612	0.00899633	0.0396212	0	0	0
TCGA-77-7141-01A	0.155132	0	0.0120675	0.0263418	0	0.151599	0.00818084	0.0607065	0	0	0.0350297	0	0.0143608	0.0754912	0.0754337	0.226379	0	0.0880099	0.0712686	0	0	0
TCGA-77-7142-01A	0.0447533	0	0.00162364	0.0379713	0	0.290754	0.00870023	0	0	0	0.00350229	0.007339	0	0.1764	0.0274725	0.255449	0.0357648	0.0141808	0.0900844	0	0	0.00600476
TCGA-77-7335-01A	0.0897548	0	0.00850893	0.168948	0	0.130316	0.0642932	0.0027951	0.0341697	0	0.0210846	0.0071988	0.0140088	0.116724	0.128191	0.171373	0	0.00552872	0.0371052	0	0	0
TCGA-77-7337-01A	0.057453	0	0.0620103	0.0282042	0	0.233689	0.0239364	0	0	0	0.047691	0	0.0021176	0.256802	0.0937288	0.135888	0.000411745	0.0171797	0.0309958	0	0	0.0098921
TCGA-77-7338-01A	0.0250461	0.00617979	0.0353499	0.0203886	0	0.187727	0.00254684	0.00414103	0	0	0.0433192	0	0	0.417967	0.0245726	0.197101	0	0.0195693	0	0.0159777	0	0.000113624
TCGA-77-7463-01A	0.104624	0	0.0148088	0.0451573	0	0.322266	0.000572231	0	0	0	0	0.00562831	0.00857298	0.231965	0.022561	0.1278	0.0469503	0.0033034	0	0.0513362	0.00157578	0.0128792
TCGA-77-7465-01A	0.0911712	0	0.00784084	0.0990473	0	0.254977	0.060913	0.0041301	0	0	0	0	0.0168437	0.164232	0.182955	0.0464139	0.00801709	0	0.0634581	0	0	0
TCGA-77-8007-01A	0.0651552	0	0.0036272	0.0114774	0	0.185126	0.00673232	0	0	0	0	0.00885573	0	0.435205	0.0493202	0.224698	0	0	0	0.00410496	0	0.00569785
TCGA-77-8008-01A	0.14128	0	0.0414589	0.0677238	0	0.291994	0.00488588	0.00182915	0	0	0.0505905	0	0.0293423	0.182312	0.0328461	0.104487	0	0.00497269	0	0.0343247	0	0.0119536
TCGA-77-8009-01A	0	0	0.000482679	0.0345699	0	0.224333	0	0	0	0	0.0773149	0.0019446	0.0100917	0.307247	0.126908	0.197968	0	0	0	0.01914	0	0
TCGA-77-8128-01A	0.0617837	0	0.0156503	0.0295969	0	0.157295	0	0.0166275	0	0	0.0492108	0	0	0.428634	0.0752992	0.126364	0	0	0.0395381	0	0	0
TCGA-77-8130-01A	0	0.0109628	0.0194389	0.0297344	0	0.176644	0	0	0	0	0.0544456	0	0	0.574643	0.047367	0.045907	0	0.00105543	0	0.0398021	0	0
TCGA-77-8131-01A	0.170267	0	0.0356596	0.00158974	0	0.12793	0	0.0491061	0.0149922	0	0.0260175	0.0122278	0	0.376783	0.0258871	0.108883	0	0.0287614	0.0218959	0	0	0
TCGA-77-8133-01A	0.253387	0.130228	0	0.0484348	0	0.09093	0.00582476	0.0508512	0.0101217	0	0.0247852	0	0	0.329965	0	0.0300552	0	0.0254173	0	0	0	0
TCGA-77-8136-01A	0.0402353	0	0.0145677	0.0597754	0	0.320367	0.00901953	0.00646124	0	0	0.0614664	0.015432	0	0.189599	0.139682	0.0968491	0	0.0154168	0.0311286	0	0	0
TCGA-77-8138-01A	0.273694	0	0.0575689	0.0277766	0	0.0619587	0	0.0289853	0.00347298	0	0.0196538	0	0	0.380212	0.00738975	0.0771253	0	0	0	0.0621622	0	0
TCGA-77-8139-01A	0	0.0203135	0.125531	0.0654244	0	0.239804	0.0350035	0	0	0	0.0818717	0	0	0.247753	0.0636195	0.119903	0	0	0	0	0	0.000776795
TCGA-77-8140-01A	0.223194	0	0.317888	0.0894475	0	0.0661552	0	0.0646824	0	0	0.036754	0	0.0203432	0.0213103	0.00147305	0.101853	0	0.0230909	0.00112666	0.0138502	0.00778785	0.011044
TCGA-77-8143-01A	0.0319081	0	0.0548489	0.0845261	0	0.0640774	0.04773	0.0546163	0.0148635	0	0.0374506	0.00108019	0.00716693	0.279814	0.0473879	0.164693	0	0.0547863	0.0550504	0	0	0
TCGA-77-8144-01A	0	0	0.0130511	0.0385235	0	0.309609	0	0	0	0	0.0537758	0.018497	0.00547276	0.240499	0.114399	0.180187	0.00827317	0	0	0.016106	0	0.00160657
TCGA-77-8145-01A	0.233361	0	0.109987	0.0110527	0	0.19393	0	0	0	0	0.0120349	0	0	0.326202	0.00125745	0.0565228	0	0.0413104	0	0.0143417	0	0
TCGA-77-8146-01A	0.140108	0	0.0840991	0.0331045	0	0.0821388	0	0.0512448	0.00387614	0	0.00804619	0.0121355	0	0.292957	0.027665	0.176244	0	0.00867585	0.069933	0	0	0.00977213
TCGA-77-8148-01A	0.0664475	0	0.0575495	0.0628091	0	0.128681	0	0.0112129	0.0110492	0	0.052447	0	0.0176893	0.294756	0.11593	0.132674	0	0	0.0487536	0	0	0
TCGA-77-8150-01A	0.146489	0	0.00345721	0.0851778	0	0.14115	0	0.0415618	0.00217336	0	0	0.0531251	0.0166019	0.185517	0.108769	0.171101	0.0158747	0	0.00444005	0	0.0245608	0
TCGA-77-8153-01A	0.0700905	0	0.0507111	0.0374397	0	0.285881	0.0069357	0	0	0	0.12815	0	0.00138535	0.250245	0.0228623	0.041308	0	0.0158193	0	0.0891721	0	0
TCGA-77-8154-01A	0.0130801	0.076767	0	0.0142997	0	0.0773256	0	0.0680981	0	0	0.0506456	0	0.00408433	0.370372	0.00246948	0.0918309	0	0.140167	0.0908598	0	0	0
TCGA-77-8156-01A	0.108815	0	0.0576111	0.119605	0	0.209513	0.0367786	0.0150463	0.00238575	0	0.064917	0	0.00703042	0.193474	0.0583134	0.115489	0	0.000380103	0.0106416	0	0	0
TCGA-77-A5G1-01A	0.0685759	0.0173026	0	0.0268012	0	0.213905	0.0040019	0.00447115	0.00279779	0	0.0251098	0	0	0.370591	0.0570135	0.181455	0	0	0.0279751	0	0	0
TCGA-77-A5G3-01A	0.106834	0	0.0263633	0.100866	0	0.246492	0.0144137	0	0	0	0.0375786	0.00491764	0.0239632	0.147163	0.0850751	0.139962	0.0256523	0	0.0407192	0	0	0
TCGA-77-A5G6-01A	0.159491	0	0.0576646	0.115873	0	0.14695	0	0.097064	0	0	0	0.0297386	0.0808323	0.00987336	0.0471423	0.146357	0.0239873	0.0068943	0.0781308	0	0	0
TCGA-77-A5G7-01B	0.260338	0	0.10539	0.133804	0	0.0479251	0.0344616	0.0105497	0	0	0	0	0.0346803	0.0863566	0.0915038	0.0576186	0	0.137373	0	0	0	0
TCGA-77-A5G8-01B	0.0659865	0	0.00689893	0.0911948	0	0.185778	0.0351514	0	0	0	0.0590179	2.26e-05	0.024265	0.157705	0.0736713	0.209643	0.0644859	0	0.0261803	0	0	0
TCGA-77-A5GA-01A	0.295424	0	0.238125	0.0303075	0	0.131789	0	0.0473693	0	0	0	0.0131004	0.017171	0.0636374	0.0166642	0.105749	0	0.0386198	0.0020439	0	0	0
TCGA-77-A5GF-01A	0.191236	0	0.164257	0.0760414	0	0.122082	0.035104	0.0122112	0	0	0.0519911	0	0.00726147	0.0855426	0.0747332	0.144786	0	0.00276198	0.0319914	0	0	0
TCGA-77-A5GH-01A	0.178092	0	0.0885528	0	0	0.289492	0	0	0.0264808	0	0	0.121229	0.007495	0.101976	0.0648909	0.0387381	0.0204527	0	0.0626007	0	0	0
TCGA-78-7145-01A	0.113958	0	0.0113893	0	0	0.18482	0	0	0	0	0	0.00931874	0.0836941	0.221265	0	0.164223	0.0858429	0.0700325	0.055456	0	0	0
TCGA-78-7146-01A	0	0	0	0.0582648	0	0.236562	0.029966	0.0348757	0	0	0.0212917	0.00783792	0.0277793	0.184014	0.0398551	0.175785	0	0.163529	0.0202403	0	0	0
TCGA-78-7147-01A	0.105788	0	0.0108292	0.0742917	0	0.218463	0	0.0243555	0.0465572	0	0	0.0138535	0.0213974	0.0668903	0.217962	0.101881	0.00516272	0.017808	0.074761	0	0	0
TCGA-78-7148-01A	0.122165	0	0.0219048	0.104202	0	0.201258	0	0.0587486	0.0387791	0	0.0466763	0.0148877	0.0165454	0.115576	0.0548414	0.138352	0.0330322	0.000457467	0.0325746	0	0	0
TCGA-78-7149-01A	0.199672	0	0.226677	0.0674419	0	0.149132	0	0.0416045	0	0	0.0275087	0.0187732	0.0126028	0.0652164	0.0475238	0.0880398	0	0.0187933	0.0370146	0	0	0
TCGA-78-7150-01A	0.101433	0	0.0259188	0.00801747	0	0.244672	0	0.0645104	0	0	0	0.0413839	0	0.225854	0.0474062	0.139446	0	0.0649342	0.0331425	0	0	0.00328127
TCGA-78-7152-01A	0.106562	0	0.0626519	0.096318	0	0.33027	0.00709527	0.0176027	0.0167554	0	0.054824	0	0.00470184	0.063037	0.0673474	0.136287	0.0272424	0	0.00930573	0	0	0
TCGA-78-7153-01A	0.144277	0	0.130323	0.158527	0	0.207466	0	0	0	0	0	0	0.00968042	0.073768	0.0249043	0.132132	0.000581044	0.0164656	0.101158	0	0.000715978	0
TCGA-78-7154-01A	0.0870965	0	0	0.0472167	0	0.307987	0.000477079	0.00774863	0	0	0.0592509	0	0.0314811	0.0429133	0.102352	0.228627	0	0.0359103	0.0489396	0	0	0
TCGA-78-7155-01A	0.118523	0	0.0163073	0.156957	0	0.114281	0	0.0133239	0	0	0	0	0	0.162311	0.0639542	0.340638	0	0.00470466	0	0.00219162	0.00680807	0
TCGA-78-7156-01A	0.128735	0	0.012749	0.0682838	0	0.252502	0	0.0591686	0	0	0.0390015	0.0215405	0.0526109	0.0216301	0.0638328	0.117504	0	0.106158	0.0562841	0	0	0
TCGA-78-7158-01A	0.168503	0	0.0266801	0.0553892	0	0.294338	0	0	0.00645672	0	0	0.0597599	0.0542087	0.0558728	0	0.0806709	0.00157738	0.053478	0.142036	0	0	0.00102909
TCGA-78-7159-01A	0.272733	0	0.195569	0.103443	0	0.188817	0.00266764	0.00683738	0.00343321	0	0	0.0184865	0.0162584	0.0647482	0.0117897	0.0408085	0	0.0162854	0	0.0273557	0	0.0307671
TCGA-78-7160-01A	0.133325	0	0.0052899	0.0742245	0	0.246413	0.0294409	0	0.00552873	0	0.0181768	0	0.0215547	0.0896556	0.0459804	0.250328	0.000203158	0.0540099	0.0258696	0	0	0
TCGA-78-7161-01A	0.166211	0	0.171701	0.065925	0	0.11894	0	0.0127891	0.0176115	0	0	0.0434069	0.00192271	0.054584	0	0.111972	0	0.175141	0.0456806	0	0	0.0141153
TCGA-78-7162-01A	0.122109	0	0.0656525	0.107962	0	0.258101	0	0	0	0	0.0566287	0	0.0123778	0.0416904	0.0622711	0.164146	0	0.0552572	0.0538045	0	0	0
TCGA-78-7163-01A	0.477583	0	0.0501249	0.0606973	0	0.126436	0	0	0.000760478	0	0	0	0.00323853	0.080221	0.0164707	0.0337894	0	0.0204069	0.130272	0	0	0
TCGA-78-7166-01A	0.105489	0.000104652	0.0686842	0.0840152	0	0.205212	0	0.0703726	0.0354533	0	0.0432082	0.00747559	0.008261	0.181102	0.116936	0.0553611	0	0.00622999	0.0120953	0	0	0
TCGA-78-7167-01A	0.190219	0	0.105257	0.0723536	0	0.217076	0	0.0300659	0	0	0	0.035261	0.0404961	0.0694818	0.0375836	0.108537	0	0.0097736	0.0838957	0	0	0
TCGA-78-7220-01A	0.129042	0	0.0180089	0.10054	0	0.207316	0.0297856	0.0552506	0	0	0.0196228	0.025233	0.0158406	0.126809	0.0496236	0.158368	0	0.0157417	0.0485688	0	0	0.000248662
TCGA-78-7535-01A	0.0599659	0	0.00612267	0.0253321	0	0.12269	0.00385674	0	0.00594688	0	0.111286	0	0.0211138	0.168558	0.00185582	0.383581	0.00205151	0	0	0.0853432	0	0.00229728
TCGA-78-7536-01A	0.0358052	0	0.0346737	0.0311767	0	0.150493	0	0.0376968	0.00345815	0	0	0.0596043	0.0491525	0.0148639	0.111898	0.303911	0.000791413	0	0.164978	0	0	0.00149727
TCGA-78-7537-01A	0.118319	0	0.194099	0.0709473	0	0.109026	0	0.0107034	0.0663374	0	0	0.0424825	0.0170867	0.0490963	0	0.211865	0	0.0333074	0.0767299	0	0	0
TCGA-78-7539-01A	0.0870221	0	0.0222021	0.117694	0	0.27186	0.0178967	0.0164658	0.0206007	0	0.024969	0	0.0296551	0.0855168	0.0840628	0.108313	0.0454219	0.0309098	0.0374099	0	0	0
TCGA-78-7540-01A	0.0353954	0.03108	0	0.0586584	0	0.123754	0	0.0163484	0.0354748	0	0	0.0628503	0.0419972	0.26421	0.0164847	0.180397	0	0.00978526	0.119633	0	0.0039318	0
TCGA-78-7542-01A	0.0890059	0	0.0309148	0.097558	0	0	0.0260663	0.0985113	0.0474633	0	0.0457547	0.0054613	0.0079058	0.0645849	0.154462	0.142487	0	0.135668	0.0541564	0	0	0
TCGA-78-7633-01A	0.0760611	0	0	0.00811124	0	0.260652	0	0.028688	0	0	0.020631	0.0226066	0.115026	0.0533922	0.00692389	0.193847	0	0.16532	0.0487413	0	0	0
TCGA-78-8640-01A	0.05951	0	0.0506707	0.128754	0	0.156399	0.0239745	0.0325548	0	0	0.0795563	0	0.0269524	0.194028	0.0689273	0.142612	0	0.00342909	0.0326321	0	0	0
TCGA-78-8648-01A	0.101622	0	0.0901054	0.0291713	0	0.19579	0.0136584	0	0.0159569	0	0.0167758	0.00562126	0	0.343008	0.0146389	0.137905	0	0	0.0357466	0	0	0
TCGA-78-8655-01A	0.0586958	0	0	0.0821796	0	0.134755	0	0.00342411	0.0533696	0	0	0.0199553	0.0405959	0.26293	0.0628091	0.220579	0	0.00163141	0.0566501	0	0	0.0024248
TCGA-78-8660-01A	0.0463747	0	0.0173214	0.0546377	0	0.257553	0.0234537	0.0170134	0.0229641	0	0.0182006	0.0484619	0	0.201216	0.0795698	0.178635	0	0.00925494	0.0253436	0	0	0
TCGA-78-8662-01A	0.100265	0	0.0303421	0.0408269	0	0.175506	0	0.123635	0	0	0.0327807	0.0294038	0.0481626	0.115819	0.0969509	0.199551	0	0.00295387	0	0	0.00380343	0
TCGA-80-5608-01A	0.0662837	0	0.0503363	0.108461	0	0.258011	0	0.0293696	0	0	0.0386186	0.0441969	0.0290066	0.0573995	0.0472109	0.194239	0	0.034269	0.0300173	0	0	0.0125806
TCGA-80-5611-01A	0.00216224	0.00168568	0	0.0127347	0	0.12724	0.0140713	0.023337	0.0205323	0	0.017488	0.00565082	0.0945488	0.3313	0.105371	0.1865	0.000586981	0	0.0567914	0	0	0
TCGA-83-5908-01A	0.124694	0	0.0184302	0.113935	0	0.289865	0.0219451	0.0348642	0	0	0.0639593	0.0306815	0.0157444	0.0155284	0.119603	0.108341	0.00408125	0.00733665	0.0309911	0	0	0
TCGA-85-6175-01A	0.0157558	0	0	0.087056	0	0.259345	0.00115685	0	0	0	0	0.048726	0.0343072	0.0810451	0.0235678	0.243088	0.0837621	0.0891372	0.0330531	0	0	0
TCGA-85-6560-01A	0.073285	0	0.0334181	0.0637839	0	0.221321	0.0280981	0	0	0	0.045649	0	0.0110386	0.200269	0.0797342	0.228128	0	0	0.015274	0	0	0
TCGA-85-6561-01A	0.0485512	0.00152037	0.0368989	0.0942344	0	0.272345	0.0370201	0	0	0	0.0678881	0	0.0476387	0.0820655	0.0499886	0.178835	0	0.0298372	0.0473895	0	0	0.00578771
TCGA-85-6798-01A	0.175687	0	0.0999078	0.014255	0	0.187635	0	0	0	0	0.04253	0	0	0.215616	0	0.168214	0	0.0669167	0	0.0292382	0	0
TCGA-85-7696-01A	0.0668308	0	0.0270664	0.0426622	0	0.119358	0	0.0405765	0.0185539	0	0.0464744	0	0	0.318784	0.0438924	0.249501	0	0.00439132	0.0219089	0	0	0
TCGA-85-7697-01A	0.156771	0	0.0986822	0.088706	0	0.201158	0	0	0.00408922	0	0	0.0241616	0.0147022	0.181668	0.0575402	0.0407424	0	0.0338102	0.0979686	0	0	0
TCGA-85-7698-01A	0.180508	0	0.033165	0.0517905	0	0.249743	0.0166946	0	0	0	0.0393087	0	0	0.229972	0.0798937	0.107433	0	0	0.011491	0	0	0
TCGA-85-7699-01A	0.0438464	0	0	0.142784	0	0.197032	0.0340742	0.0563825	0.02486	0	0	0.0645613	0	0.154576	0.107927	0.111389	0.00719298	0	0.0553755	0	0	0
TCGA-85-7710-01A	0.0478969	0	0.0130453	0.0983521	0	0.277451	0.00554197	0.0427075	0	0	0.0203081	0.0187645	0.00917832	0.0314169	0.177925	0.106335	0.109518	0	0.0401468	0	0	0.00141301
TCGA-85-7843-01A	0.207385	0	0.0945164	0.0409238	0	0.147464	0	0.00655956	0.00599873	0	0.0443849	0	0	0.250587	0.0347412	0.085499	0	0	0	0.0720077	0	0.00993282
TCGA-85-7844-01A	0.086506	0	0.0941228	0	0	0.186408	0.0101889	0	0	0	0.0731861	0	0	0.28671	0.0263789	0.158051	0	0	0.0784483	0	0	0
TCGA-85-7950-01A	0.0294501	0	0.000457915	0.127893	0	0.208166	0.0378086	0	0.0168194	0	0.0334903	0.0133954	0.00703198	0.217585	0.1364	0.0299682	0	0.119242	0.0222933	0	0	0
TCGA-85-8048-01A	0.0941325	0	0	0.03181	0	0.340712	0.0377465	0.0194863	0	0	0.079418	0	0.0377272	0.134289	0.0679606	0.103356	0.00541734	0.0320399	0	0.0159053	0	0
TCGA-85-8049-01A	0.247414	0	0.0588287	0.0336818	0	0.229953	0.00841972	0.00318275	0.00270377	0	0.0492354	0	0	0.222783	0.0571111	0.0791902	0	0	0	0.00749688	0	0
TCGA-85-8052-01A	0.0335726	0.023498	0	0.0319222	0	0.0464256	0.0112269	0.0452808	0.0320105	0	0.0360219	0	0	0.537195	0.0164804	0.168068	0	0	0.0182981	0	0	0
TCGA-85-8070-01A	0.170037	0	0.317872	0.0794393	0	0.125786	0	0.0275718	0.0126266	0	0.0234791	0.0285114	0.0236543	0.0113196	0.0214838	0.083159	0	0.0724117	0	0	0	0.00264768
TCGA-85-8071-01A	0.0344739	0	0.0491455	0.113914	0	0.255298	0	0.0427185	0.0622698	0	0.132974	0.0428965	0.0188101	0.0364282	0.0439862	0.0216466	0.0167429	0.0226224	0.106074	0	0	0
TCGA-85-8072-01A	0.208588	0	0.0987089	0.013759	0	0.0952676	0	0	0.00215777	0	0	0.029449	0.0153171	0.177269	0.0324758	0.213073	0.0266541	0.0117749	0.0636697	0	0.0118366	0
TCGA-85-8276-01A	0.144855	0	0.110446	0.0800264	0	0.135551	0.0279578	0.0375441	0.00803126	0	0.0442792	0	0.00870095	0.23836	0.060889	0.095771	0	0	0.00758902	0	0	0
TCGA-85-8277-01A	0	0.036609	0.0349929	0.0946193	0	0.202306	0.0182493	0.0288017	0.0187431	0	0.0661835	0.0247055	0.0236869	0.180532	0.128551	0.0894368	0.0107091	0	0.0418741	0	0	0
TCGA-85-8287-01A	0.0509126	0.0486682	0.0335651	0.0967164	0	0.303409	0.0296278	0.0130401	0	0	0.0720461	0	0.00957352	0.105807	0.0806157	0.121766	0	0.026266	0.00798635	0	0	0
TCGA-85-8288-01A	0.0363899	0	0.0064119	0.106414	0	0.242666	0.0201004	0.0695566	0.0124987	0	0.0736787	0	0.0180898	0.0564274	0.0787182	0.0821325	0.0473178	0.122366	0.0272327	0	0	0
TCGA-85-8350-01A	0.0859247	0	0.0146483	0.068835	0	0.237583	0.00535826	0.00742494	0.0122777	0	0.0359478	0	0.00870967	0.119152	0.0342518	0.193155	0.084563	0.0483796	0.0437897	0	0	0
TCGA-85-8351-01A	0.0627142	0	0.00380008	0.0234638	0	0.17586	0	0.0147959	0	0	0.0596618	0.0189856	0.000710725	0.154901	0.0334983	0.285763	0.0152108	0.103082	0.0451945	0	0	0.00235828
TCGA-85-8352-01A	0.035125	0	0.0150591	0.164647	0	0.0470099	0.0260445	0.0738888	0	0	0.0771179	0	0.0188094	0.244157	0.0994002	0.0806392	0	0.0830868	0.0350154	0	0	0
TCGA-85-8353-01A	0.196103	0	0.0714906	0.0435937	0	0.298185	0.00963424	0	0.00800078	0	0.0464939	0	0	0.236838	0.0301449	0.043996	0	0	0	0.0155204	0	0
TCGA-85-8354-01A	0.0734715	0	0.0589338	0.0351265	0	0.203651	0.00478578	0.0248615	0.034086	0	0.0667055	0	0	0.232063	0.0386307	0.201357	0	0	0	0.0234615	0	0.00286609
TCGA-85-8355-01A	0.18821	0	0.0467432	0.0424846	0	0.243879	0.0331863	0	0	0	0.0609887	0	0.00778919	0.141443	0.0412901	0.168518	0	0.0098463	0.0156216	0	0	0
TCGA-85-8479-01A	0.000824128	0	0.00860277	0	0	0.129836	0	0.0552975	0	0	0.108368	0	0	0.533376	0	0.0541091	0	0.0807369	0.0283838	0	0.000465327	0
TCGA-85-8481-01A	0.235417	0	0.0601457	0.0641763	0	0.173168	0	0	0	0	0	0	0	0.195406	0.0404805	0.147707	0	0	0	0.0726976	0	0.0108026
TCGA-85-8580-01A	0.175435	0.0459203	0.00137608	0.0192169	0	0.221908	0.0339977	0.0220461	0	0	0.0491268	0	0	0.281126	0.0470278	0.0622038	0	0.0271162	0.013499	0	0	0
TCGA-85-8582-01A	0.184933	0	0.0697337	0.0106538	0	0.151662	0.011447	0.00823404	0	0	0.0632787	0	0	0.310979	0.0575534	0.0489479	0	0.062535	0.0200428	0	0	0
TCGA-85-8584-01A	0.148265	0	0.14986	0.0860267	0	0.229627	0.0221819	0.0401952	0.0103672	0	0	0.0590624	0.0372124	0.0725693	0.0508269	0.0205223	0	0.00684652	0.0664366	0	0	0
TCGA-85-8664-01A	0.0790435	0	0.017516	0.0743981	0	0.0406546	0	0.0232093	0.0162029	0	0	0.0397559	0	0.692611	0.0138267	0	0	0	0.000245767	0.00253567	0	0
TCGA-85-8666-01A	0.0553812	0	0.0215675	0.0174781	0	0.142292	0.0466507	0	0	0	0.0390194	0	0.0394605	0.389429	0.0236249	0.1173	0	0.0697421	0	0.0369015	0	0.00115188
TCGA-85-A4CL-01A	0.0880584	0	0.00421457	0.240424	0	0.129253	0.0984473	0.0286507	0.00519322	0	0.0784667	0.0220899	0.0211585	0.0434407	0.0981625	0.139454	0	0	0.00298674	0	0	0
TCGA-85-A4CN-01A	0.0571258	0	0.0149871	0.122866	0	0.276921	0.0176994	0.00403117	0	0	0.038444	0	0	0.201694	0.0514435	0.193971	0	0	0	0.0208175	0	0
TCGA-85-A4JB-01A	0.269574	0	0.111382	0.0248645	0	0.159804	0	0.044101	0	0	0	0.0385819	0	0.184485	0.0956456	0.0264773	0	0.0120483	0.0180687	0	0	0.014967
TCGA-85-A4JC-01A	0.0310065	0	0.0175781	0.0152577	0	0.266519	0	0.02204	0	0	0.0704024	0	0.0188804	0.326379	0.0284631	0.0645157	0	0.0392418	0	0.0532747	0	0.0464417
TCGA-85-A4PA-01A	0.36813	0.18064	0	0.0510474	0	0.139525	0.0227721	0.0220906	0.000694925	0	0.0634505	0	0	0.0677569	0.00469826	0.0355814	0	0.0246205	0	0.0189923	0	0
TCGA-85-A4QQ-01A	0.209653	0	0.0432558	0.021061	0	0.0198837	0.00166028	0.00990478	0.00260681	0	0.0427862	0	0	0.544183	0	0.00665648	0	0	0	0.0766682	0.0216808	0
TCGA-85-A4QR-01A	0.178898	0	0.11699	0.1322	0	0.145146	0	0.142643	0	0	0	0	0.0339889	0.0615111	0	0.0324412	0	0.0784655	0.0777155	0	0	0
TCGA-85-A50M-01A	0.127745	0	0.022681	0	0	0.305274	0	0	0	0	0.0720061	0	0.0395273	0.15946	0.00199204	0.0627897	0	0.0322628	0	0.168752	0	0.00751032
TCGA-85-A50Z-01A	0.0184037	0	0.0109818	0.0299195	0	0.140855	0.000277568	0.0212101	0	0	0.0661442	0.0620072	0	0.0596682	0.0178455	0.063167	0	0.149929	0.128147	0	0	0.231443
TCGA-85-A510-01A	0.182918	0	0.0589529	0.112084	0	0.196579	0.0346403	0.054478	0	0	0.0277173	0.0126414	0.0176214	0.0102802	0.0656856	0.207663	0.00959248	0	0	0.00914628	0	0
TCGA-85-A511-01A	0.226499	0	0.116685	0.0652341	0	0.233899	0.00401399	0	0.00553519	0	0	0.0170692	0	0.200772	0.02414	0.0326862	0	0.0550335	0.0184335	0	0	0
TCGA-85-A512-01A	0.0733896	0	0.0104277	0	0	0.211896	0	0.0530743	0.0252589	0	0	0.0433366	0	0.408182	0.0265374	0.0980979	0.0066988	0.0239663	0	0	0.0191344	0
TCGA-85-A513-01A	0.011988	0.0753108	0.0885678	0.0546339	0	0.270223	0.0222154	0.00692761	0	0	0.0583202	0	0.00716936	0.0996794	0.0690087	0.184385	0	0.00223097	0.0493399	0	0	0
TCGA-85-A53L-01A	0.0733745	0.0268272	0.0189423	0.005696	0	0.234096	0	0.0102286	0	0	0.0853659	0	0	0.253517	0	0.0121424	0	0.129628	0	0.145647	0	0.00453494
TCGA-85-A5B5-01A	0.174531	0	0.0168955	0.0367671	0	0.210023	0	0	0	0	0.0551378	0	0	0.235752	0.113524	0.123902	0	0.00482076	0.0286466	0	0	0
TCGA-86-6562-01A	0.0656223	0	0.0169767	0	0	0.304993	0.00928457	0	0	0	0.0593277	0	0.0114013	0.144456	0.0209316	0.305424	0	0.018344	0.0148777	0.0103399	0	0.0180214
TCGA-86-6851-01A	0.0991162	0	0.033687	0.0188117	0	0.254591	0.0376242	0.0307285	0.00586647	0	0.0593743	0.0328888	0.0279546	0.108695	0.0830317	0.134105	0	0	0.0735265	0	0	0
TCGA-86-7701-01A	0.211146	0	0.123423	0.0183992	0	0.372594	0.0340276	0.011865	0	0	0.0498808	0	0.0249163	0.0421908	0.0156905	0.0354494	0	0.0189975	0.037848	0	0	0.00357124
TCGA-86-7711-01A	0.0191148	0	0.0119134	0.0476441	0	0.110024	0.00452238	0	0	0	0.0399735	0	0.00468089	0.369073	0.0545994	0.172731	0	0.0260057	0	0.070529	0	0.0691882
TCGA-86-7713-01A	0.0642332	0	0.0634722	0.0755956	0	0.263523	0	0	0	0	0	0.0163445	0.0630575	0.107826	0.0869571	0.164153	0	0.0943814	0.000457514	0	0	0
TCGA-86-7714-01A	0.0385316	0	0.00260442	0.0111389	0	0.201498	0	0	0	0	0.0054599	0.0228556	0.0311392	0	0	0.245144	0.245891	0.110702	0.0776272	0	0	0.00740823
TCGA-86-7953-01A	0.145479	0	0.0102449	0.0659241	0	0.372913	0.00172422	0	0	0	0	0.00831497	0.135865	0.0729687	0	0.0891526	0	0.0567749	0	0.0310406	0.00500105	0.00459623
TCGA-86-7954-01A	0.0793233	0	0.00281441	0.0508688	0	0.193858	0.0157751	0.0246928	0.0201528	0	0.052091	0	0.0448458	0.0142945	0.193791	0.194888	0	0.0486966	0.0639077	0	0	0
TCGA-86-7955-01A	0.283198	0	0.0257397	0.056317	0	0.0922819	0	0.0165397	0.0702323	0	0.0627863	0.0034838	0	0.0661945	0.0226758	0.0774362	0	0.144864	0.0782515	0	0	0
TCGA-86-8054-01A	0.0583606	0	0.0034286	0.0070779	0	0.290967	0.0136565	0	0	0	0.0624451	0	0.0297364	0.147854	0.0151044	0.286466	0.000745267	0.0331638	0.0509937	0	0	0
TCGA-86-8055-01A	0.0556367	0	0.0057944	0	0	0.291429	0	0	0	0	0.0590821	0	0.0108326	0.266219	0.0287332	0.201207	0.00845162	0.0622343	0	0.00623894	0	0.00414099
TCGA-86-8056-01A	0.181809	0	0.0221726	0.0265153	0	0.271262	0	0	0	0	0.018172	0.0145282	0.0381933	0.099137	0.0282299	0.18657	0.0214278	0.0195459	0.0613894	0	0	0.011047
TCGA-86-8073-01A	0.0134527	0.0283229	0	0.103453	0	0.29902	0	0	0	0	0	0	0.0754406	0.000504245	0.00598308	0.379419	0	0.0320598	0.0475188	0	0.00397391	0.0108509
TCGA-86-8074-01A	0.0117369	0	0.0182536	0.0259343	0	0.187728	0.00782759	0.025029	0	0	0	0.0376332	0.0468954	0.140653	0.0926196	0.226694	0.0637734	0.0502391	0.0505612	0	0	0.014422
TCGA-86-8075-01A	0.0340549	0	0.0434581	0	0	0.26503	0	0.00333374	0	0	0.0442843	0	0.0266291	0.177297	0.0130929	0.203537	0.0423824	0.127398	0.00374446	0.0076259	0.00244927	0.00568281
TCGA-86-8076-01A	0.187609	0	0.138748	0.0850095	0	0.222031	0.0114626	0.0313316	0.0108994	0	0	0.0228936	0.0251045	0.136096	0.0412281	0.0517085	0	0.0205314	0.0153467	0	0	0
TCGA-86-8278-01A	0.113722	0	0.120359	0.0172869	0	0.272568	0	0	0	0	0.0385295	0.015385	0.017817	0.0414193	0.0331285	0.132405	0.0356735	0.0944578	0.0628486	0	0	0.00440016
TCGA-86-8279-01A	0.0750181	0	0.0112525	0.0322813	0	0.20657	0	0.0132783	0.0140188	0	0	0.0194281	0	0.315695	0.006942	0.113936	0.113145	0.0586918	0.0174638	0	0	0.00227938
TCGA-86-8280-01A	0.099617	0	0.0169357	0.0527866	0	0.327193	0	0	0	0	0.0109433	0.0305197	0.0654499	0.153528	0.0634657	0.0639898	0.000163948	0.0278199	0.0875873	0	0	0
TCGA-86-8358-01A	0.222878	0	0.114249	0.0492137	0	0.175024	0	0.038841	0	0	0.0394105	0.0203212	0	0.12607	0.0347471	0.179245	0	0	0	0	0	0
TCGA-86-8359-01A	0.189276	0	0.0899977	0.232392	0	0.211152	0.00791501	0.00622406	0.0564404	0	0	0.0443259	0.0119407	0.0845289	0.0111659	0.00692628	0	0.00796036	0	0.00403492	0	0.0357201
TCGA-86-8585-01A	0.0582295	0.0241014	0	0.101782	0	0.21689	0.0224226	0	0.000921326	0	0	0.029103	0.00555028	0.306911	0.0779799	0.115635	0	0	0.0404731	0	0	0
TCGA-86-8668-01A	0.0888929	0.0109236	0.073131	0.0312655	0	0.246504	0	0.0366503	0	0	0.0402788	0	0.0243593	0.0864549	0.0741738	0.195373	0.0231431	0.00606369	0.0627852	0	0	0
TCGA-86-8669-01A	0.102389	0	0.114481	0.063965	0	0.273748	0.011797	0	0	0	0.0343986	0	0.101736	0.0894533	0.0263639	0.118392	0.0186529	0.0332715	0.0113518	0	0	0
TCGA-86-8671-01A	0.13312	0	0.0135645	0.0782909	0	0.24018	0.00202042	0.00490488	0.0475622	0	0.0524874	0	0.00132443	0.191548	0.0968851	0.107052	0	0	0.0310608	0	0	0
TCGA-86-8672-01A	0.0120189	0.00294046	0.0714054	0.125217	0	0.125246	0.0692874	0.0874158	0.060118	0	0.0258231	0.00756207	0.0215268	0.141213	0.0493671	0.143871	0.00674799	0.00173785	0.0411923	0	0.0044938	0.00281618
TCGA-86-8673-01A	0.0461283	0	0.10553	0.0195518	0	0.189935	0	0	0.00989993	0	0.0194805	0.0581713	0	0.323358	0.016025	0.16385	0	0.0283791	0	0.00441796	0	0.0152742
TCGA-86-8674-01A	0.15526	0	0.141163	0.0281566	0	0.0911508	0	0.107828	0.014437	0	0.0153312	0.0144399	0	0.253898	0	0.0656416	0	0.10221	0.0104843	0	0	0
TCGA-86-A456-01A	0.0638057	0	0.014998	0	0	0.334577	0.00832307	0	0	0	0.0491911	0	0.00558048	0.16501	0.052711	0.240815	0	0.0314467	0	0.0335427	0	0
TCGA-86-A4JF-01A	0.0635729	0	0.0289592	0.0162245	0	0.233007	0	0.0329059	0	0	0.0415136	0.0384307	0.0246914	0.0790011	0.117791	0.198196	0.0162224	0.0264971	0.0793468	0	0	0.00364111
TCGA-86-A4P7-01A	0.164677	0	0.0751841	0.114184	0	0.173138	0.000357856	0	0.0033155	0	0	0.0524654	0.0273645	0.0923067	0.0156837	0.146696	0	0.0153953	0.119231	0	0	0
TCGA-90-7766-01A	0.209254	0	0.102356	0.0968687	0	0.121585	0.0191756	0.0478988	0.000884402	0	0.0379794	0	0.0555157	0.203187	0.0266268	0.0219962	0.000317027	0.0528477	0	0.00350802	0	0
TCGA-90-7767-01A	0.0520216	0	0.000387978	0.0857802	0	0.252123	0.0152138	0.00608536	0.0433122	0	0.0266474	0	0	0.325905	0.135213	0.0281751	0.0046739	0	0.0244617	0	0	0
TCGA-90-7769-01A	0.237007	0	0.13666	0.0450938	0	0.0753497	0.0198365	0.0245308	0	0	0.0428653	0	0.0281162	0.121076	0	0.0844544	0	0.125143	0	0.0520752	0	0.00779246
TCGA-90-7964-01A	0.0223634	0	0.00366859	0.0120347	0	0.136408	0	0.0306781	0	0	0.036338	0.0102287	0.0353487	0.0945683	0	0.385435	0.00375991	0.135683	0.07262	0	0.00270931	0.0181566
TCGA-90-A4ED-01A	0.186401	0	0.201283	0.0554646	0	0.0435878	0.0951761	0	0	0	0.040439	0	0.00184527	0.140459	0.0349381	0.166223	0	0	0.0341828	0	0	0
TCGA-90-A4EE-01A	0.0982186	0	0.0319751	0.159863	0	0.218143	0.00286092	0	0.0423424	0	0.0135967	0.0442012	0.0182278	0.134648	0.0854638	0.107918	0	0	0.0425419	0	0	0
TCGA-90-A59Q-01A	0.137606	0	0.117763	0.102782	0	0.206441	0.0364119	0.0225077	0.00347541	0	0.024509	0.054554	0	0.0133396	0.0659416	0.0598494	0.0133442	0.00475049	0.0469607	0	0	0.0897638
TCGA-91-6828-01A	0.0847946	0	0.0651612	0.0482577	0	0.2336	0.0204554	0.00988912	0	0	0.0406556	0	0.0366455	0.0580045	0.065683	0.289483	0.0161454	0	0.0164954	0	0	0.0147301
TCGA-91-6829-01A	0.273973	0	0.0246534	0.00872222	0	0.127487	0	0	0.0123498	0	0	0.0361946	0.0082899	0.175113	0	0.180043	0	0.0293574	0.11809	0	0	0.00572753
TCGA-91-6830-01A	0.0634848	0	0	0.068799	0	0.160623	0	0.00291308	0	0	0.0143605	0.0266547	0.0141424	0.221187	0.0253302	0.172391	0	0.146793	0.0691408	0	0	0.0141806
TCGA-91-6831-01A	0	0.0102572	0.051843	0.0721703	0	0.278648	0	0	0	0	0	0.0458538	0	0.291393	0.0871351	0.146973	0	0	0.0157266	0	0	0
TCGA-91-6835-01A	0.0489587	0.0896238	0	0.0665783	0	0.283255	0.0195336	0	0	0	0.0315016	0	0.00421615	0.21761	0.0602708	0.160076	0	0	0.0183761	0	0	0
TCGA-91-6836-01A	0.0277447	0	0.0322055	0.0756081	0	0.266618	0.0633638	0.0047917	0	0	0.06753	0	0.0312862	0.210503	0.0244932	0.100434	0	0.0774528	0	0.0079166	0	0.0100524
TCGA-91-6840-01A	0.292618	0	0.0353163	0.0837623	0	0.204225	0	0.0424244	0.00406425	0	0	0.0201329	0.0350548	0.108139	0.0669472	0.0696404	0	0.00402929	0.0336454	0	0	0
TCGA-91-6847-01A	0.107992	0	0.0217037	0.0384059	0	0.261855	0	0.0359699	0	0	0.0803816	0.057547	0.0107764	0.152387	0.0857049	0.0321153	0.0613372	0	0.0538245	0	0	0
TCGA-91-6848-01A	0.0875039	0	0.0319628	0.0481833	0	0.200736	0.0241792	0.00210781	0	0	0.0562207	0	0.0631955	0.128836	0.117653	0.20176	0	0	0.0373574	0	0	0.000304717
TCGA-91-6849-01A	0.181208	0	0.149648	0.032017	0	0.0597895	0.0104077	0.0303742	0.00927213	0	0.0285782	0	0	0.344361	0	0.0957613	0	0.0515305	0.00705264	0	0	0
TCGA-91-7771-01A	0.145673	0	0.0876962	0.0184665	0	0.306502	0.0102399	0.00748947	0	0	0.0227058	0	0.00910358	0.0699618	0.0478175	0.218259	0	0.0317181	0.0243662	0	0	0
TCGA-91-8496-01A	0.00430208	0.00508664	0	0.0474154	0	0.132362	0.00253274	0	0	0	0.0349623	0	0.149619	0.171835	0.0101149	0.259601	0.0651509	0.0104375	0.0932625	0	0	0.0133175
TCGA-91-8497-01A	0.208672	0	0.205595	0.0302902	0	0.200144	0	0.0106621	0	0	0.0220054	0.00127557	0.0148506	0.0703401	0.00440351	0.121017	0.0449307	0.0116612	0.0541528	0	0	0
TCGA-91-8499-01A	0.0423029	0	0.0207923	0.0127804	0	0.128461	0	0.0430582	0	0	0.0173143	0	0.0482209	0.135667	0.118758	0.344142	0.00499093	0	0.0835127	0	0	0
TCGA-91-A4BC-01A	0.151806	0	0.142675	0.260009	0	0.103837	0.0611892	0.0273057	0.0118686	0	0.0127601	0.0252787	0.020062	0.0425942	0.0234434	0.0620642	0	0	0.053576	0	0	0.00153086
TCGA-91-A4BD-01A	0.03954	0	0.029575	0.0385059	0	0.104678	0	0	0.0156703	0	0	0.0491068	0.27994	0.0364582	0	0.219294	0	0.0438556	0.143376	0	0	0
TCGA-92-7340-01A	0.151968	0	0.0657032	0.0382245	0	0.250289	0.0305838	0	0.00106536	0	0.0567896	0	0.0144847	0.0586767	0.0892051	0.135564	0	0.0663158	0.03081	0	0	0.0103195
TCGA-92-7341-01A	0.0955824	0	0.0822677	0.00364579	0	0.220237	0.00685876	0	0	0	0.0382297	0	0	0.302189	0.0273708	0.194627	0	0.00645481	0.0225367	0	0	0
TCGA-92-8063-01A	0.0768331	0	0.00626067	0.0815654	0	0.154349	0	0.107505	0	0	0	0.00692121	0.0442611	0.194552	0.0356412	0.0868694	0	0.176517	0.0122414	0	0.00152665	0.0149555
TCGA-92-8064-01A	0.0824581	0	0.0324915	0.153503	0	0.135194	0.0822443	0.0254852	0.000288068	0	0.0993978	0	0.00972568	0.027898	0.131928	0.103249	0	0.0674721	0.0486662	0	0	0
TCGA-92-8065-01A	0.0552492	0	0.0483854	0.0968886	0	0.188253	0.00470256	0.0135074	0.044336	0	0.0405675	0	0.0477881	0.111965	0.0676264	0.257575	0	0	0.0231559	0	0	0
TCGA-93-7347-01A	0.159332	0	0.042657	0.0483327	0	0.232614	0.0127411	0	0.0507518	0	0.011977	0.00888497	0	0.210936	0.0408032	0.128284	0	0.00316069	0.0495244	0	0	0
TCGA-93-7348-01A	0.320794	0	0.123956	0.0819449	0	0.17814	0.0034639	0.0184954	0	0	0	0.0109905	0	0.136479	0.0120692	0.0659429	0	0.019237	0	0.0252206	0	0.00326687
TCGA-93-8067-01A	0.0690707	0	0.0454058	0.00717224	0	0.214505	0	0.0593867	0	0	0.030857	0.0321575	0.0104656	0.152665	0.0676408	0.204642	0.0369411	0.0304305	0.0386595	0	0	0
TCGA-93-A4JN-01A	0.168683	0	0.136957	0.0244243	0	0.200445	0	0.033013	0	0	0.0657173	0	0.0206269	0.102525	0.0162433	0.156093	0	0.0319799	0.0432917	0	0	0
TCGA-93-A4JO-01A	0.171049	0	0.057429	0.0924944	0	0.231268	0.00724293	0.00574805	0.0104198	0	0	0.0116324	0	0.149719	0.0505266	0.197526	0	0.00446596	0.0104797	0	0	0
TCGA-93-A4JP-01A	0.0326669	0	0.00373722	0.0179142	0	0.13908	0	0.0510682	0	0	0.0104001	0.0238001	0.0362015	0.126773	0.0489712	0.264738	0	0.146621	0.0929572	0	0	0.00507024
TCGA-93-A4JQ-01A	0.135812	0.096946	0	0.0136423	0	0.278352	0.0050427	0.0094366	0	0	0.0623725	0	0	0.213237	0.0815951	0.0797412	0	0.0180388	0	0.00578436	0	0
TCGA-94-7033-01A	0.154325	0	0.146562	0	0	0.0437164	0	0.102752	0	0	0.0496159	0.019971	0.0237311	0.0884205	0.0987524	0.0629032	0	0.200914	0.00833676	0	0	0
TCGA-94-7557-01A	0.0612882	0	0.0200525	0.00978068	0	0.0805937	0	0.0228004	0.014262	0	0.0136651	0.0141554	0	0.45141	0.00672914	0.159708	0.00207734	0.103594	0.0287429	0	0.0042699	0.00687078
TCGA-94-7943-01A	0.0810374	0	0.0253343	0.049388	0	0.0490764	0	0.0551636	0	0	0	0.0167787	0.0443831	0.2716	0.0370789	0.167551	0	0.0486219	0.142444	0	0.00980269	0.00174094
TCGA-94-8035-01A	0.143663	0	0.144687	0	0	0.171138	0.0206841	0	0	0	0.0500148	0	0.0195089	0.224536	0.0133129	0.0986981	0	0.0656237	0.00724048	0	0	0.0408926
TCGA-94-8490-01A	0.267745	0	0.0391328	0.0713305	0.0473355	0.0520582	0	0	0	0.00882571	0	0.0543422	0.00234053	0.0760864	0.0853954	0.100723	0.0424781	0.0676488	0.0845578	0	0	0
TCGA-94-8491-01A	0.341098	0	0.0558488	0.0933181	0	0.172042	0	0.0170581	0.00418899	0	0.0154777	0.00803714	0.0322372	0.0645941	0.0146548	0.128202	0	0.0208909	0	0.0187287	0	0.0136236
TCGA-94-A4VJ-01A	0.0846844	0	0.0292609	0.0483911	0	0.18167	0	0.00263779	0.0201926	0	0.012631	0.0307808	0.0120865	0.287932	0.0448551	0.131523	0.0546077	0.0385061	0.0202414	0	0	0
TCGA-94-A5I4-01A	0.294178	0	0.0489278	0	0	0.147658	0.00279199	0.00127673	0.0390096	0	0	0	0.014446	0.298436	0.00701644	0.0389036	0	0.0172024	0	0.0771818	0	0.0129711
TCGA-94-A5I6-01A	0.103246	0	0.00956317	0	0.0773513	0.239887	0	0	0	0	0.0186914	0	0	0.371741	0	0.106448	0	0.0171739	0	0.0524183	0	0.00347876
TCGA-95-7039-01A	0.155668	0	0.0146639	0.114713	0	0.231209	0.0240285	0	0	0	0.0291238	0	0.00274959	0.128525	0.0706802	0.162875	0	0.021627	0.0441365	0	0	0
TCGA-95-7043-01A	0.179674	0	0.14151	0.091755	0	0.175999	0	0.0236224	0.0379844	0	0.00957281	0.00780933	0.00371054	0.0768235	0.0464553	0.174649	0.00599865	0	0.0244361	0	0	0
TCGA-95-7562-01A	0.227794	0	0.0362723	0.0685425	0	0.247954	0	0.0382873	0.0107557	0	0.0337693	0	0.0148653	0.126348	0.0692863	0.108668	0	0	0.0156092	0	0	0.00184691
TCGA-95-7567-01A	0.101999	0	0.0963643	0.074106	0	0.224836	0.0180874	0.015287	0.0418552	0	0.0440861	0	0.0111553	0.0127799	0.096901	0.223846	0.00200813	0.0184343	0.018255	0	0	0
TCGA-95-7944-01A	0.0139355	0	0.00263888	0.19303	0	0.150939	0.114023	0.0136722	0.00196441	0	0.158658	0.0156161	0.0190964	0.0752806	0.0997256	0.114334	0	0.00224153	0.0248441	0	0	0
TCGA-95-7947-01A	0.179584	0	0.0879472	0.0749202	0	0.190078	0.0074048	0.0274721	0	0	0.043058	0	0.00747427	0.0727875	0.0547084	0.208346	0	0.0305316	0.0138636	0	0	0.00182408
TCGA-95-7948-01A	0.138032	0	0.198466	0.077622	0	0.17581	0	0.00823856	0	0	0	0.0191028	0.0591581	0	0.0147341	0.169551	0.0287725	0.0734889	0.0370245	0	0	0
TCGA-95-8039-01A	0.0389213	0.00507797	0.00346448	0.0188653	0	0.32649	0	0	0.012279	0	0.0270891	0.0168848	0.0411495	0.0139354	0.0415005	0.212087	0.0909563	0.0787684	0.0683804	0	0	0.00415052
TCGA-95-8494-01A	0.0269425	0.00955917	0	0	0	0.162135	0.0210297	0.00617805	0	0	0.00944957	0.0262476	0.209588	0.0030672	0	0.187403	0.134656	0.133093	0.070651	0	0	0
TCGA-95-A4VK-01A	0.221186	0.00132453	0	0.139024	0	0.206618	0	0.0699218	0.00171488	0	0.0281612	0	0.0642709	0.135144	0.0735131	0.0295291	0	0.00853005	0.0210624	0	0	0
TCGA-95-A4VN-01A	0.015863	0.0289245	0	0.0401668	0	0.316779	0.0113972	0.0448786	0	0	0	0.0366238	0	0.0691467	0.0981545	0.296297	0	0.0319318	0	0	0	0.00983745
TCGA-95-A4VP-01A	0.282989	0	0.0652892	0.0973849	0	0.172339	0.0141731	0.0225465	0.00692549	0	0.038499	0.00351765	0.0179075	0.0582588	0.0391444	0.143844	0	0.0128336	0.0243483	0	0	0
TCGA-96-7544-01A	0.0883527	0	0.0611302	0.0159419	0	0.244505	0.00548161	0.00756155	0	0	0.0321042	0	0.0205754	0.136866	0.0701743	0.221434	0.0119666	0.0369926	0.0342211	0	0	0.0126925
TCGA-96-7545-01A	0.111254	0.0234389	0	0.0489629	0	0.262879	0.00886517	0	0	0	0.0555567	0	0.0198184	0.128266	0.0441758	0.199494	0.0146516	0.00695507	0.0677454	0	0	0.00793714
TCGA-96-8169-01A	0.256718	0	0.129821	0	0	0.0612752	0	0.0132525	0.0507008	0	0.0248588	0.0221692	0.0175169	0.177907	0.0145674	0.122613	0	0.0215578	0.0769265	0	0.000469081	0.00964595
TCGA-96-8170-01A	0.135473	0	0.122132	0.0173238	0	0.20824	0	0	0	0	0.0468304	0	0.0371158	0.123177	0.000996507	0.214744	0.00758531	0.0384799	0.0299634	0	0	0.0179389
TCGA-96-A4JK-01A	0.0718913	0	0.0392618	0.0865686	0	0.220051	0.0456539	0.0107056	0	0	0.0710901	0	0	0.176692	0.0695109	0.17626	0	0	0.0323144	0	0	0
TCGA-96-A4JL-01A	0.106261	0	0	0.117816	0	0.23594	0.00988596	0.0402507	0.010846	0	0.0314252	0.0195975	0.0384984	0.122792	0.127327	0.0899569	0	0.0123736	0.035719	0	0.0013129	0
TCGA-97-7546-01A	0.0555948	0.0196297	0.0133197	0	0	0.399928	0.0104015	0	0	0	0.0632984	0	0.0639224	0.0408714	0.05847	0.178868	0.00439785	0.0332976	0.0558278	0	0	0.00217277
TCGA-97-7547-01A	0.178626	0	0.0466445	0.110772	0	0.251804	0	0	0	0	0	0	0.0533424	0.11345	0.0277128	0.132702	0	0	0.0849455	0	0	0
TCGA-97-7552-01A	0.148075	0.0168515	0.0872281	0.145116	0	0.186196	0	0.0138331	0.0202042	0	0.0526836	0.0104659	0.0243409	0.103296	0.0716498	0.0805382	0	0.00355153	0.0359696	0	0	0
TCGA-97-7553-01A	0.156255	0	0.0279655	0.0237651	0	0.271282	0.00600322	0	0	0	0.0399439	0.0135364	0.0474884	0.160453	0.0186958	0.130097	0	0.0250727	0.0530861	0	0	0.0263555
TCGA-97-7554-01A	0.125262	0	0.0268863	0.0900074	0	0.195932	0.000200771	0.0374737	0.00512277	0	0	0.00368867	0	0.190698	0.0219153	0.242904	0.00476558	0.0302464	0.0216586	0	0	0.00323873
TCGA-97-7937-01A	0.0464858	0	0.0216363	0.00730633	0	0.141374	0	0.0182112	0.0103881	0	0.0474891	0	0	0.259774	0.0483482	0.275109	0.0118268	0	0.109868	0	0	0.00218385
TCGA-97-7938-01A	0.136594	0	0.00910069	0.165195	0	0.1642	0.00053503	0.0594018	0	0	0	0.0047779	0.0325929	0.119549	0.0167407	0.114371	0	0.0415029	0.126706	0	0	0.00873265
TCGA-97-7941-01A	0.11716	0	0	0.0299839	0	0.197121	0	0.0416191	0.0171021	0	0.040674	0	0.0354127	0.0660442	0.03832	0.257051	0.0363654	0.0143442	0.108802	0	0	0
TCGA-97-8171-01A	0.144079	0	0.0362105	0	0	0.118206	0	0.0313919	0	0	0.0110683	0.00368048	0.00747749	0.309176	0.00829636	0.287613	0	0.017297	0.0255036	0	0	0
TCGA-97-8172-01A	0.0692178	0.174293	0	0.0909738	0	0.25299	0.0157275	0	0	0	0.0455334	0	0.0233914	0.0686301	0.010523	0.147816	0	0.0278807	0.0730233	0	0	0
TCGA-97-8174-01A	0.147523	0	0.0903384	0.0298459	0	0.223805	0.00186364	0.0143561	0	0	0.0472527	0	0.0508075	0	0.0645735	0.231521	0	0.0417687	0.0563446	0	0	0
TCGA-97-8175-01A	0.0107131	0.0135511	0	0.00774823	0	0.156295	0.00405637	0.00396807	0	0	0.0243637	0	0.0700799	0.189958	0.0187441	0.201597	0.212492	0.0358069	0.0414577	0	0	0.00916869
TCGA-97-8176-01A	0.0307308	0.0192541	0	0.0649915	0	0.161876	0	0	0	0	0	0.0351278	0.0737592	0.152458	0.00896646	0.251841	0	0.0157051	0.161739	0	0	0.0235512
TCGA-97-8177-01A	0.0868766	0	0.00626138	0.0485182	0	0.174695	0	0.0358198	0.0124043	0	0.00328211	0.0110965	0.0510711	0.157578	0.0120574	0.208439	0.0916365	0.0428003	0.0574637	0	0	0
TCGA-97-8179-01A	0.0405451	0	0.00364882	0.0511813	0	0.0845569	0	0.0350344	0.0114861	0	0.0112359	0.0151803	0.0651739	0.212387	0.0286765	0.232463	0.0731399	0.0497232	0.0590959	0	0.0264714	0
TCGA-97-8547-01A	9.76e-05	0.00525274	0.00456039	0.0195873	0	0.101183	0	0.00675754	0.00361969	0	0	0.0246133	0	0.545242	0	0.133093	0	0.0959008	0.0600925	0	0	0
TCGA-97-8552-01A	0.0346398	0.0654641	0	0.0349605	0	0.240899	0	0	0	0	0.0277785	0.00447086	0.0793255	0.0599481	0.0259794	0.251117	0.0811019	0.0232629	0.071053	0	0	0
TCGA-97-A4LX-01A	0.157945	0	0.117997	0.0881888	0	0.206545	0.0115549	0.00485433	0.0275195	0	0.0352069	0	0.0246003	0.0143512	0.0699878	0.184848	0.015294	0.0148816	0.0262253	0	0	0
TCGA-97-A4M0-01A	0.0599031	0	0.00919384	0.0924448	0	0.33563	0	0	0.0363745	0	0.0146662	0.0257123	0.0855851	0	0.048751	0.135406	0.0756535	0.0245509	0.0561284	0	0	0
TCGA-97-A4M1-01A	0.0485989	0	0	0.0435623	0	0.170567	0	0.0154276	0	0	0.0167567	0.025996	0.080987	0.207166	0.00942054	0.192873	0.015929	0.0181906	0.154525	0	0	0
TCGA-97-A4M2-01A	0.146764	0	0.0952263	0.0513078	0	0.184861	0	0.0204768	0	0	0.0472856	0.00328198	0.0413713	0.19571	0.0184143	0.129197	0.00629256	0.0117467	0.0476069	0	0	0.00045893
TCGA-97-A4M3-01A	0.250024	0	0.0616958	0.0487836	0	0.247384	0	0.0378751	0	0	0	0.0273459	0.0616524	0.0198472	0	0.184583	0	0.054829	0	0.00597977	0	0
TCGA-97-A4M5-01A	0.0979361	0	0	0.0340043	0	0.205239	0	0.0163125	0	0	0.0629077	0.0246384	0.0417858	0.113977	0.0243323	0.236608	0	0.0396977	0.102561	0	0	0
TCGA-97-A4M6-01A	0.103217	0	0	0.0919105	0	0.224983	0	0.00659488	0.000357245	0	0	0.0245762	0.0339465	0.120516	0.120164	0.131315	0.0194986	0.0419526	0.0780743	0	0	0.00289296
TCGA-97-A4M7-01A	0.034972	0.0402035	0.00794584	0.0366837	0	0.305789	0	0.00112573	0.00681844	0	0.0111104	0.0209989	0.078292	0.0240184	0.0601631	0.167776	0.0494864	0.0489847	0.105632	0	0	0
TCGA-98-7454-01A	0.117442	0	0.0270106	0	0	0.35062	0.0318264	0.0159893	0	0	0.0465349	0	0	0.0616808	0.0640217	0.195691	0	0.0278235	0.0382948	0	0	0.0230656
TCGA-98-8020-01A	0.0486992	0	0.00610131	0.0303466	0	0.270576	0.0040184	0	0	0	0.0664922	0	0	0.370978	0.0682121	0.0897955	0.00478909	0.0106264	0	0.0293659	0	0
TCGA-98-8021-01A	0.238262	0	0.198871	0.025685	0	0.158476	0	0.0164724	0	0	0.0045483	0.0496727	0	0.110312	0.0167825	0.104083	0	0.0200637	0.0562942	0	0	0.000476462
TCGA-98-8022-01A	0.0300205	0.0223359	0	0.0376696	0	0.188134	0	0.0682078	0.0123892	0	0.0762844	0	0	0.35886	0.0527951	0.099755	0	0.0400459	0.0135021	0	0	0
TCGA-98-8023-01A	0	0.0423357	0.0131886	0.0888763	0	0.218619	0.000613038	0.0121894	0.00217653	0	0.023907	0.0322119	0.00967681	0.209179	0.147507	0.118983	0	0	0.080537	0	0	0
TCGA-98-A538-01A	0.163135	0	0.180218	0.0179751	0	0.205033	0	0.0268535	0.00106902	0	0.0221906	0.016546	0.00774334	0.114495	0.0685189	0.15538	0	0	0.0103691	0	0	0.0104729
TCGA-98-A539-01A	0.0371579	0.0630821	0	2.32e-05	0	0.299461	0	0	0.00275907	0	0.0230567	0	0.0375486	0.201981	0.00647293	0.158865	0	0.019348	0	0.133544	0	0.0167
TCGA-98-A53A-01A	0.241532	0	0.149052	0.110774	0	0.184863	0.01902	0.0579383	0	0	0	0.0366611	0.0177251	0.0385766	0.0278922	0.0739358	0	0.00732085	0.0347086	0	0	0
TCGA-98-A53B-01A	0.101111	0	0.00710609	0.0418222	0	0.1596	0	0.0127853	0	0	0.0487783	0.0020929	0	0.313765	0.0590155	0.177658	0	0.00890719	0.0673579	0	0	0
TCGA-98-A53H-01A	0.254075	0	0.0784172	0.0527661	0	0.184906	0.0108256	0	0.00604081	0	0.0384427	0	0.0491473	0.137963	0.0470704	0.0806996	0	0.0331322	0.026514	0	0	0
TCGA-98-A53I-01A	0.219689	0.0365799	0	0.05843	0	0.116328	0.00172628	0.0784186	0.00411002	0	0.0312157	0.0366654	0.0411087	0.166538	0.0486138	0.0804915	0	0.00265298	0.0774322	0	0	0
TCGA-98-A53J-01A	0.0886059	0	0.0616018	0.0557436	0	0.154084	0	0.082135	0	0	0.0286079	0	0.00169036	0.192049	0.0284433	0.189258	0	0.0849836	0	0.0323794	0	0.000418429
TCGA-99-7458-01A	0.106491	0	0.0079198	0.0277719	0	0.30537	0.010804	0	0.00422767	0	0.0141846	0.04368	0.0237843	0.12128	0.0269235	0.15343	0.0127231	0.0549682	0.086442	0	0	0
TCGA-99-8025-01A	0.163928	0	0.13831	0.00162253	0	0.13367	0	0.0137329	0.01528	0	0.0423746	0	0	0.238921	0.0421163	0.187428	0	0.00119225	0.0214237	0	0	0
TCGA-99-8028-01A	0.106912	0	0.0744625	0.114967	0	0.294747	0.0130546	0	0.0116263	0	0	0.0160933	0	0.139153	0.0651254	0.131167	0	0.00708295	0.0244669	0	0	0.00114136
TCGA-99-8032-01A	0.320416	0	0.200644	0.0619391	0	0.118374	0.019998	0	0.0235603	0	0	0	0.000502132	0.130375	0.00325552	0.0670604	0	0.0108066	0.038993	0	0	0.00407654
TCGA-99-8033-01A	0.0207284	0.00230325	0.0165292	0.00405062	0	0.194215	0.0437263	0.101853	0.0093972	0	0.0695805	0.121358	0.0370767	0.108308	0.0133864	0.00259596	0	0.212452	0.0327706	0	0	0.00966799
TCGA-99-AA5R-01A	0.184899	0	0.0503747	0.0382527	0	0.36164	0	0.0030635	0	0	0.0404572	0.019908	0.0356932	0.12504	0.0302026	0.0789711	0	0.00678856	0.0247099	0	0	0
TCGA-J1-A4AH-01A	0.0782399	0	0.224232	0.00493856	0	0.0900092	0.0255851	0.0275628	0.00326728	0	0.0520021	0	0	0.277891	0.0492353	0.145359	0	0	0.0216782	0	0	0
TCGA-J2-8192-01A	0.0658339	0	3.58e-05	0.00891803	0	0.249057	0	0	0	0	0.0287699	0	0.0255721	0.135137	0.012546	0.290796	0.0568183	0.0510316	0.0550962	0	0	0.020387
TCGA-J2-8194-01A	0.110407	0	0.0455596	0	0	0.193915	0.01399	0	0	0	0.0103903	0.00313297	0.0997019	0.0548133	0.0493502	0.279335	0.0420739	0	0.045789	0	0	0.0515424
TCGA-J2-A4AD-01A	0.183259	0	0.0859307	0.0551233	0	0.181037	0	0.00437798	0	0	0	0.0272522	0.00979545	0.165284	0	0.126186	0	0.0768729	0.0848815	0	0	0
TCGA-J2-A4AE-01A	0.244944	0	0.158691	0.028606	0	0.260892	0	0.032427	0	0	0.0180004	0	0	0.0333056	0.0437598	0.129016	0	0.0232078	0.02715	0	0	0
TCGA-J2-A4AG-01A	0.257091	0	0.0213115	0.0726996	0	0.358354	0.00421705	0	0	0	0.0252928	0	0.0470567	0.0361509	0.00347242	0.106398	0	0.0607899	0	0.00349206	0.00367418	0
TCGA-L3-A4E7-01A	0.0855287	0	0.0822416	0.00961459	0	0.115181	0	0.0150433	0.0430638	0	0.0180062	0.0190142	0	0.225015	0.107463	0.153261	0	0.0300342	0.0653565	0	0	0.0311769
TCGA-L3-A524-01A	0.0688266	0	0.0169983	0.0326277	0	0.0905005	0	0.040555	0.0130869	0	0.0407023	0	0	0.395796	0.0729751	0.212443	0	0	0.0154883	0	0	0
TCGA-L4-A4E5-01A	0.103559	0	0.023419	0.0952146	0	0.267995	0	0	0.0020636	0	0	0.0320795	0	0.240859	0.0510846	0.159446	0	0.00920586	0	0.0150737	0	0
TCGA-L4-A4E6-01A	0.0609488	0	0.0125101	0.00495238	0	0.191838	0	0	0	0	0.0278328	0	0.0176472	0.224236	0.0141625	0.404045	0.000165312	0.00834088	0.0330343	0	0	0.000286947
TCGA-L9-A443-01A	0.222823	0	0.0298353	0.0781049	0	0.332076	0	0.035158	0.00242759	0	0	0.0482578	0.0302927	0.0756344	0.0364273	0.052438	0	0.00383652	0.0526881	0	0	0
TCGA-L9-A444-01A	0.124426	0	0.0575313	0.135465	0	0.263874	0.0326347	0.0188153	0.0116845	0	0.0692064	0.018061	0.0316551	0.0691062	0.0637059	0.0524405	0	0.00114072	0.0502528	0	0	0
TCGA-L9-A50W-01A	0.315749	0	0.0386552	0.0149292	0	0.166333	0	0.00751728	0.0226238	0	0	0.0543422	0.0355419	0.0538864	0.0111259	0.0468628	0.0475485	0.0125362	0.168051	0	0	0.00429727
TCGA-L9-A5IP-01A	0.164882	0	0.232291	0.0361754	0	0.0721969	0	0.0310972	0.0256753	0	0.0344743	0.0493289	0.00953294	0.176396	0.0211588	0.059052	0	0	0.0453305	0	0.0172361	0.0251725
TCGA-L9-A743-01A	0.11193	0	0.0803879	0.0120268	0	0.241103	0.0567972	0.0267034	0	0	0.0702507	0	0.0213125	0.0439474	0.0495474	0.170687	0.0103762	0.0772758	0.027655	0	0	0
TCGA-L9-A7SV-01A	0.116136	0	0.0421221	0.0558778	0	0.284479	0	0.0762701	0	0	0.0186042	0.00175334	0.0124712	0.00392725	0.0706587	0.266086	0	0.0401732	0.0114413	0	0	0
TCGA-L9-A8F4-01A	0.130653	0	0.110698	0.0973661	0	0.160922	0.0674941	0.0270677	0.00396454	0	0.0399473	0	0.00562454	0.139692	0.054756	0.154752	0	0	0.00706228	0	0	0
TCGA-LA-A446-01A	0.185068	0	0	0.065486	0	0.144431	0	0.0662191	0	0	0.0504384	0	0.0393901	0.231603	0	0.114676	0	0.0373312	0.0264812	0.0388749	0	0
TCGA-LA-A7SW-01A	0	0.0135596	0	0.00835613	0.0260899	0.0484863	0.0669699	0	0.00389774	0	0.0407463	0	0	0.506687	0	0.171266	0	0	0	0.0438224	0	0.0701185
TCGA-MF-A522-01A	0.0473663	0	0.00545811	0.274596	0	0.0400971	0.142646	0.00156879	0	0	0.118084	0	0.0482641	0.0379141	0.0220953	0.144731	0	0.11718	0	0	0	0
TCGA-MN-A4N1-01A	0.134941	0	0.0189282	0.0433205	0	0.207124	0	0.0248715	0.0420891	0	0.00998684	0	0.0191453	0.282372	0	0.134943	0	0.0452141	0.0367983	0	0	0.000266968
TCGA-MN-A4N4-01A	0.0898808	0	0.0943656	0.0502186	0	0.0491743	0.0307994	0.017613	0.018557	0	0.0180734	0	0	0.429787	0.0212131	0.139161	0	0	0.0411567	0	0	0
TCGA-MN-A4N5-01A	0.123041	0	0.0531297	0.0883069	0	0.256521	0.00119793	0.0961299	0	0	0.0591638	0.004564	0.0160685	0.0378657	0.0893756	0.156398	0	0.0052383	0.0129997	0	0	0
TCGA-MP-A4SV-01A	0.0716231	0	0.0634056	0.0867187	0	0.338296	0.0169225	0.0116346	0	0	0.0987543	0	0.023048	0.0653452	0.0605304	0.131328	0	0.0188144	0.0135792	0	0	0
TCGA-MP-A4SW-01A	0.270344	0	0.143593	0.0489458	0	0.165103	0.00865855	0	0.00968584	0	0.00340253	0.0146232	0.0260887	0.10653	0.00398353	0.130766	0	0.0180283	0.0502477	0	0	0
TCGA-MP-A4SY-01A	0.167839	0	0.036408	0.00951169	0	0.134564	0	0	0	0	0.0134961	0.0100424	0.00161652	0.294559	0.0127269	0.209494	0.0333923	0.0168127	0.0591618	0	0	0.000374963
TCGA-MP-A4T4-01A	0.0821103	0	0.00559136	0.0674346	0	0.278518	0.00575432	0.0124444	0.0240539	0	0.0333838	0.041479	0.00860915	0.129659	0.0708777	0.150874	0	0.0182364	0.0709737	0	0	0
TCGA-MP-A4T6-01A	0.1947	0	0.078093	0.0368192	0	0.238777	0	0.0094458	0.00471833	0	0.034897	0	0.0089937	0.206236	0.0594351	0.0860691	0.00627349	0.00661493	0.0289274	0	0	0
TCGA-MP-A4T7-01A	0.0338926	0.00985175	0.00228959	0.0503555	0	0.195043	0	0.0482665	0.0126207	0	0.0363576	0.0155685	0.0214385	0.0898665	0.0334345	0.239167	0	0.170538	0.0371766	0	0	0.00413391
TCGA-MP-A4T8-01A	0.0560442	0	0.0128595	0.0228749	0	0.0786775	0	0.00676136	0.0213937	0	0.0112353	0.00896754	0	0.342253	0	0.130825	0	0.272679	0.0354291	0	0	0
TCGA-MP-A4T9-01A	0.162227	0	0.0148069	0.0513184	0	0.219221	0.00218899	0	0	0	0.0637724	0	0.0408081	0.174224	0.0228915	0.171224	0.00222548	0.0224343	0.0501583	0	0	0.00249946
TCGA-MP-A4TA-01A	0.0708417	0	0.0671526	0.0733089	0	0.259896	0	0.048184	0	0	0.0830905	0.0234374	0.027517	0.115811	0.0219113	0.128516	0	0.0803341	0	0	0	0
TCGA-MP-A4TC-01A	0.120174	0	0.016463	0	0	0.076483	0.00149716	0.00720366	0.00231753	0.034543	0	0	0	0.369484	0.0774667	0.243033	0	0	0	0.0456112	0	0.00572384
TCGA-MP-A4TD-01A	0.292484	0	0.22362	0.0532522	0	0.148046	0.0088891	0.023359	0	0	0.00104064	0	0	0.171104	0	0.0615501	0	0.0166546	0	0	0	0
TCGA-MP-A4TE-01A	0.302584	0	0.376991	0.00981222	0	0.0508756	0	0.0172653	0.0098375	0	0	0.0341336	0	0.0776577	0	0.0560547	0	0.0306276	0.00163697	0	0	0.032524
TCGA-MP-A4TF-01A	0.199274	0	0.217532	0.0857089	0	0.131365	0	0.0283739	0	0	0	0	0.0172094	0.188553	0.0426728	0	0	0.0464869	0	0.0137846	0.00789266	0.0211464
TCGA-MP-A4TH-01A	0.215316	0.0658716	0.0980412	0.0698621	0	0.167949	0.00837337	0.0236588	0	0	0	0.0453519	0.0171892	0.0505632	0.0253589	0.163116	0	0.0151066	0.0342422	0	0	0
TCGA-MP-A4TI-01A	0.118453	0	0.0155531	0	0	0.227282	0.0204426	0.0271637	0.0113273	0	0.0361736	0.00356253	0	0.206389	0.0811235	0.19312	0	0.0339937	0.0247674	0	0	0.000649404
TCGA-MP-A4TJ-01A	0.14459	0	0.0742875	0.0502034	0	0.302824	0.0351225	0.0160964	0	0	0.0746866	0	0	0.114362	0.075534	0.0937129	0	0.0123925	0	0.00618841	0	0
TCGA-MP-A4TK-01A	0.0445651	0.0287282	0.0126047	0.0280505	0	0.197784	0.0140724	0	0.00242342	0	0.0492692	0	0.00158436	0.356669	0.0399882	0.173144	0.0155385	0.0041661	0.0314127	0	0	0
TCGA-MP-A5C7-01A	0.174132	0	0.055035	0.0262339	0	0.185116	0	0.0336935	0	0	0.0427193	0.111834	0.0435657	0.0515141	0	0.185769	0	0.0903879	0	0	0	0
TCGA-NC-A5HD-01A	0.177465	0	0.169567	0.0424959	0	0.0744313	0	0.0332363	0	0	0.0441085	0.0186434	0.03535	0.0656798	0	0.0466866	0	0.275965	0.0163715	0	0	0
TCGA-NC-A5HE-01A	0.088088	0	0.0136945	0.231886	0	0.0851254	0.0816824	0.0212492	0.00981596	0	0.0482691	0	0.0218926	0.117758	0.100246	0.15927	0.00120185	0	0.0198207	0	0	0
TCGA-NC-A5HF-01A	0	0.0238568	0.0301607	0.0248292	0	0.0817224	0	0.102259	0	0	0.0343661	0.0567524	0.00466373	0.255649	0	0.140811	0.0517345	0.0586785	0.134517	0	0	0
TCGA-NC-A5HG-01A	0.0105028	0.00994734	0	0.280072	0	0.0920102	0	0	0.030965	0	0	0.0528507	0.0793448	0.158104	0.021733	0.133421	0	0.0777476	0.031754	0	0.00134998	0.0201976
TCGA-NC-A5HH-01A	0.0885457	0	0.0225284	0.128552	0	0.269197	0.0767705	0.00501945	0	0	0.0785506	0	0.0179506	0.0583614	0.0826754	0.150543	0.00176383	0	0.0195419	0	0	0
TCGA-NC-A5HI-01A	0.200099	0	0.00309699	0.15728	0	0.214835	0	0	0	0	0	0	0	0.225278	0.0408607	0.123425	0.0117752	0.00213855	0	0	0	0.0212118
TCGA-NC-A5HJ-01A	0.126871	0	0.0212639	0.126489	0	0.20039	0.013513	0.0212821	0	0	0.0519642	0	0.0349344	0.0744199	0.0384442	0.214067	0	0.0563525	0.0200087	0	0	0
TCGA-NC-A5HK-01A	0.124335	0	0.0452747	0.131614	0	0.0575401	0	0.0470989	0.0211869	0	0	0.0943164	0.0160095	0.0482518	0.0251786	0.0527378	0	0.28615	0.0487418	0	0	0.00156472
TCGA-NC-A5HL-01A	0.0365986	0.0342646	0	0.102246	0	0.215395	0.0582241	0	0	0	0.0618953	0	0.00475292	0.205442	0.105698	0.154078	0	0	0.0214049	0	0	0
TCGA-NC-A5HM-01A	0.205395	0	0.0692845	0	0	0.168879	0	0.0574501	0	0	0.021604	0.0268221	0	0.200328	0.157778	0.0301758	0	0.0268216	0	0.0295755	0	0.00588611
TCGA-NC-A5HN-01A	0.0327682	0	0.0940245	0.126213	0	0.180833	0.0733237	0	0	0	0.106821	0	0	0.107003	0.119266	0.0941604	0	0.0399125	0.0256742	0	0	0
TCGA-NC-A5HO-01A	0.0864435	0	0.00929536	0.114077	0	0.0994078	0.0625424	0.0511544	0.0470926	0	0.065605	0	0.00265917	0.158577	0.0798501	0.120371	0	0.0341693	0	0.0511142	0	0.0176413
TCGA-NC-A5HP-01A	0.00128552	0.0187776	0.000415885	0.0512733	0	0.258481	0	0.0140017	0	0	0.0106364	0	0	0.456634	0	0.132755	0.00434288	0.00472654	0.0466699	0	0	0
TCGA-NC-A5HQ-01A	0.391109	0	0.0392104	0.103458	0	0.110382	0.0299609	0.0503673	0.00185136	0	0	0	0.00709846	0.118958	0.0172797	0.0539955	0	0.0763308	0	0	0	0
TCGA-NC-A5HR-01A	0.0813823	0	0.0109124	0.0265068	0	0.118772	0	0.0987646	0	0	0.0652242	0.0312538	0.00770897	0.0394508	0.165364	0.251526	0	0.0482449	0.0548895	0	0	0
TCGA-NC-A5HT-01A	0.205759	0	0.0722096	0.0442845	0	0.22179	0	0.0222474	0.00138408	0	0	0.128697	0.0592593	0.15468	0.036894	0.0364438	0	0	0	0.0133192	0.00303295	0
TCGA-NJ-A4YF-01A	0.282222	0	0.0398474	0.0852218	0	0.132384	0	0.0536172	0.0112816	0	0.0057394	0	0	0.295128	0.0160342	0.0566414	0	0	0	0.0186275	0	0.00325519
TCGA-NJ-A4YG-01A	0.0818455	0	0.0422906	0.0346248	0	0.214921	0	0.033698	0.0127011	0	0.00779395	0.0195765	0.0290113	0.130157	0.0207762	0.188011	0.0747008	0.0395889	0.0613574	0	0	0.00894663
TCGA-NJ-A4YI-01A	0.050842	0	0.0147046	0.0103277	0	0.102161	0	0.0115024	0.0149377	0	0.0167398	0.00962876	0.115248	0.23564	0.00509007	0.243243	0.1096	0.0025791	0.0397163	0	0	0.0180397
TCGA-NJ-A4YP-01A	0.086546	0	0.0759638	0.0803004	0	0.167199	0.00820043	0.0205732	0.0212041	0	0.063361	0	0.0015603	0.149945	0.0507988	0.184483	0	0.0593017	0.0275232	0	0	0.00303969
TCGA-NJ-A4YQ-01A	0.0633806	0.0540288	0.0149263	0.117368	0	0.131643	0.0233291	0.03557	0.012667	0	0.034483	0	0	0.30471	0.0807292	0.0907789	0	0	0.0363868	0	0	0
TCGA-NJ-A55A-01A	0.154768	0.0555303	0.027979	0.065368	0	0.28931	0	0.0134244	0	0	0.0328755	0	0.024638	0	0.0595866	0.122285	0.0286793	0.0226452	0.102911	0	0	0
TCGA-NJ-A55O-01A	0.187888	0	0.0143484	0.0741585	0	0.173528	0	0.0238214	0.00309424	0	0	0.0441762	0.0340137	0.119182	0.00904594	0.240112	0	0.039819	0.0312966	0	0.00551636	0
TCGA-NJ-A55R-01A	0.0916227	0.130916	0.153428	0	0	0.135213	0	0.0144445	0	0	0.0141995	0	0	0.344761	0.0124463	0.0560689	0	0	0.0469006	0	0	0
TCGA-NJ-A7XG-01A	0.0883816	0	0.163838	0.00975105	0	0.256051	0	0.0176808	0.0062954	0	0	0.0636696	0.0098588	0	0.0145377	0.121433	0.044389	0.0842398	0.119875	0	0	0
TCGA-NK-A5CR-01A	0.187412	0	0.231567	0.0612646	0	0.159641	0.00421457	0.024206	0.00756993	0	0	0	0.0472531	0.159923	0.0108284	0.0429212	0	0.0109244	0	0.0472732	0.00412917	0.000872192
TCGA-NK-A5CT-01A	0.166697	0	0.0545402	0.18255	0	0.145293	0	0.0487238	0.000972112	0	0.00765504	0	0.0323337	0.102861	0.00913777	0.00200406	0	0.0310059	0	0.173077	0.00182468	0.0413242
TCGA-NK-A5CX-01A	0.116036	0	0.131748	0.0396725	0	0.173957	0	0.0382961	0.000299872	0	0.0344116	0.00894233	0	0.137355	0.137621	0.146945	0	0	0.0295568	0	0	0.00515795
TCGA-NK-A5D1-01A	0.418028	0	0.0710594	0.0691196	0	0.0808545	0	0.0225364	0.0178124	0	0	0	0.00917004	0.279209	0.0157981	0	0	0	0.0164128	0	0	0
TCGA-NK-A7XE-01A	0	0.0127912	0.00151015	0.111384	0	0	0.0323576	0.126253	0.00668331	0	0.0069944	0.0517742	0.0960437	0.135143	0.0332852	0.0661514	0	0.276565	0.043064	0	0	0
TCGA-O1-A52J-01A	0.00339887	0.00212483	0	7.17e-05	0	0.210496	0	0	0.00868909	0	0.00911918	0.0124861	0.266786	0.129498	0.0184042	0.190438	0.0429051	0.0469455	0.0586377	0	0	0
TCGA-O2-A52N-01A	0.0948537	0	0.00931721	0.0427346	0	0.153109	0.0429199	0.0418527	0	0	0.108164	0	0.0188561	0.084976	0.0680584	0.234217	0	0.0678991	0.0330415	0	0	0
TCGA-O2-A52Q-01A	0.00981546	0	0	0.0411365	0	0.177674	0.0166446	0	0.00742446	0	0.0383341	0	0	0.449518	0.117891	0.126299	0	0	0.0152628	0	0	0
TCGA-O2-A52S-01A	0.144306	0	0.0607314	0.0256639	0	0.10812	0.0273877	0.0329131	0.0369813	0	0.0498106	0	0.000766171	0.243981	0.122768	0.126139	0.000321947	0	0.0201102	0	0	0
TCGA-O2-A52V-01A	0.0721459	0	0	0.0166146	0	0.242692	0	0	0	0	0.0429814	0	0	0.378563	0.0333444	0.162004	0.00228368	0.0340818	0	0.0152886	0	0
TCGA-O2-A52W-01A	0.0855399	0	0.0142394	0.056943	0	0.168277	0	0.0224116	0	0	0.0533416	0	0.0500705	0.111418	0.063904	0.286983	0.0217853	0.0398413	0.0252457	0	0	0
TCGA-O2-A5IB-01A	0.224747	0	0.0921489	0.0753118	0	0.133259	0.0063094	0.00342964	0	0	0.0114078	0.00754083	0.0179977	0.0818771	0.0268209	0.119349	0	0.178098	0.0217026	0	0	0
TCGA-S2-AA1A-01A	0.220057	0	0.172711	0.00197739	0	0.329395	0	0	0	0	0.0308984	0.000801039	0.0172669	0.0891208	0.0319024	0.0537586	0.00541818	0.00393143	0.0427628	0	0	0
TCGA-XC-AA0X-01A	0.16302	0	0.11368	0	0.0144926	0.0991708	0.0286506	0	0	0	0.0511105	0	0	0.394156	0	0.0673483	0	0.0522531	0.0161186	0	0	0
