# Supplementary material for: Novel GIRlncRNA Signature for Predicting the Clinical Outcome and Therapeutic Response in NSCLC
Source: Front Pharmacol. 2022 Aug 3;13:937531. doi: 10.3389/fphar.2022.937531 (PMC9382191; doi:10.3389/fphar.2022.937531)
Supplement: Supplementary file 23 [file Table7.xlsx]

## Sheet: Table S7 KEGG analysis mRNAs in
	ID	Description	GeneRatio	BgRatio	pvalue	p.adjust	qvalue	geneID	Count	richfactor
hsa05165	hsa05165	Human papillomavirus infection	126/1988	331/8078	2.03e-08	6.58e-06	4.84e-06	10297/535/50617/527/9114/8992/523/526/528/51382/529/9550/534/51606/545/581/836/1026/1027/1277/1278/1280/1282/1284/1287/1288/1293/1297/1311/10488/148327/1387/1499/1857/1869/1956/5610/2033/2308/8322/8324/8325/2778/2932/3065/3280/57801/84667/23462/3133/3447/3452/3454/3551/3659/10379/9636/3678/3655/8516/3680/3685/3690/3691/182/284217/3908/3911/3912/3914/3915/3996/9794/84441/55534/5594/5595/4193/64398…	126	0.38
hsa05132	hsa05132	Salmonella infection	95/1988	249/8078	1.03e-06	0.000167007	0.000122788	60/71/55860/10121/10120/10097/10096/79026/113146/302/55207/10552/10092/81873/581/329/836/840/1434/1499/54205/26999/11258/84516/1778/1783/8655/140735/83658/63916/55770/10640/2318/79443/3320/3326/3551/3553/3725/3800/3831/89953/3836/3839/23643/4074/5606/6416/5594/5602/6300/5603/1432/5595/5599/197259/4609/4615/103910/10398/5058/5216/5286/5287/5289/5291/5293/9842/5420/5878/7879/9367/51209/5894/5898/57…	95	0.38
hsa04141	hsa04141	Protein processing in endoplasmic reticulum	65/1988	171/8078	5.87e-05	0.00476833	0.00350578	4287/581/100506742/10970/1410/8454/1603/79139/51009/3301/3337/54788/5611/9695/55741/5610/30001/10961/26232/26270/23193/3320/3326/3303/3304/3306/3312/23640/10808/10960/10905/57134/4217/5602/5599/4780/55968/10956/2923/9601/23645/9978/6185/56681/51128/10483/9632/9871/22872/6746/6747/6748/7186/23471/133022/7991/7323/7326/29979/51035/23190/80700/7993/7353/7466	65	0.38
hsa05210	hsa05210	Colorectal cancer	38/1988	86/8078	5.24e-05	0.00476833	0.00350578	10297/369/581/836/1026/1499/54205/1643/1956/2069/2932/3725/5594/5602/5595/5599/4292/4436/2956/2475/4609/4893/5291/5293/5296/51426/5880/5894/5898/5899/6198/4087/4088/83439/6934/7042/7046/7157	38	0.44
hsa05120	hsa05120	Epithelial cell signaling in Helicobacter pylori infection	32/1988	70/8078	9.1e-05	0.00591312	0.00434746	102/6868/535/50617/527/9114/8992/523/526/528/51382/529/9550/534/51606/836/2919/1956/3551/58494/83700/3725/4067/6416/5602/6300/5603/1432/5599/4233/5058/7082	32	0.46
hsa05205	hsa05205	Proteoglycans in cancer	74/1988	205/8078	0.000133741	0.00620939	0.00456528	60/71/369/817/836/857/1026/1277/1278/1499/1514/1634/1956/7430/2247/2260/2318/8322/8324/8325/2549/2817/3316/3339/3480/3481/8826/3678/3685/3690/3710/4060/5594/6300/5603/1432/5595/4193/4233/4313/4318/4478/2475/4609/79923/4893/84309/5058/27250/5291/5293/5296/5328/5499/5501/4659/5829/5894/6198/6383/6385/6548/4087/6774/7042/7078/7157/7291/7422/7472/7474/81029/7476/7478	74	0.36
hsa04520	hsa04520	Adherens junction	32/1988	71/8078	0.000127006	0.00620939	0.00456528	52/60/71/87/999/1387/1457/1459/1460/1495/1499/1956/2033/2260/3480/8826/5594/5595/4233/25945/5795/5797/5880/4088/6615/6591/117178/83439/6934/7046/7082/8936	32	0.45
hsa05225	hsa05225	Hepatocellular carcinoma	62/1988	168/8078	0.00022784	0.00740481	0.00544418	60/71/10297/369/8289/57492/196528/581/598/1026/1029/1499/1643/1857/1869/1871/1956/8322/8324/8325/2549/2932/2941/2947/2950/2952/3480/3481/4040/5594/5595/4233/2475/4609/4780/4893/55274/5291/5293/5296/51426/5728/5894/6198/6464/4087/4088/6599/6601/6604/6605/83439/6934/7042/7046/7157/7296/7472/7474/81029/7476/7478	62	0.37
hsa04142	hsa04142	Lysosome	50/1988	128/8078	0.000187475	0.00740481	0.00544418	20/8907/130340/8546/10947/410/535/50617/527/9114/51606/8763/1211/1497/5476/1508/1075/1509/1513/1514/1519/1520/1515/1522/2519/2548/2581/2588/2720/2760/84572/2799/2990/3073/8692/3425/3916/3920/27074/9741/55353/4074/4125/256471/51172/4758/4864/10577/6609/285362	50	0.39
hsa05215	hsa05215	Prostate cancer	40/1988	97/8078	0.000213345	0.00740481	0.00544418	367/369/1026/1027/10488/148327/1387/1499/1869/1871/1956/2033/2260/2308/2932/2950/3320/3326/3480/3551/5594/5595/4193/4314/4318/2475/4893/56034/80310/5156/5159/5291/5293/5296/5328/5728/5894/83439/6934/7157	40	0.41
hsa04010	hsa04010	MAPK signaling pathway	98/1988	294/8078	0.000378381	0.0111794	0.00821938	284/369/408/627/773/777/8911/781/93589/783/784/27091/59284/59283/836/1398/1435/1436/80824/1845/1847/1848/1945/1956/2005/2069/2247/2250/2252/2260/2318/2768/55970/3303/3304/3306/3312/3480/3481/3551/3553/3725/3727/4254/5606/6416/5607/4214/4215/4217/5594/5602/6300/5603/1432/5595/5598/5599/9479/7867/8550/4137/2122/4233/2872/4609/4615/4791/4803/4893/5058/5062/56034/80310/5156/5159/283748/123745/5495/55…	98	0.33
hsa04933	hsa04933	AGE-RAGE signaling pathway in diabetic complications	40/1988	100/8078	0.000453267	0.012276	0.00902557	183/581/836/1027/1277/1278/1281/1282/1284/1287/1288/2152/2308/3383/3553/3725/5594/5602/6300/5603/1432/5595/5599/4313/4893/5291/5293/5296/5333/5580/4087/4088/6772/6774/7042/7046/7056/7412/7422/7424	40	0.4
hsa05020	hsa05020	Prion disease	91/1988	273/8078	0.000604171	0.0125715	0.00924282	506/513/517/515/4508/581/730/100506742/836/857/4513/1329/1345/1349/1350/10488/148327/1457/1459/1460/1535/54205/116444/2932/3303/3304/3306/3312/3553/3710/3800/3831/89953/3915/5594/5602/6300/5603/1432/5595/5599/4688/4538/126328/55967/4696/4697/4698/4706/4707/54539/4711/4725/4851/5291/5293/5296/10105/5534/5580/5685/5690/5691/5693/5695/5702/5704/5707/5718/10213/5708/5709/9861/5713/5714/5880/6390/6392…	91	0.33
hsa04510	hsa04510	Focal adhesion	70/1988	201/8078	0.000657584	0.0125715	0.00924282	60/71/87/2909/329/857/1277/1278/1280/1282/1284/1287/1288/1293/1297/1311/1398/1499/1956/2318/2932/3480/3678/3655/8516/3680/3685/3690/3691/3725/284217/3908/3911/3912/3914/3915/5594/5602/5595/5599/4233/103910/10398/5058/5062/10298/55742/56034/80310/5156/5159/5291/5293/5296/8394/5499/5501/4659/5728/5829/5880/5894/6464/6696/7058/83660/7422/7424/7450/7791	70	0.35
hsa05167	hsa05167	Kaposi sarcoma-associated herpesvirus infection	68/1988	193/8078	0.000542254	0.0125715	0.00924282	64422/581/801/836/1232/1026/9976/1387/1437/1499/2919/54205/1869/1871/5610/2033/2247/11337/23710/2782/2783/59345/10681/55970/2932/3133/3383/3447/3452/3454/3459/3551/3665/10379/3710/3725/4067/6416/5594/5602/6300/5603/1432/5595/5599/2475/4609/4893/5289/5291/5293/5296/23533/5534/57580/5894/1827/6772/6774/29110/83439/6934/7098/7157/7186/7311/7314/7422	68	0.35
hsa04110	hsa04110	Cell cycle	47/1988	124/8078	0.000639311	0.0125715	0.00924282	51529/25847/51434/545/699/9184/891/8555/8881/8697/993/995/996/990/1022/1026/1027/1028/1029/1030/1031/1111/11200/1387/8454/1869/1871/2033/9700/2932/3065/8379/4172/4173/4174/4193/4609/5000/9978/2810/4087/4088/7029/7042/7157/7529/7534	47	0.38
hsa05212	hsa05212	Pancreatic cancer	32/1988	76/8078	0.000574397	0.0125715	0.00924282	369/581/598/1026/1029/1643/1869/1871/1956/3551/5594/5602/5595/5599/2475/5291/5293/5296/51426/5880/5894/5898/5899/6198/4087/4088/6772/6774/7042/7046/7157/7422	32	0.42
hsa05418	hsa05418	Fluid shear stress and atherosclerosis	51/1988	139/8078	0.000921865	0.0166448	0.0122376	60/71/90/92/93/9181/652/801/857/1499/1514/1535/2817/2941/2947/2950/2952/3320/3326/3383/3551/3553/3685/3690/3725/10365/6416/5607/4217/5602/6300/5603/1432/5598/5599/4313/4318/4688/4780/5291/5293/5296/5880/6383/6385/8878/7056/7157/7295/7412/7422	51	0.37
hsa05218	hsa05218	Melanoma	30/1988	72/8078	0.00103615	0.0177236	0.0130308	369/581/999/1026/1029/1643/1869/1871/1956/2247/2250/2252/2260/3480/5594/5595/4193/4233/4893/56034/80310/5156/5159/5291/5293/5296/51426/5728/5894/7157	30	0.42
hsa01522	hsa01522	Endocrine resistance	38/1988	98/8078	0.00124772	0.0202754	0.0149069	108/113/114/369/581/10498/1026/1027/1029/1031/1869/1871/1956/2778/3480/182/3725/5594/5602/6300/5603/1432/5595/5599/4193/4313/4318/2475/4851/4853/4893/5291/5293/5296/5894/6198/6464/7157	38	0.39
