# Supplementary material for: Novel GIRlncRNA Signature for Predicting the Clinical Outcome and Therapeutic Response in NSCLC
Source: Front Pharmacol. 2022 Aug 3;13:937531. doi: 10.3389/fphar.2022.937531 (PMC9382191; doi:10.3389/fphar.2022.937531)
Supplement: Supplementary file 24 [file Table8.xlsx]

## Sheet: Table S8 GO analysis mRNAs inte
	ONTOLOGY	ID	Description	GeneRatio	BgRatio	pvalue	p.adjust	qvalue	geneID	Count	richfactor
GO:0044389	MF	GO:0044389	ubiquitin-like protein ligase binding	117/4182	308/17697	9.63e-09	1.13e-05	1.02e-05	ABI2/ACTG1/ARIH1/ARRB1/ATP6V0C/ATXN3/AURKA/BAG6/BLZF1/CACYBP/CASP10/CBS/CCDC50/CCNB1/CCT2/CDK5RAP3/CDKN1A/CHEK2/CUL1/CUL2/CUL4A/CUL4B/DDX58/DERL1/DIO2/DNAJA1/DNM1L/DTX3L/EGFR/ERLIN1/FANCL/FOXO1/FZD4/FZD8/GABARAP/GABARAPL1/GLMN/GPI/GPR37/GSK3B/HGS/HM13/HSP90AA1/HSP90AB1/HSPA1A/HSPA1B/HSPA8/HSPA9/HSPBP1/ITCH/JUN/LAPTM4B/LYN/MAP1LC3A/MDM2/MFHAS1/MOAP1/MUL1/MYOD1/OTUB1/PA2G4/PACRG/PARP9/PER1/PIAS1/PO…	117	0.38
GO:0050839	MF	GO:0050839	cell adhesion molecule binding	170/4182	499/17697	5.74e-08	3.37e-05	3.04e-05	ABCF3/ACTN1/ACVR1/ADAM10/ADAM17/ADAM23/ADAMTS5/ADD1/AHNAK/ALDOA/ANLN/ANXA2/ANXA7/ASAP1/CAPG/CAST/CCN3/CCN4/CCT8/CDH1/CDH11/CDH2/CDH20/CDH7/CHMP2B/CIP2A/CKAP5/CLIC1/CLINT1/CNN2/COL3A1/COL5A1/COMP/CPE/CTNNA1/CTNNAL1/CTNNB1/DBN1/DBNL/DDX3X/DHX29/DNAJB1/DSG2/EDIL3/EEF2/EFHD2/EGFR/EHD1/EIF4G2/EIF5/EMD/EPN2/EPS8L1/EPS8L2/ERC1/EZR/FAP/FASN/FBN1/FGF2/FGG/FSCN1/GIPC1/GLOD4/GOLGA2/GPNMB/GPRC5A/HDLBP/HMCN1/…	170	0.34
GO:0031625	MF	GO:0031625	ubiquitin protein ligase binding	107/4182	290/17697	2.28e-07	8.91e-05	8.04e-05	ABI2/ACTG1/ARIH1/ARRB1/ATP6V0C/ATXN3/AURKA/BAG6/BLZF1/CACYBP/CASP10/CBS/CCDC50/CCT2/CDKN1A/CHEK2/CUL1/CUL2/CUL4A/CUL4B/DDX58/DERL1/DIO2/DNAJA1/DNM1L/EGFR/ERLIN1/FANCL/FOXO1/FZD4/FZD8/GABARAP/GABARAPL1/GLMN/GPI/GPR37/GSK3B/HM13/HSP90AA1/HSP90AB1/HSPA1A/HSPA1B/HSPA8/HSPA9/HSPBP1/JUN/LAPTM4B/LYN/MAP1LC3A/MDM2/MFHAS1/MOAP1/MUL1/MYOD1/OTUB1/PA2G4/PACRG/PER1/PIAS1/POU5F1/PRKAR2A/PRKAR2B/PSMD1/PXN/RALA/…	107	0.37
GO:0003924	MF	GO:0003924	GTPase activity	116/4182	324/17697	4.44e-07	0.00013032	0.000117649	ARF5/ARFRP1/ARHGAP35/ARHGDIB/ARL3/ARL8B/ATL1/ATL3/BMS1/DDX3X/DNM1L/DNM3/EEF1A1/EEF1A2/EEF2/EFL1/EFTUD2/EIF5/EIF5B/GBP1/GBP2/GBP3/GFM1/GNA12/GNA15/GNAI2/GNAI3/GNAS/GNB1/GNB2/GNB5/GNG12/GNL2/GPN1/GSPT1/GTPBP2/GTPBP4/GUF1/HBS1L/MFN1/MMUT/MTIF2/MX1/MX2/NKIRAS2/NRAS/NUDT1/RAB10/RAB11A/RAB11B/RAB12/RAB15/RAB18/RAB20/RAB21/RAB26/RAB27A/RAB27B/RAB29/RAB30/RAB31/RAB32/RAB33A/RAB34/RAB38/RAB3B/RAB40A/RAB40…	116	0.36
GO:0045296	MF	GO:0045296	cadherin binding	116/4182	331/17697	1.52e-06	0.000355788	0.000321194	ABCF3/ACVR1/ADD1/AHNAK/ALDOA/ANLN/ANXA2/ASAP1/CAPG/CAST/CCT8/CDH1/CDH11/CDH2/CDH20/CDH7/CHMP2B/CIP2A/CKAP5/CLIC1/CLINT1/CNN2/CTNNA1/CTNNAL1/CTNNB1/DBN1/DBNL/DDX3X/DHX29/DNAJB1/EEF2/EFHD2/EGFR/EHD1/EIF4G2/EIF5/EMD/EPN2/EPS8L1/EPS8L2/ERC1/EZR/FASN/FSCN1/GIPC1/GLOD4/GOLGA2/GPRC5A/HDLBP/HNRNPK/HSP90AB1/HSPA1A/HSPA8/IDH1/IQGAP1/ITGA6/JUP/LDHA/LIMA1/LRRC59/LYPLA2/MACF1/MAPRE1/NOP56/NUDC/NUMB/P2RX4/PAK2…	116	0.35
GO:0001883	MF	GO:0001883	purine nucleoside binding	126/4182	381/17697	1.5e-05	0.00238117	0.00214964	AK3/AK4/ARF5/ARFRP1/ARHGAP35/ARL16/ARL3/ARL8B/ATL1/ATL3/BMS1/CGAS/DNM1L/DNM3/EEF1A1/EEF1A2/EEF2/EFL1/EFTUD2/EHD1/EHD3/EIF5/EIF5B/FKBP4/GBP1/GBP2/GBP3/GFM1/GIMAP5/GNA12/GNA15/GNAI2/GNAI3/GNAS/GNL2/GNL3/GPN1/GSPT1/GTPBP2/GTPBP4/GUF1/HBS1L/HHAT/HSP90AB1/IFI44L/LRRK1/MFHAS1/MFN1/MIEF1/MTIF2/MX1/MX2/NKIRAS2/NME1/NOA1/NOLC1/NRAS/NUDT2/OARD1/RAB10/RAB11A/RAB11B/RAB12/RAB15/RAB18/RAB20/RAB21/RAB26/RAB27A…	126	0.33
GO:0005525	MF	GO:0005525	GTP binding	124/4182	374/17697	1.53e-05	0.00238117	0.00214964	AK3/AK4/ARF5/ARFRP1/ARHGAP35/ARL16/ARL3/ARL8B/ATL1/ATL3/BMS1/CGAS/DNM1L/DNM3/EEF1A1/EEF1A2/EEF2/EFL1/EFTUD2/EHD1/EHD3/EIF5/EIF5B/FKBP4/GBP1/GBP2/GBP3/GFM1/GIMAP5/GNA12/GNA15/GNAI2/GNAI3/GNAS/GNL2/GNL3/GPN1/GSPT1/GTPBP2/GTPBP4/GUF1/HBS1L/HHAT/HSP90AB1/IFI44L/LRRK1/MFHAS1/MFN1/MTIF2/MX1/MX2/NKIRAS2/NME1/NOA1/NOLC1/NRAS/NUDT2/RAB10/RAB11A/RAB11B/RAB12/RAB15/RAB18/RAB20/RAB21/RAB26/RAB27A/RAB27B/RAB2…	124	0.33
GO:0032550	MF	GO:0032550	purine ribonucleoside binding	125/4182	378/17697	1.62e-05	0.00238117	0.00214964	AK3/AK4/ARF5/ARFRP1/ARHGAP35/ARL16/ARL3/ARL8B/ATL1/ATL3/BMS1/CGAS/DNM1L/DNM3/EEF1A1/EEF1A2/EEF2/EFL1/EFTUD2/EHD1/EHD3/EIF5/EIF5B/FKBP4/GBP1/GBP2/GBP3/GFM1/GIMAP5/GNA12/GNA15/GNAI2/GNAI3/GNAS/GNL2/GNL3/GPN1/GSPT1/GTPBP2/GTPBP4/GUF1/HBS1L/HHAT/HSP90AB1/IFI44L/LRRK1/MFHAS1/MFN1/MIEF1/MTIF2/MX1/MX2/NKIRAS2/NME1/NOA1/NOLC1/NRAS/NUDT2/RAB10/RAB11A/RAB11B/RAB12/RAB15/RAB18/RAB20/RAB21/RAB26/RAB27A/RAB27…	125	0.33
GO:0043021	MF	GO:0043021	ribonucleoprotein complex binding	53/4182	133/17697	2.19e-05	0.00242351	0.00218786	ABCE1/BAG6/CPEB2/CPEB4/CSNK2B/DDX3X/DHX29/DHX9/EEF2/EFL1/EIF3K/EIF5A/EIF5A2/EIF6/EZH2/GUF1/IFIH1/ITCH/LETM2/LETMD1/LTN1/MDM2/MRRF/MTIF2/MTOR/NAA15/NMD3/NME1/NOLC1/NPM1/PPP1CA/PQBP1/PRMT5/PRPF31/PRPF6/PYM1/RBM3/RICTOR/RNASEL/RPN2/SECISBP2/SECISBP2L/SMG6/SNRPB/SNRPC/SNRPD3/SRP54/SRP72/TIMM50/UHMK1/WDR12/XPO5/YTHDF3	53	0.4
GO:0031994	MF	GO:0031994	insulin-like growth factor I binding	10/4182	12/17697	2.2e-05	0.00242351	0.00218786	IGF1R/IGFBP2/IGFBP3/IGFBP4/IGFBP5/IGFBP6/ITGA6/ITGAV/ITGB3/ITGB4	10	0.83
GO:0005201	MF	GO:0005201	extracellular matrix structural constituent	62/4182	163/17697	2.57e-05	0.00242351	0.00218786	ABI3BP/CD4/COL11A1/COL14A1/COL18A1/COL19A1/COL1A1/COL1A2/COL21A1/COL24A1/COL2A1/COL3A1/COL4A1/COL4A2/COL4A5/COL4A6/COL5A1/COL5A2/COL5A3/COL6A3/COL9A1/COMP/CRELD1/DCN/EDIL3/EFEMP1/EFEMP2/ELN/FBLN1/FBLN2/FBN1/FBN2/FGG/FGL2/FMOD/HMCN1/HSPG2/IGFBP7/LAMA1/LAMA2/LAMA5/LAMB1/LAMB3/LAMC1/LTBP2/LTBP4/LUM/MATN2/MATN3/MFAP2/MFAP4/MFGE8/MGP/MUC4/NID1/PCOLCE/PODN/SRPX/TGFBI/THBS2/VCAN/VWF	62	0.38
GO:0001882	MF	GO:0001882	nucleoside binding	127/4182	389/17697	2.75e-05	0.00242351	0.00218786	AK3/AK4/ARF5/ARFRP1/ARHGAP35/ARL16/ARL3/ARL8B/ATL1/ATL3/BMS1/CDA/CGAS/DNM1L/DNM3/EEF1A1/EEF1A2/EEF2/EFL1/EFTUD2/EHD1/EHD3/EIF5/EIF5B/FKBP4/GBP1/GBP2/GBP3/GFM1/GIMAP5/GNA12/GNA15/GNAI2/GNAI3/GNAS/GNL2/GNL3/GPN1/GSPT1/GTPBP2/GTPBP4/GUF1/HBS1L/HHAT/HSP90AB1/IFI44L/LRRK1/MFHAS1/MFN1/MIEF1/MTIF2/MX1/MX2/NKIRAS2/NME1/NOA1/NOLC1/NRAS/NUDT2/OARD1/RAB10/RAB11A/RAB11B/RAB12/RAB15/RAB18/RAB20/RAB21/RAB26/RA…	127	0.33
GO:0032549	MF	GO:0032549	ribonucleoside binding	125/4182	382/17697	2.81e-05	0.00242351	0.00218786	AK3/AK4/ARF5/ARFRP1/ARHGAP35/ARL16/ARL3/ARL8B/ATL1/ATL3/BMS1/CGAS/DNM1L/DNM3/EEF1A1/EEF1A2/EEF2/EFL1/EFTUD2/EHD1/EHD3/EIF5/EIF5B/FKBP4/GBP1/GBP2/GBP3/GFM1/GIMAP5/GNA12/GNA15/GNAI2/GNAI3/GNAS/GNL2/GNL3/GPN1/GSPT1/GTPBP2/GTPBP4/GUF1/HBS1L/HHAT/HSP90AB1/IFI44L/LRRK1/MFHAS1/MFN1/MIEF1/MTIF2/MX1/MX2/NKIRAS2/NME1/NOA1/NOLC1/NRAS/NUDT2/RAB10/RAB11A/RAB11B/RAB12/RAB15/RAB18/RAB20/RAB21/RAB26/RAB27A/RAB27…	125	0.33
GO:0003725	MF	GO:0003725	double-stranded RNA binding	34/4182	75/17697	2.95e-05	0.00242351	0.00218786	ACTN1/ADAR/AGO2/APTX/DDX1/DDX21/DDX3X/DDX58/DDX60/DGCR8/DHX15/DHX9/DICER1/EIF2AK2/FXR1/HSP90AB1/IFIH1/LSM14A/MBNL1/MRPL44/MSN/OAS1/OAS2/OAS3/OASL/RC3H2/RFTN1/SIDT2/TARBP2/TLR3/TUBA1B/TUBB4B/VIM/ZFR	34	0.45
GO:0019001	MF	GO:0019001	guanyl nucleotide binding	128/4182	394/17697	3.31e-05	0.00242351	0.00218786	AK3/AK4/ARF5/ARFRP1/ARHGAP35/ARL16/ARL3/ARL8B/ATL1/ATL3/BMS1/CGAS/CNGB3/DNM1L/DNM3/EEF1A1/EEF1A2/EEF2/EFL1/EFTUD2/EHD1/EHD3/EIF5/EIF5B/FKBP4/GBP1/GBP2/GBP3/GFM1/GIMAP5/GNA12/GNA15/GNAI2/GNAI3/GNAS/GNL2/GNL3/GPN1/GSPT1/GTPBP2/GTPBP4/GUF1/HBS1L/HHAT/HSP90AB1/IFI44L/LRRK1/MFHAS1/MFN1/MIEF1/MTIF2/MX1/MX2/NKIRAS2/NME1/NOA1/NOLC1/NRAS/NUDT2/PRKG1/PRKG2/RAB10/RAB11A/RAB11B/RAB12/RAB15/RAB18/RAB20/RAB21/…	128	0.32
GO:0032561	MF	GO:0032561	guanyl ribonucleotide binding	128/4182	394/17697	3.31e-05	0.00242351	0.00218786	AK3/AK4/ARF5/ARFRP1/ARHGAP35/ARL16/ARL3/ARL8B/ATL1/ATL3/BMS1/CGAS/CNGB3/DNM1L/DNM3/EEF1A1/EEF1A2/EEF2/EFL1/EFTUD2/EHD1/EHD3/EIF5/EIF5B/FKBP4/GBP1/GBP2/GBP3/GFM1/GIMAP5/GNA12/GNA15/GNAI2/GNAI3/GNAS/GNL2/GNL3/GPN1/GSPT1/GTPBP2/GTPBP4/GUF1/HBS1L/HHAT/HSP90AB1/IFI44L/LRRK1/MFHAS1/MFN1/MIEF1/MTIF2/MX1/MX2/NKIRAS2/NME1/NOA1/NOLC1/NRAS/NUDT2/PRKG1/PRKG2/RAB10/RAB11A/RAB11B/RAB12/RAB15/RAB18/RAB20/RAB21/…	128	0.32
GO:0005518	MF	GO:0005518	collagen binding	31/4182	67/17697	4.01e-05	0.00276915	0.0024999	ABI3BP/ADGRG1/ANTXR1/CCBE1/COCH/COL14A1/COL5A3/COMP/CTSB/CTSK/CTSL/CTSS/DCN/DDR1/HSD17B12/ITGA9/LRRC15/LUM/MMP12/MMP9/MRC2/NID1/P3H1/PAK1/PCOLCE/PCOLCE2/PODN/SMAD3/SPOCK1/TGFBI/VWF	31	0.46
GO:0050431	MF	GO:0050431	transforming growth factor beta binding	14/4182	22/17697	7.37e-05	0.00479948	0.00433282	ACVR1/CD109/CD36/ENG/HYAL2/ITGAV/LRRC32/LTBP3/LTBP4/NRROS/TGFBR1/TGFBR3/TWSG1/VASN	14	0.64
GO:0001968	MF	GO:0001968	fibronectin binding	16/4182	27/17697	7.77e-05	0.00479948	0.00433282	CCDC80/CTSK/CTSL/CTSS/FBLN1/HSD17B12/IGFBP3/IGFBP5/IGFBP6/ITGAV/ITGB3/LOXL3/LRRC15/PLEKHA2/SDC4/VEGFA	16	0.59
GO:0051287	MF	GO:0051287	NAD binding	26/4182	56/17697	0.000153352	0.00899408	0.00811957	AHCY/ALDH1A1/ALDH1A3/ALDH1B1/ALDH2/AOX1/BDH2/CTBP1/CTBP2/DLD/GLYR1/GRHPR/HADHA/IDH1/IDH2/IDH3A/IDH3G/LDHA/ME1/ME2/NNT/QDPR/SIRT1/SIRT3/SIRT7/UXS1	26	0.46
GO:0042119	BP	GO:0042119	neutrophil activation	177/4179	498/18670	8.76e-12	1.72e-08	1.38e-08	A1BG/ABR/ACAA1/ACLY/ACTR10/ACTR1B/ACTR2/ADA2/ADAM10/ADGRE5/ALDOA/ALDOC/AMPD3/ANPEP/ANXA2/ANXA3/AP1M1/ARPC5/ARSA/ATG7/ATP6V0A1/ATP6V0C/ATP6V1D/ATP8A1/BST2/C3AR1/CAB39/CANT1/CAP1/CAT/CCT2/CCT8/CD36/CD55/CD58/CD59/CDA/CEP290/CKAP4/CMTM6/CNN2/COMMD3/COTL1/CPNE1/CPNE3/CPPED1/CRISPLD2/CSNK2B/CST3/CSTB/CTSA/CTSB/CTSC/CTSD/CTSS/CTSZ/CXCL1/CYBA/CYSTM1/DBNL/DDX3X/DNAJC3/DNASE1/DPP7/DSC1/DSN1/DYNC1H1/DYNLL1…	177	0.36
GO:0002283	BP	GO:0002283	neutrophil activation involved in immune response	174/4179	488/18670	9.74e-12	1.72e-08	1.38e-08	A1BG/ABR/ACAA1/ACLY/ACTR10/ACTR1B/ACTR2/ADA2/ADAM10/ADGRE5/ALDOA/ALDOC/AMPD3/ANPEP/ANXA2/ANXA3/AP1M1/ARPC5/ARSA/ATG7/ATP6V0A1/ATP6V0C/ATP6V1D/ATP8A1/BST2/C3AR1/CAB39/CANT1/CAP1/CAT/CCT2/CCT8/CD36/CD55/CD58/CD59/CDA/CEP290/CKAP4/CMTM6/CNN2/COMMD3/COTL1/CPNE1/CPNE3/CPPED1/CRISPLD2/CSNK2B/CST3/CSTB/CTSA/CTSB/CTSC/CTSD/CTSS/CTSZ/CXCL1/CYBA/CYSTM1/DBNL/DDX3X/DNAJC3/DNASE1/DPP7/DSC1/DSN1/DYNC1H1/DYNLL1…	174	0.36
GO:0002446	BP	GO:0002446	neutrophil mediated immunity	177/4179	499/18670	1.06e-11	1.72e-08	1.38e-08	A1BG/ABR/ACAA1/ACLY/ACTR10/ACTR1B/ACTR2/ADA2/ADAM10/ADAM17/ADGRE5/ALDOA/ALDOC/AMPD3/ANPEP/ANXA2/ANXA3/AP1M1/ARPC5/ARSA/ATG7/ATP6V0A1/ATP6V0C/ATP6V1D/ATP8A1/BST2/C3AR1/CAB39/CANT1/CAP1/CAT/CCT2/CCT8/CD36/CD55/CD58/CD59/CDA/CEP290/CKAP4/CMTM6/CNN2/COMMD3/COTL1/CPNE1/CPNE3/CPPED1/CRISPLD2/CSNK2B/CST3/CSTB/CTSA/CTSB/CTSC/CTSD/CTSS/CTSZ/CXCL1/CYBA/CYSTM1/DBNL/DDX3X/DNAJC3/DNASE1/DPP7/DSC1/DSN1/DYNC1H1…	177	0.35
GO:0043312	BP	GO:0043312	neutrophil degranulation	173/4179	485/18670	1.08e-11	1.72e-08	1.38e-08	A1BG/ABR/ACAA1/ACLY/ACTR10/ACTR1B/ACTR2/ADA2/ADAM10/ADGRE5/ALDOA/ALDOC/AMPD3/ANPEP/ANXA2/ANXA3/AP1M1/ARPC5/ARSA/ATG7/ATP6V0A1/ATP6V0C/ATP6V1D/ATP8A1/BST2/C3AR1/CAB39/CANT1/CAP1/CAT/CCT2/CCT8/CD36/CD55/CD58/CD59/CDA/CEP290/CKAP4/CMTM6/CNN2/COMMD3/COTL1/CPNE1/CPNE3/CPPED1/CRISPLD2/CSNK2B/CST3/CSTB/CTSA/CTSB/CTSC/CTSD/CTSS/CTSZ/CXCL1/CYBA/CYSTM1/DBNL/DDX3X/DNAJC3/DPP7/DSC1/DSN1/DYNC1H1/DYNLL1/EEF1A1…	173	0.36
GO:0051607	BP	GO:0051607	defense response to virus	98/4179	238/18670	5.28e-11	6.74e-08	5.41e-08	ABCE1/ABCF3/ADAR/AGBL5/AIMP1/ANKRD17/APOBEC3A/APOBEC3C/APOBEC3F/ATG7/BIRC2/BNIP3L/BST2/CGAS/CNOT7/DDIT4/DDX1/DDX17/DDX21/DDX58/DDX60/DHX9/DNAJC3/DTX3L/EIF2AK2/ELMOD2/FAM111A/FGL2/G3BP1/GBP1/GBP3/HERC5/HTRA1/HYAL2/IFI27/IFI44L/IFI6/IFIH1/IFIT1/IFIT2/IFIT3/IFIT5/IFITM1/IFNA13/IFNA21/IFNE/IL15/IL1B/IRF1/IRF7/IRF9/ISG15/ISG20/ITCH/LSM14A/MMP12/MUL1/MX1/MX2/NLRC5/NOP53/NT5C3A/OAS1/OAS2/OAS3/OASL/PARP9…	98	0.41
GO:1901990	BP	GO:1901990	regulation of mitotic cell cycle phase transition	158/4179	444/18670	1.04e-10	1.11e-07	8.89e-08	ACTR1A/ADAM17/ANAPC11/ANAPC7/ANKRD17/ANLN/APP/AURKA/AURKB/BAX/BTG2/BTN2A2/BTRC/BUB1/BUB3/CARM1/CCNB1/CDC14B/CDC16/CDC23/CDC25A/CDC25C/CDC27/CDC6/CDCA5/CDK5RAP3/CDKN1A/CDKN1B/CDKN1C/CDKN2A/CDKN2B/CDKN2C/CENPE/CEP131/CEP135/CEP250/CEP290/CEP70/CEP72/CHEK2/CKAP5/CNOT1/CNOT2/CNOT7/CNOT9/CNTRL/CSNK1E/CUL1/CUL4A/CUL4B/DACT1/DCTN3/DDX3X/DTL/DYNC1H1/DYNLL1/E2F1/E2F7/ECD/EGFR/EP300/ERCC3/ESPL1/EZH2/FGFR1O…	158	0.36
GO:0009615	BP	GO:0009615	response to virus	122/4179	326/18670	4.2e-10	3.44e-07	2.76e-07	ABCE1/ABCF3/ACTA2/ADAR/AGBL5/AIMP1/ANKRD17/APOBEC3A/APOBEC3C/APOBEC3F/ATG7/BATF3/BCL2L1/BIRC2/BNIP3L/BST2/CFL1/CGAS/CHRM2/CNOT7/DDIT4/DDX1/DDX17/DDX21/DDX3X/DDX58/DDX60/DHX9/DNAJC3/DTX3L/EIF2AK2/ELMOD2/FAM111A/FGL2/FOSL1/G3BP1/GBF1/GBP1/GBP3/GSDME/HERC5/HMGA2/HNRNPUL1/HTRA1/HYAL2/IFI27/IFI44/IFI44L/IFI6/IFIH1/IFIT1/IFIT2/IFIT3/IFIT5/IFITM1/IFNA13/IFNA21/IFNAR1/IFNE/IFNGR1/IKBKB/IL12A/IL15/IL1B/IR…	122	0.37
GO:1901987	BP	GO:1901987	regulation of cell cycle phase transition	166/4179	480/18670	4.31e-10	3.44e-07	2.76e-07	ABRAXAS1/ACTR1A/ADAM17/ANAPC11/ANAPC7/ANKRD17/ANLN/APP/ATP2B4/AURKA/AURKB/BAX/BRCC3/BTG2/BTN2A2/BTRC/BUB1/BUB3/CARM1/CCNB1/CDC14B/CDC16/CDC23/CDC25A/CDC25C/CDC27/CDC6/CDCA5/CDK5RAP3/CDKN1A/CDKN1B/CDKN1C/CDKN2A/CDKN2B/CDKN2C/CENPE/CEP131/CEP135/CEP250/CEP290/CEP70/CEP72/CHEK1/CHEK2/CKAP5/CNOT1/CNOT2/CNOT7/CNOT9/CNTRL/CSNK1E/CUL1/CUL4A/CUL4B/DACT1/DCTN3/DDX3X/DTL/DYNC1H1/DYNLL1/DYRK3/E2F1/E2F7/ECD/…	166	0.35
GO:0048863	BP	GO:0048863	stem cell differentiation	100/4179	257/18670	1.42e-09	1e-06	8.06e-07	A2M/ACVR1/BMP4/CFL1/CHD2/CORO1C/EDNRA/EFNB1/EIF2AK2/ELL3/FAM172A/FBXL17/FOXA1/GATA6/GDNF/GREM1/HES1/HMGA2/HOXA7/HOXB4/HSPA9/ISL1/ITCH/JAG1/JARID2/KBTBD8/KDM3A/KITLG/KLHL12/LAMA5/LBH/LDB1/LMO2/LRP6/LTBP3/MAPK1/MAPK3/METTL3/MSI2/MYOCD/NFE2L2/NOLC1/NOTCH1/NUDT21/OSR1/PDCD6/PDGFRA/PEF1/POU6F2/PSMA4/PSMB2/PSMB3/PSMB5/PSMB7/PSMB8/PSMB9/PSMC3/PSMC4/PSMD1/PSMD12/PSMD14/PSMD2/PSMD3/PSMD5/PSMD6/PSMD7/PSMD8…	100	0.39
GO:0044839	BP	GO:0044839	cell cycle G2/M phase transition	102/4179	266/18670	2.47e-09	1.58e-06	1.27e-06	ABCB1/ABRAXAS1/ACTR1A/AKAP8L/APP/AURKA/AURKB/BORA/BRCC3/BRSK2/BTRC/CCNB1/CCNY/CDC14B/CDC25A/CDC25C/CDC6/CDK14/CDK5RAP3/CDK7/CDKN1A/CDKN2B/CEP131/CEP135/CEP250/CEP290/CEP70/CEP72/CHEK1/CHEK2/CKAP5/CNTRL/CSNK1E/CUL1/DCTN3/DTL/DYNC1H1/DYNLL1/DYRK3/ENSA/FBXL12/FGFR1OP/FHL1/HAUS4/HAUS6/HMGA2/HMMR/HSP90AA1/HSPA2/HUS1/KIF14/MAPRE1/MASTL/MTA3/NBN/NEDD1/NOP53/NPM1/ODF2/PAFAH1B1/PLK3/PPM1D/PPP1R12A/PPP2R1A…	102	0.38
GO:0006457	BP	GO:0006457	protein folding	90/4179	227/18670	3.12e-09	1.81e-06	1.45e-06	CCT2/CCT3/CCT4/CCT7/CCT8/CDC37/CHORDC1/CRYAB/CSNK2A1/CSNK2A2/CSNK2B/CWC27/DERL1/DNAJA1/DNAJA3/DNAJB1/DNAJB12/DNAJB14/DNAJB4/DNAJB5/DNAJC18/DNAJC25/DNAJC3/DNAJC4/DNLZ/EMC2/EMC4/ENGASE/ENTPD5/ERO1A/ERP29/ERP44/FKBP1A/FKBP4/GAK/GANAB/GNAI2/GNAI3/GNB1/GNB2/GNB4/GNB5/GRPEL1/HSP90AA1/HSP90AB1/HSPA1A/HSPA1B/HSPA2/HSPA8/HSPA9/HSPB6/HSPBP1/HSPH1/LMAN2L/LTBP4/MLEC/MPDU1/NKTR/NUDC/NUDCD3/P3H1/PDCD5/PDCL/PDI…	90	0.4
GO:1902749	BP	GO:1902749	regulation of cell cycle G2/M phase transition	85/4179	213/18670	5.89e-09	2.71e-06	2.17e-06	ABRAXAS1/ACTR1A/APP/AURKA/AURKB/BRCC3/CCNB1/CDC14B/CDC25A/CDC25C/CDC6/CDK5RAP3/CEP131/CEP135/CEP250/CEP290/CEP70/CEP72/CHEK1/CKAP5/CNTRL/CSNK1E/CUL1/DCTN3/DTL/DYNC1H1/DYNLL1/DYRK3/FGFR1OP/FHL1/HAUS4/HAUS6/HMGA2/HMMR/HSP90AA1/HSPA2/HUS1/KIF14/MAPRE1/MTA3/NBN/NEDD1/NOP53/NPM1/ODF2/PAFAH1B1/PPP2R1A/PRKAR2B/PSMA4/PSMB2/PSMB3/PSMB5/PSMB7/PSMB8/PSMB9/PSMC3/PSMC4/PSMD1/PSMD12/PSMD14/PSMD2/PSMD3/PSMD5/PS…	85	0.4
GO:0060337	BP	GO:0060337	type I interferon signaling pathway	47/4179	95/18670	5.93e-09	2.71e-06	2.17e-06	ABCE1/ADAR/BST2/CDC37/CNOT7/DCST1/GBP2/HLA-E/HSP90AB1/IFI27/IFI35/IFI6/IFIT1/IFIT2/IFIT3/IFITM1/IFNA13/IFNA21/IFNAR1/IRF1/IRF7/IRF9/ISG15/ISG20/LSM14A/METTL3/MMP12/MUL1/MX1/MX2/MYD88/NLRC5/OAS1/OAS2/OAS3/OASL/PSMB8/RNASEL/RSAD2/SAMHD1/STAT1/TBK1/UBE2K/WNT5A/XAF1/YTHDF2/YTHDF3	47	0.49
GO:0071357	BP	GO:0071357	cellular response to type I interferon	47/4179	95/18670	5.93e-09	2.71e-06	2.17e-06	ABCE1/ADAR/BST2/CDC37/CNOT7/DCST1/GBP2/HLA-E/HSP90AB1/IFI27/IFI35/IFI6/IFIT1/IFIT2/IFIT3/IFITM1/IFNA13/IFNA21/IFNAR1/IRF1/IRF7/IRF9/ISG15/ISG20/LSM14A/METTL3/MMP12/MUL1/MX1/MX2/MYD88/NLRC5/OAS1/OAS2/OAS3/OASL/PSMB8/RNASEL/RSAD2/SAMHD1/STAT1/TBK1/UBE2K/WNT5A/XAF1/YTHDF2/YTHDF3	47	0.49
GO:0034340	BP	GO:0034340	response to type I interferon	48/4179	99/18670	9.49e-09	4.04e-06	3.24e-06	ABCE1/ADAR/BST2/CDC37/CNOT7/DCST1/GBP2/HLA-E/HSP90AB1/IFI27/IFI35/IFI6/IFIT1/IFIT2/IFIT3/IFITM1/IFNA13/IFNA21/IFNAR1/IRF1/IRF7/IRF9/ISG15/ISG20/LSM14A/METTL3/MMP12/MUL1/MX1/MX2/MYD88/NLRC5/OAS1/OAS2/OAS3/OASL/PSMB8/RNASEL/RSAD2/SAMHD1/SHMT2/STAT1/TBK1/UBE2K/WNT5A/XAF1/YTHDF2/YTHDF3	48	0.48
GO:0072331	BP	GO:0072331	signal transduction by p53 class mediator	100/4179	267/18670	1.47e-08	5.36e-06	4.3e-06	ATR/ATRIP/AURKA/AURKB/BAG6/BAX/BRIP1/BTG2/CARM1/CCNB1/CDC25C/CDK5RAP3/CDKN1A/CDKN1B/CHD3/CHEK1/CHEK2/CNOT1/CNOT2/CNOT7/CNOT9/CSNK2A1/CSNK2A2/CSNK2B/DDIT4/DYRK2/DYRK3/E2F1/E2F7/ELL3/EP300/HDAC1/HIC1/HINT1/HNRNPK/HUS1/ING4/ING5/JMY/KAT5/MAPK14/MAPKAPK5/MBD3/MDM2/MSH2/MTA2/NBN/NOC2L/NOP53/PCBP4/PDK2/PHF20/PIDD1/PLAGL1/PLK3/PPM1D/PRMT5/PTTG1IP/RAD1/RAD17/RAD50/RBBP4/RBBP8/RFC2/RGCC/RPA2/RPL23/RPL5/RP…	100	0.37
GO:0048193	BP	GO:0048193	Golgi vesicle transport	129/4179	368/18670	1.51e-08	5.36e-06	4.3e-06	ACTR10/ACTR1A/ANKFY1/ANKRD28/AP1AR/AP2A1/ARCN1/ARF5/ARFGAP2/ARFGAP3/ARFRP1/ARL3/ATP9A/BBS1/BICD2/BLZF1/CCDC22/CCDC93/CD55/CD59/CENPE/CNIH3/CNST/COG1/COG2/COPA/COPB2/COPE/COPG1/COPZ2/CTSC/CTSZ/CUX1/DCTN3/DCTN5/DYNC1H1/DYNC1LI2/DYNLL1/DYNLL2/EHD3/ERGIC3/EXOC2/EXOC5/F7/GAK/GBF1/GOLGA2/GOLGA5/GOPC/GORASP1/INSIG1/KDELR1/KIF18A/KIF23/KIF2A/KLC1/KLHL12/LAMP1/LLGL1/LMAN2/LMAN2L/LYPLA1/MACF1/MPPE1/NAPA/NA…	129	0.35
GO:0006403	BP	GO:0006403	RNA localization	89/4179	230/18670	1.52e-08	5.36e-06	4.3e-06	ABCE1/AHCTF1/AKAP8L/ALKBH5/ATR/BICD2/CCT2/CCT3/CCT4/CCT7/CCT8/CETN3/CKAP5/CPSF2/CPSF3/CPSF4/DDX39A/DHX38/DHX9/DKC1/EIF5A/EIF5A2/EIF6/EXOSC2/FIP1L1/FYTTD1/GLE1/HHEX/HNRNPA1/HNRNPA2B1/IGF2BP2/IGF2BP3/KIF5C/MCM3AP/MEX3D/MRPL18/MVP/MX2/NCBP1/NCBP2/NMD3/NOL6/NOP10/NOP58/NPM1/NUP155/NUP188/NUP205/NUP214/NUP43/NUP50/NUP58/NUP93/PCID2/PNPT1/POLR2D/PRPF18/PRPF6/RANBP2/RBFOX1/RBM15B/RBM8A/RFTN1/RFTN2/RIOK2…	89	0.39
GO:0000086	BP	GO:0000086	G2/M transition of mitotic cell cycle	94/4179	247/18670	1.59e-08	5.36e-06	4.3e-06	ABCB1/ACTR1A/APP/AURKA/AURKB/BORA/BRSK2/BTRC/CCNB1/CCNY/CDC25A/CDC25C/CDC6/CDK14/CDK5RAP3/CDK7/CDKN1A/CDKN2B/CEP131/CEP135/CEP250/CEP290/CEP70/CEP72/CHEK2/CKAP5/CNTRL/CSNK1E/CUL1/DCTN3/DTL/DYNC1H1/DYNLL1/ENSA/FBXL12/FGFR1OP/FHL1/HAUS4/HAUS6/HMGA2/HMMR/HSP90AA1/HSPA2/HUS1/KIF14/MAPRE1/MASTL/MTA3/NBN/NEDD1/NOP53/ODF2/PAFAH1B1/PLK3/PPM1D/PPP1R12A/PPP2R1A/PRKAR2B/PSMA4/PSMB2/PSMB3/PSMB5/PSMB7/PSMB8/P…	94	0.38
GO:0001837	BP	GO:0001837	epithelial to mesenchymal transition	61/4179	140/18670	1.82e-08	5.62e-06	4.51e-06	ACVR1/AKNAD1/BAMBI/BMP2/BMP4/BMP5/CLASP2/COL1A1/CTNNB1/DAB2/DDX17/DLG5/ELL3/ENG/EZH2/FOXA1/GCNT2/GLIPR2/GREM1/GSK3B/HEY1/HMGA2/IL1B/ISL1/JAG1/KBTBD8/KLHL12/LOXL3/LRP6/MDK/MTOR/NOLC1/NOTCH1/PDCD4/PDCD6/PEF1/PHLDB2/PPP2CA/PTEN/RBPJ/RGCC/RTN4/S100A4/SDCBP/SDHAF2/SMAD2/SMAD3/SNAI1/SNAI2/SOX9/STRAP/TBX5/TGFB2/TGFBR1/TGFBR3/TWIST1/VASN/WNT2/WNT5A/WNT8A/WWTR1	61	0.44
GO:1904813	CC	GO:1904813	ficolin-1-rich granule lumen	65/4319	124/19717	8.95e-14	6.92e-11	5.04e-11	A1BG/ACLY/ACTR10/ACTR1B/ACTR2/ALDOA/ALDOC/AMPD3/ARPC5/ATG7/CAB39/CANT1/CAT/CCT8/CDA/COMMD3/COTL1/CRISPLD2/CSNK2B/CST3/CSTB/CTSB/CTSD/CTSS/CTSZ/DBNL/DDX3X/EEF1A1/EEF2/FCN1/FGL2/GLB1/GNS/GPI/GSTP1/GUSB/HSP90AA1/HSP90AB1/HSPA1A/HSPA1B/HSPA8/IDH1/IMPDH2/JUP/KCMF1/MAPK1/MAPK14/MMP9/MVP/PGM1/PGM2/PKM/PPIE/PSMB7/PSMC3/PSMD12/PSMD14/PSMD2/PSMD3/PSMD6/PSMD7/PYGL/SERPINA1/SRP14/TIMP2	65	0.52
GO:0101002	CC	GO:0101002	ficolin-1-rich granule	83/4319	185/19717	2.57e-12	9.96e-10	7.25e-10	A1BG/ACLY/ACTR10/ACTR1B/ACTR2/ALDOA/ALDOC/AMPD3/ARPC5/ATG7/ATP6V0A1/ATP6V0C/CAB39/CANT1/CAT/CCT8/CD55/CD58/CDA/COMMD3/COTL1/CRISPLD2/CSNK2B/CST3/CSTB/CTSB/CTSD/CTSS/CTSZ/DBNL/DDX3X/DSC1/DYNLL1/EEF1A1/EEF2/ENPP4/FCN1/FGL2/GAA/GLB1/GNS/GPI/GSTP1/GUSB/HSP90AA1/HSP90AB1/HSPA1A/HSPA1B/HSPA8/IDH1/IMPDH2/JUP/KCMF1/LAMP1/LAMP2/LILRB2/MAPK1/MAPK14/MMP9/MVP/NBEAL2/PGM1/PGM2/PKM/PPIE/PSMB7/PSMC3/PSMD12/PSMD…	83	0.45
GO:0005925	CC	GO:0005925	focal adhesion	148/4319	405/19717	8.66e-12	2.24e-09	1.63e-09	ACTB/ACTG1/ACTN1/ACTR2/ACTR3/ADAM10/ADAM17/ADD1/ADGRE5/AFAP1/AHNAK/ARHGAP22/ARHGAP26/ARHGEF2/ARPC5/ARPC5L/ATAT1/ATP6V0C/CAP1/CAT/CAV1/CD59/CDH2/CFL1/CHP1/CLASP2/CNN2/CORO1C/CORO2B/CPNE3/CSPG4/CSRP1/CSRP2/CTNNA1/CTNNB1/CYBA/DAB2/DOCK7/DPP4/EGFR/EHD3/ENAH/ENG/EVL/EZR/FAP/FAT1/FBLN7/FERMT1/FERMT2/FHL1/FHL2/FLII/FLNC/FLOT2/FLRT3/FOCAD/G3BP1/GAK/GDI2/GIT2/GNA12/GNB2/HNRNPK/HSPA1A/HSPA1B/HSPA8/HSPA9/HS…	148	0.37
GO:0005924	CC	GO:0005924	cell-substrate adherens junction	148/4319	408/19717	1.64e-11	2.81e-09	2.04e-09	ACTB/ACTG1/ACTN1/ACTR2/ACTR3/ADAM10/ADAM17/ADD1/ADGRE5/AFAP1/AHNAK/ARHGAP22/ARHGAP26/ARHGEF2/ARPC5/ARPC5L/ATAT1/ATP6V0C/CAP1/CAT/CAV1/CD59/CDH2/CFL1/CHP1/CLASP2/CNN2/CORO1C/CORO2B/CPNE3/CSPG4/CSRP1/CSRP2/CTNNA1/CTNNB1/CYBA/DAB2/DOCK7/DPP4/EGFR/EHD3/ENAH/ENG/EVL/EZR/FAP/FAT1/FBLN7/FERMT1/FERMT2/FHL1/FHL2/FLII/FLNC/FLOT2/FLRT3/FOCAD/G3BP1/GAK/GDI2/GIT2/GNA12/GNB2/HNRNPK/HSPA1A/HSPA1B/HSPA8/HSPA9/HS…	148	0.36
GO:0030055	CC	GO:0030055	cell-substrate junction	149/4319	412/19717	1.81e-11	2.81e-09	2.04e-09	ACTB/ACTG1/ACTN1/ACTR2/ACTR3/ADAM10/ADAM17/ADD1/ADGRE5/AFAP1/AHNAK/ARHGAP22/ARHGAP26/ARHGEF2/ARPC5/ARPC5L/ATAT1/ATP6V0C/CAP1/CAT/CAV1/CD59/CDH2/CFL1/CHP1/CLASP2/CNN2/CORO1C/CORO2B/CPNE3/CSPG4/CSRP1/CSRP2/CTNNA1/CTNNB1/CYBA/DAB2/DOCK7/DPP4/EGFR/EHD3/ENAH/ENG/ERBIN/EVL/EZR/FAP/FAT1/FBLN7/FERMT1/FERMT2/FHL1/FHL2/FLII/FLNC/FLOT2/FLRT3/FOCAD/G3BP1/GAK/GDI2/GIT2/GNA12/GNB2/HNRNPK/HSPA1A/HSPA1B/HSPA8/HS…	149	0.36
GO:0034774	CC	GO:0034774	secretory granule lumen	119/4319	321/19717	3.41e-10	4.39e-08	3.2e-08	A1BG/A2M/ACAA1/ACLY/ACTN1/ACTR10/ACTR1B/ACTR2/ADA2/ALDOA/ALDOC/AMPD3/ANXA2/APOOL/APP/ARPC5/ARSA/ATG7/CAB39/CANT1/CAP1/CAT/CCT2/CCT8/CDA/CEP290/CLEC3B/CNN2/COTL1/CPPED1/CRISPLD2/CSNK2B/CSTB/CTSA/CTSC/CTSD/CTSZ/CXCL1/DBNL/DDX3X/DNAJC3/DPP7/DSN1/DYNC1H1/EEF1A1/EEF2/ERP44/FCN1/FGG/FOLR3/FUCA2/GALNS/GCA/GDI2/GHDC/GIP/GLB1/GM2A/GNS/GPI/GSTP1/GTPBP2/GUSB/HSP90AA1/HSP90AB1/HSPA8/IDH1/IGF2/IMPDH2/ITIH3/JU…	119	0.37
GO:0005774	CC	GO:0005774	vacuolar membrane	144/4319	412/19717	6.17e-10	6.82e-08	4.96e-08	ABCA2/ABCC1/ABCC3/ABCC6/ABCD4/ABHD6/AHNAK/ANKFY1/ANPEP/ANXA2/AP1M1/AP1S3/AP2A1/AP2M1/AP3B1/AP5M1/AP5S1/ARL8B/ARRB1/ATG16L1/ATG9B/ATP6V0A1/ATP6V0A4/ATP6V0C/ATP6V0D1/ATP6V1A/ATP6V1B2/ATP6V1C1/ATP6V1D/ATP6V1E1/ATP6V1G1/ATP6V1G2/ATP6V1H/ATP8A1/ATRAID/BORCS8/BST2/C12orf66/C3AR1/CD164/CD1B/CKAP4/CLTA/CMTM6/CPNE1/CPNE3/CTNS/CTSA/CTSD/DAB2/DEPDC5/DPP4/DRAM1/DTX3L/EEF1A1/EEF1A2/GAA/GABARAP/GABARAPL1/GIMAP…	144	0.35
GO:0031983	CC	GO:0031983	vesicle lumen	122/4319	339/19717	1.7e-09	1.65e-07	1.2e-07	A1BG/A2M/ACAA1/ACLY/ACTN1/ACTR10/ACTR1B/ACTR2/ADA2/ALDOA/ALDOC/AMPD3/ANXA2/APOOL/APP/ARPC5/ARSA/ATG7/CAB39/CANT1/CAP1/CAT/CCT2/CCT8/CDA/CEP290/CLEC3B/CNN2/COTL1/CPPED1/CRISPLD2/CSNK2B/CSTB/CTSA/CTSC/CTSD/CTSZ/CXCL1/DBNL/DDX3X/DNAJC3/DPP7/DSN1/DYNC1H1/EEF1A1/EEF2/EGFR/ERP44/FCN1/FGG/FOLR3/FUCA2/GALNS/GCA/GDI2/GHDC/GIP/GLB1/GM2A/GNS/GPI/GSTP1/GTPBP2/GUSB/HSP90AA1/HSP90AB1/HSPA8/HSPH1/IDH1/IGF2/IMPD…	122	0.36
GO:0060205	CC	GO:0060205	cytoplasmic vesicle lumen	121/4319	338/19717	2.85e-09	2.36e-07	1.72e-07	A1BG/A2M/ACAA1/ACLY/ACTN1/ACTR10/ACTR1B/ACTR2/ADA2/ALDOA/ALDOC/AMPD3/ANXA2/APOOL/APP/ARPC5/ARSA/ATG7/CAB39/CANT1/CAP1/CAT/CCT2/CCT8/CDA/CEP290/CLEC3B/CNN2/COTL1/CPPED1/CRISPLD2/CSNK2B/CSTB/CTSA/CTSC/CTSD/CTSZ/CXCL1/DBNL/DDX3X/DNAJC3/DPP7/DSN1/DYNC1H1/EEF1A1/EEF2/ERP44/FCN1/FGG/FOLR3/FUCA2/GALNS/GCA/GDI2/GHDC/GIP/GLB1/GM2A/GNS/GPI/GSTP1/GTPBP2/GUSB/HSP90AA1/HSP90AB1/HSPA8/HSPH1/IDH1/IGF2/IMPDH2/IT…	121	0.36
GO:0005775	CC	GO:0005775	vacuolar lumen	72/4319	172/19717	3.05e-09	2.36e-07	1.72e-07	ACLY/ACTR10/ACTR2/ADA2/ANXA2/ARSA/CAP1/CCT2/CCT8/CHID1/CPPED1/CSPG4/CSPG5/CTSA/CTSB/CTSC/CTSD/CTSK/CTSL/CTSS/CTSV/DCN/DNAJC3/DPP7/DSN1/DYNC1H1/FMOD/FUCA2/GAA/GALC/GALNS/GCA/GDI2/GLB1/GM2A/GNS/GPC1/GPC6/GUSB/HEXA/HSP90AA1/HSPA8/HSPG2/IDUA/IFI30/KERA/LAMP2/LUM/MAN2B1/MAN2B2/MAPK1/NAAA/NEU1/NPC2/NSG1/PA2G4/PDGFRB/PLAC8/PRKCD/PSMD1/PYGB/RNASE2/SDC2/SDC3/SDC4/SDCBP/SMPD1/TCN2/TOLLIP/TRAPPC1/TUBB4B/VCAN	72	0.42
GO:0005635	CC	GO:0005635	nuclear envelope	154/4319	464/19717	9.63e-09	6.78e-07	4.93e-07	ACKR2/AHCTF1/AKIRIN1/ALG14/ANKRD17/ANXA4/ANXA7/APP/ATRAID/BAX/BCL2L1/BICD2/BNIP3L/BRIP1/CACYBP/CEP70/CERS2/CERS5/CETN3/CLIC1/CMTM3/CNEP1R1/CPNE1/CREB3L4/CSE1L/DCTN5/DHCR7/DMPK/DNAJB12/DNAJB14/DNASE1/DPY19L3/DTL/EBP/EGFR/EIF5A/EIF5A2/EMD/EPC1/ERBIN/FANCL/GATA6/GHDC/GLE1/GPX4/GRK5/GTF3C3/GTPBP4/HOXA7/HTATIP2/IFI27/INTS1/IPO11/IPO5/IPO7/IPO8/ITPR3/ITSN1/JPT1/KLHDC2/KPNA1/KPNA3/KPNA5/LEMD3/LMNA/LMNTD…	154	0.33
GO:0043202	CC	GO:0043202	lysosomal lumen	44/4319	95/19717	1.08e-07	6.99e-06	5.08e-06	ARSA/CHID1/CSPG4/CSPG5/CTSA/CTSB/CTSD/CTSK/CTSL/CTSS/CTSV/DCN/FMOD/GAA/GALC/GALNS/GLB1/GM2A/GNS/GPC1/GPC6/GUSB/HEXA/HSP90AA1/HSPA8/HSPG2/IDUA/IFI30/KERA/LAMP2/LUM/MAN2B1/MAN2B2/NAAA/NEU1/NPC2/NSG1/PDGFRB/SDC2/SDC3/SDC4/SMPD1/TCN2/VCAN	44	0.46
GO:0005769	CC	GO:0005769	early endosome	118/4319	350/19717	1.99e-07	1.16e-05	8.43e-06	ABCA7/ACKR2/ACKR3/ADRB2/ALS2/ANKFY1/ANKRD27/ANXA2/AP1AR/APP/ARRDC3/ATP6V0D1/ATP9A/CACNG7/CAV1/CCDC93/CD274/CD4/CLCN3/CMTM6/DBNL/DERL1/DERL2/DNER/DTX3L/EGFR/EHD1/EPHA4/EPHA8/EPHB1/F2R/FIG4/FKBP15/GPNMB/GPR107/HGS/HLA-E/ITCH/LAMP3/LAPTM4B/LIPG/LLGL1/LNPEP/LRP1/LRP6/MAPK1/MAPK3/MCOLN3/MGRN1/MIB2/MLC1/MME/MTMR2/NF2/NIPA1/NIPA2/NISCH/NSG1/NUCB1/NUMB/OCRL/PDLIM4/PHB/PHETA2/PMEPA1/PSEN2/RAB11FIP5/RAB20/…	118	0.34
GO:0005765	CC	GO:0005765	lysosomal membrane	119/4319	354/19717	2.11e-07	1.16e-05	8.43e-06	ABCA2/ABCD4/ABHD6/AHNAK/ANKFY1/ANPEP/ANXA2/AP1M1/AP1S3/AP2A1/AP2M1/AP3B1/AP5M1/AP5S1/ARL8B/ARRB1/ATP6V0A1/ATP6V0A4/ATP6V0C/ATP6V0D1/ATP6V1A/ATP6V1B2/ATP6V1C1/ATP6V1D/ATP6V1E1/ATP6V1G1/ATP6V1H/ATP8A1/ATRAID/BORCS8/BST2/C12orf66/C3AR1/CD164/CD1B/CKAP4/CLTA/CMTM6/CPNE1/CPNE3/CTNS/CTSA/CTSD/DAB2/DEPDC5/DPP4/DRAM1/DTX3L/EEF1A1/EEF1A2/GAA/GIMAP5/GLIPR1/GLMP/GNAI3/GNB1/GNB2/GNB4/GOPC/HSP90AB1/HSPA8/ITM2…	119	0.34
GO:0062023	CC	GO:0062023	collagen-containing extracellular matrix	133/4319	406/19717	2.24e-07	1.16e-05	8.43e-06	A1BG/A2M/ABI3BP/ADAMTS10/ADAMTS2/ADAMTS5/ADAMTS9/AGT/ANGPTL2/ANXA2/ANXA4/ANXA7/APLP1/BCAM/C17orf58/CCDC80/CCN3/CDH2/CLEC14A/CLEC3B/COCH/COL11A1/COL14A1/COL18A1/COL19A1/COL1A1/COL1A2/COL21A1/COL24A1/COL2A1/COL3A1/COL4A1/COL4A2/COL4A5/COL4A6/COL5A1/COL5A2/COL5A3/COL6A3/COL9A1/COMP/CPA3/CRELD1/CSPG4/CSTB/CTSB/CTSC/CTSD/CTSL/CTSS/CTSZ/DCN/EDIL3/EFEMP1/EFEMP2/ELN/ERBIN/F3/F7/FBLN1/FBLN2/FBN1/FBN2/FCN1…	133	0.33
GO:0098852	CC	GO:0098852	lytic vacuole membrane	119/4319	355/19717	2.49e-07	1.21e-05	8.78e-06	ABCA2/ABCD4/ABHD6/AHNAK/ANKFY1/ANPEP/ANXA2/AP1M1/AP1S3/AP2A1/AP2M1/AP3B1/AP5M1/AP5S1/ARL8B/ARRB1/ATP6V0A1/ATP6V0A4/ATP6V0C/ATP6V0D1/ATP6V1A/ATP6V1B2/ATP6V1C1/ATP6V1D/ATP6V1E1/ATP6V1G1/ATP6V1H/ATP8A1/ATRAID/BORCS8/BST2/C12orf66/C3AR1/CD164/CD1B/CKAP4/CLTA/CMTM6/CPNE1/CPNE3/CTNS/CTSA/CTSD/DAB2/DEPDC5/DPP4/DRAM1/DTX3L/EEF1A1/EEF1A2/GAA/GIMAP5/GLIPR1/GLMP/GNAI3/GNB1/GNB2/GNB4/GOPC/HSP90AB1/HSPA8/ITM2…	119	0.34
GO:0044420	CC	GO:0044420	extracellular matrix component	28/4319	51/19717	2.81e-07	1.28e-05	9.31e-06	ADAMTS10/COL11A1/COL14A1/COL1A1/COL1A2/COL2A1/COL3A1/COL4A1/COL4A2/COL4A5/COL4A6/COL5A1/COL5A2/COL5A3/ELN/FBLN1/FBN1/FBN2/LAMA1/LAMA5/LAMB1/LAMB3/LAMC1/LUM/MFAP1/MFAP2/MFAP4/NTN4	28	0.55
GO:0005743	CC	GO:0005743	mitochondrial inner membrane	150/4319	473/19717	3.65e-07	1.57e-05	1.14e-05	ACAD9/AIFM1/APOOL/ATP23/ATP5F1B/ATP5F1D/ATP5MC2/ATP5MPL/ATP5PB/ATP6/BCL2L1/BDH1/CDS2/CHCHD3/CKMT2/COA1/COQ10B/COQ8A/COQ9/COX18/COX2/COX5B/COX6C/COX7B/COX7C/CRLS1/CYCS/CYP2E1/DHFR2/DMAC1/DNAJC11/DNAJC15/DUSP18/EXOG/FDXR/FOXRED1/GCAT/GRPEL1/GUF1/HADHA/HIGD1A/HIGD2A/IFI6/LDHD/LETM2/LETMD1/LYN/MCUB/MCUR1/MICOS10/MICU3/MPC2/MRPL10/MRPL13/MRPL14/MRPL15/MRPL17/MRPL18/MRPL2/MRPL21/MRPL23/MRPL27/MRPL30/MR…	150	0.32
GO:0005788	CC	GO:0005788	endoplasmic reticulum lumen	105/4319	309/19717	5.99e-07	2.44e-05	1.78e-05	ADAM10/ADAMTS5/APLP2/APP/ARSA/ARSD/ARSI/ARSJ/BMP4/CALU/CD4/CDH2/CERCAM/CES3/CKAP4/CLN6/CNPY3/COL11A1/COL14A1/COL18A1/COL19A1/COL1A1/COL1A2/COL21A1/COL24A1/COL2A1/COL3A1/COL4A1/COL4A2/COL4A5/COL4A6/COL5A1/COL5A2/COL5A3/COL6A3/COL9A1/CSF1/CST3/CTSC/CTSZ/DNAJC3/EDEM2/EOGT/ERAP2/ERO1A/ERP29/ERP44/F7/FAM20C/FBN1/FGG/FKBP14/FKBP7/FSTL1/FUCA2/GANAB/GBF1/GIP/GPX7/GPX8/IGFBP3/IGFBP4/IGFBP5/IGFBP7/IL12A/JM…	105	0.34
GO:0030684	CC	GO:0030684	preribosome	36/4319	76/19717	7.71e-07	2.98e-05	2.17e-05	BMS1/BTRC/DCAF13/EBNA1BP2/EIF6/EMG1/FBLL1/IMP3/IMP4/MPHOSPH10/MRTO4/NGDN/NOC2L/NOL10/NOL6/NOP56/NOP58/PDCD11/PWP2/RIOK2/RPF1/RRP15/RRP7A/RRP9/RRS1/SRFBP1/TSR1/UTP11/UTP14C/UTP20/UTP3/WDR12/WDR36/WDR37/WDR46/ZNF622	36	0.47
